# Supplementary material for: Coordination of bacterial cell wall and outer membrane biosynthesis
Source: Nature. 2023 Mar 1;615(7951):300–4. doi: 10.1038/s41586-023-05750-0 (PMC9995270; doi:10.1038/s41586-023-05750-0)
Supplement: Supplementary file 5 — Source data for Supplementary Table 1. [file 41586_2023_5750_MOESM5_ESM.xlsx]

## Sheet: Sheet2
				PAO1				PA1018				PA1009				PAO1		PA1018		PA1009
reference	Gene Symbol	Annotation	MWT(kDa)	Unique 150 mM NaCl	Total 150 mM NaCl	Unique 300 mM NaCl	Total 300 mM NaCl	Unique 150 mM NaCl	Total 150 mM NaCl	Unique 300 mM NaCl	Total 300 mM NaCl	Unique 150 mM NaCl	Total 150 mM NaCl	Unique 300 mM NaCl	Total 300 mM NaCl	Sum Intensity 150 mM NaCl	Sum Intensity300 mM NaCl	Sum Intensity 150 mM NaCl	Sum Intensity300 mM NaCl	Sum Intensity 150 mM NaCl	Sum Intensity300 mM NaCl
sp|Q9I0M1|LFTR_PSEAE	aat	Leucyl/phenylalanyl-tRNA--protein transferase OS=Pseudomonas aeruginosa (strain ATCC 15692 / DSM 22644 / CIP 104116 / JCM 14847 / LMG 12228 / 1C / PRS 101 / PAO1) GN=aat PE=3 SV=1	25.81	0	0	0	0	0	0	4	4	0	0	0	0	NF	NF	NF	2600000	NF	NF
sp|P37798|ACCC_PSEAE	accC	Biotin carboxylase OS=Pseudomonas aeruginosa (strain ATCC 15692 / DSM 22644 / CIP 104116 / JCM 14847 / LMG 12228 / 1C / PRS 101 / PAO1) GN=accC PE=1 SV=1	48.86	2	2	5	6	3	4	8	10	4	6	5	8	260000	1300000	650000	13000000	1900000	4800000
sp|Q59637|ODP1_PSEAE	aceE	Pyruvate dehydrogenase E1 component OS=Pseudomonas aeruginosa (strain ATCC 15692 / DSM 22644 / CIP 104116 / JCM 14847 / LMG 12228 / 1C / PRS 101 / PAO1) GN=aceE PE=3 SV=2	99.5	0	0	3	3	0	0	6	7	0	0	0	0	NF	450000	NF	7800000	NF	NF
sp|Q59638|ODP2_PSEAE	aceF	Dihydrolipoyllysine-residue acetyltransferase component of pyruvate dehydrogenase complex OS=Pseudomonas aeruginosa (strain ATCC 15692 / DSM 22644 / CIP 104116 / JCM 14847 / LMG 12228 / 1C / PRS 101 / PAO1) GN=aceF PE=2 SV=2	56.67	11	16	7	12	12	17	9	10	11	15	11	13	4400000	2100000	5400000	17000000	3100000	3200000
sp|Q9I5A4|ACKA_PSEAE	ackA	Acetate kinase OS=Pseudomonas aeruginosa (strain ATCC 15692 / DSM 22644 / CIP 104116 / JCM 14847 / LMG 12228 / 1C / PRS 101 / PAO1) GN=ackA PE=3 SV=1	42.39	9	12	5	5	6	9	9	15	10	12	6	11	4600000	970000	5000000	26000000	5300000	3800000
sp|Q9I2V5|ACNB_PSEAE	acnB	Aconitate hydratase B OS=Pseudomonas aeruginosa (strain ATCC 15692 / DSM 22644 / CIP 104116 / JCM 14847 / LMG 12228 / 1C / PRS 101 / PAO1) GN=acnB PE=3 SV=1	93.57	0	0	6	9	0	0	10	12	5	6	2	2	NF	2900000	NF	15000000	720000	190000
sp|O54439|ACP1_PSEAE	acpP1	Acyl carrier protein 1 OS=Pseudomonas aeruginosa (strain ATCC 15692 / DSM 22644 / CIP 104116 / JCM 14847 / LMG 12228 / 1C / PRS 101 / PAO1) GN=acpP1 PE=3 SV=4	8.74	1	2	1	2	1	1	1	2	1	4	1	1	670000	840000	390000	3000000	3200000	790000
tr|Q9HTD9|Q9HTD9_PSEAE	adhA	Alcohol dehydrogenase OS=Pseudomonas aeruginosa (strain ATCC 15692 / DSM 22644 / CIP 104116 / JCM 14847 / LMG 12228 / 1C / PRS 101 / PAO1) GN=adhA PE=1 SV=1	35.89	0	0	0	0	0	0	1	1	0	0	0	0	NF	NF	NF	130000	NF	NF
tr|Q9I6Z3|Q9I6Z3_PSEAE	ahpC	Alkyl hydroperoxide reductase subunit C OS=Pseudomonas aeruginosa (strain ATCC 15692 / DSM 22644 / CIP 104116 / JCM 14847 / LMG 12228 / 1C / PRS 101 / PAO1) GN=ahpC PE=4 SV=1	20.53	3	4	4	7	6	8	6	6	4	4	5	6	3600000	7500000	3400000	18000000	2600000	6500000
sp|Q51371|ALGG_PSEAE	algG	Mannuronan C5-epimerase OS=Pseudomonas aeruginosa (strain ATCC 15692 / DSM 22644 / CIP 104116 / JCM 14847 / LMG 12228 / 1C / PRS 101 / PAO1) GN=algG PE=1 SV=1	59.77	0	0	0	0	1	1	0	0	0	0	0	0	NF	NF	140000	NF	NF	NF
tr|Q9I1H3|Q9I1H3_PSEAE	ambE	AmbE OS=Pseudomonas aeruginosa (strain ATCC 15692 / DSM 22644 / CIP 104116 / JCM 14847 / LMG 12228 / 1C / PRS 101 / PAO1) GN=ambE PE=4 SV=1	228.9	0	0	0	0	0	0	0	0	4	7	0	0	NF	NF	NF	NF	460000	NF
sp|P27017|AMIC_PSEAE	amiC	Aliphatic amidase expression-regulating protein OS=Pseudomonas aeruginosa (strain ATCC 15692 / DSM 22644 / CIP 104116 / JCM 14847 / LMG 12228 / 1C / PRS 101 / PAO1) GN=amiC PE=1 SV=5	42.78	7	9	6	8	8	12	6	8	9	15	5	7	8000000	6900000	9700000	8900000	14000000	5500000
tr|Q9HX46|Q9HX46_PSEAE	amn	AMP nucleosidase OS=Pseudomonas aeruginosa (strain ATCC 15692 / DSM 22644 / CIP 104116 / JCM 14847 / LMG 12228 / 1C / PRS 101 / PAO1) GN=amn PE=3 SV=1	56.19	1	2	1	1	1	1	1	1	2	2	1	2	370000	72000	63000	190000	370000	290000
tr|Q9I5D1|Q9I5D1_PSEAE	ampDh3	AmpDh3 OS=Pseudomonas aeruginosa (strain ATCC 15692 / DSM 22644 / CIP 104116 / JCM 14847 / LMG 12228 / 1C / PRS 101 / PAO1) GN=ampDh3 PE=1 SV=1	28.7	1	1	0	0	0	0	0	0	0	0	0	0	98000	NF	NF	NF	NF	NF
sp|P24734|AMPR_PSEAE	ampR	HTH-type transcriptional activator AmpR OS=Pseudomonas aeruginosa (strain ATCC 15692 / DSM 22644 / CIP 104116 / JCM 14847 / LMG 12228 / 1C / PRS 101 / PAO1) GN=ampR PE=1 SV=3	32.58	7	9	3	4	6	6	5	7	5	6	4	4	3600000	790000	2100000	8700000	1600000	1600000
tr|G3XCY4|G3XCY4_PSEAE	amrZ	Alginate and motility regulator Z OS=Pseudomonas aeruginosa (strain ATCC 15692 / DSM 22644 / CIP 104116 / JCM 14847 / LMG 12228 / 1C / PRS 101 / PAO1) GN=amrZ PE=1 SV=1	12.33	0	0	0	0	0	0	2	2	1	1	0	0	NF	NF	NF	1500000	290000	NF
sp|Q9I5Q5|ANMK_PSEAE	anmK	Anhydro-N-acetylmuramic acid kinase OS=Pseudomonas aeruginosa (strain ATCC 15692 / DSM 22644 / CIP 104116 / JCM 14847 / LMG 12228 / 1C / PRS 101 / PAO1) GN=anmK PE=1 SV=1	39.09	0	0	1	1	0	0	1	2	0	0	0	0	NF	48000	NF	670000	NF	NF
sp|O30506|AOTP_PSEAE	aotP	Arginine/ornithine transport ATP-binding protein AotP OS=Pseudomonas aeruginosa (strain ATCC 15692 / DSM 22644 / CIP 104116 / JCM 14847 / LMG 12228 / 1C / PRS 101 / PAO1) GN=aotP PE=3 SV=2	27.94	1	1	3	3	1	1	6	10	0	0	2	2	93000	420000	1200000	43000000	NF	760000
sp|P22567|ARGA_PSEAE	argA	Amino-acid acetyltransferase OS=Pseudomonas aeruginosa (strain ATCC 15692 / DSM 22644 / CIP 104116 / JCM 14847 / LMG 12228 / 1C / PRS 101 / PAO1) GN=argA PE=1 SV=2	47.83	7	9	2	3	7	11	9	16	7	9	4	8	3300000	530000	2400000	24000000	5800000	1300000
sp|P50987|ARLY_PSEAE	argH	Argininosuccinate lyase OS=Pseudomonas aeruginosa (strain ATCC 15692 / DSM 22644 / CIP 104116 / JCM 14847 / LMG 12228 / 1C / PRS 101 / PAO1) GN=argH PE=3 SV=2	51.61	2	2	2	2	4	5	3	3	2	2	3	4	270000	130000	640000	590000	240000	530000
sp|Q9HY63|ARNA_PSEAE	arnA	Bifunctional polymyxin resistance protein ArnA OS=Pseudomonas aeruginosa (strain ATCC 15692 / DSM 22644 / CIP 104116 / JCM 14847 / LMG 12228 / 1C / PRS 101 / PAO1) GN=arnA PE=3 SV=1	74.31	6	11	6	12	5	9	11	16	19	26	22	40	1500000	2500000	1600000	41000000	49000000	47000000
sp|Q9HY65|ARNB_PSEAE	arnB	UDP-4-amino-4-deoxy-L-arabinose--oxoglutarate aminotransferase OS=Pseudomonas aeruginosa (strain ATCC 15692 / DSM 22644 / CIP 104116 / JCM 14847 / LMG 12228 / 1C / PRS 101 / PAO1) GN=arnB PE=3 SV=1	41.84	0	0	0	0	0	0	3	4	9	12	8	12	NF	NF	NF	870000	4000000	6200000
sp|Q9HY64|ARNC_PSEAE	arnC	Undecaprenyl-phosphate 4-deoxy-4-formamido-L-arabinose transferase OS=Pseudomonas aeruginosa (strain ATCC 15692 / DSM 22644 / CIP 104116 / JCM 14847 / LMG 12228 / 1C / PRS 101 / PAO1) GN=arnC PE=3 SV=1	37.27	6	6	0	0	9	12	2	4	10	22	3	4	3300000	NF	4100000	820000	16000000	950000
sp|Q9HY62|ARND_PSEAE	arnD	Probable 4-deoxy-4-formamido-L-arabinose-phosphoundecaprenol deformylase ArnD OS=Pseudomonas aeruginosa (strain ATCC 15692 / DSM 22644 / CIP 104116 / JCM 14847 / LMG 12228 / 1C / PRS 101 / PAO1) GN=arnD PE=3 SV=1	32.9	0	0	0	0	0	0	0	0	2	2	0	0	NF	NF	NF	NF	370000	NF
sp|P34002|AROB_PSEAE	aroB	3-dehydroquinate synthase OS=Pseudomonas aeruginosa (strain ATCC 15692 / DSM 22644 / CIP 104116 / JCM 14847 / LMG 12228 / 1C / PRS 101 / PAO1) GN=aroB PE=3 SV=2	40.08	0	0	0	0	0	0	4	5	0	0	0	0	NF	NF	NF	1800000	NF	NF
sp|Q9I344|AROC_PSEAE	aroC	Chorismate synthase OS=Pseudomonas aeruginosa (strain ATCC 15692 / DSM 22644 / CIP 104116 / JCM 14847 / LMG 12228 / 1C / PRS 101 / PAO1) GN=aroC PE=3 SV=1	38.96	2	3	3	3	4	4	2	2	4	4	1	1	800000	540000	1300000	1200000	630000	320000
sp|O30557|AROQ1_PSEAE	aroQ1	3-dehydroquinate dehydratase 1 OS=Pseudomonas aeruginosa (strain ATCC 15692 / DSM 22644 / CIP 104116 / JCM 14847 / LMG 12228 / 1C / PRS 101 / PAO1) GN=aroQ1 PE=1 SV=1	16.22	0	0	1	1	0	0	1	1	0	0	0	0	NF	170000	NF	410000	NF	NF
sp|O30508|ARUC_PSEAE	aruC	Succinylornithine transaminase/acetylornithine aminotransferase OS=Pseudomonas aeruginosa (strain ATCC 15692 / DSM 22644 / CIP 104116 / JCM 14847 / LMG 12228 / 1C / PRS 101 / PAO1) GN=aruC PE=1 SV=2	43.72	5	5	3	6	3	5	6	8	3	4	2	3	800000	1000000	870000	4000000	610000	860000
sp|Q9HTD7|ASPA_PSEAE	aspA	Aspartate ammonia-lyase OS=Pseudomonas aeruginosa (strain ATCC 15692 / DSM 22644 / CIP 104116 / JCM 14847 / LMG 12228 / 1C / PRS 101 / PAO1) GN=aspA PE=3 SV=1	51.04	0	0	2	4	0	0	0	0	0	0	0	0	NF	3400000	NF	NF	NF	NF
sp|Q51422|SYDND_PSEAE	aspS	Aspartate--tRNA(Asp/Asn) ligase OS=Pseudomonas aeruginosa (strain ATCC 15692 / DSM 22644 / CIP 104116 / JCM 14847 / LMG 12228 / 1C / PRS 101 / PAO1) GN=aspS PE=1 SV=2	66.17	0	0	2	4	1	1	2	2	0	0	2	3	NF	340000	32000	620000	NF	230000
sp|O50175|ASTB_PSEAE	astB	N-succinylarginine dihydrolase OS=Pseudomonas aeruginosa (strain ATCC 15692 / DSM 22644 / CIP 104116 / JCM 14847 / LMG 12228 / 1C / PRS 101 / PAO1) GN=astB PE=3 SV=1	48.84	0	0	0	0	0	0	0	0	1	1	0	0	NF	NF	NF	NF	1300000	NF
sp|Q9HT18|ATPA_PSEAE	atpA	ATP synthase subunit alpha OS=Pseudomonas aeruginosa (strain ATCC 15692 / DSM 22644 / CIP 104116 / JCM 14847 / LMG 12228 / 1C / PRS 101 / PAO1) GN=atpA PE=3 SV=1	55.36	9	12	12	16	8	9	13	19	3	4	5	6	2800000	4200000	2600000	25000000	390000	1300000
sp|Q9HT21|ATPE_PSEAE	atpC	ATP synthase epsilon chain OS=Pseudomonas aeruginosa (strain ATCC 15692 / DSM 22644 / CIP 104116 / JCM 14847 / LMG 12228 / 1C / PRS 101 / PAO1) GN=atpC PE=3 SV=1	14.72	1	1	0	0	0	0	0	0	0	0	0	0	59000	NF	NF	NF	NF	NF
sp|Q9HT20|ATPB_PSEAE	atpD	ATP synthase subunit beta OS=Pseudomonas aeruginosa (strain ATCC 15692 / DSM 22644 / CIP 104116 / JCM 14847 / LMG 12228 / 1C / PRS 101 / PAO1) GN=atpD PE=3 SV=1	49.47	7	10	12	22	7	8	14	15	2	2	6	10	1300000	3700000	2100000	11000000	200000	2200000
sp|Q9HT16|ATPF_PSEAE	atpF	ATP synthase subunit b OS=Pseudomonas aeruginosa (strain ATCC 15692 / DSM 22644 / CIP 104116 / JCM 14847 / LMG 12228 / 1C / PRS 101 / PAO1) GN=atpF PE=3 SV=1	16.95	3	3	2	2	1	1	2	2	0	0	0	0	950000	280000	150000	960000	NF	NF
sp|Q9HT19|ATPG_PSEAE	atpG	ATP synthase gamma chain OS=Pseudomonas aeruginosa (strain ATCC 15692 / DSM 22644 / CIP 104116 / JCM 14847 / LMG 12228 / 1C / PRS 101 / PAO1) GN=atpG PE=3 SV=1	31.53	2	3	3	4	3	4	5	6	1	1	2	2	510000	620000	400000	1500000	53000	920000
sp|Q9I6Z9|BAUR_PSEAE	bauR	HTH-type transcriptional activator BauR OS=Pseudomonas aeruginosa (strain ATCC 15692 / DSM 22644 / CIP 104116 / JCM 14847 / LMG 12228 / 1C / PRS 101 / PAO1) GN=bauR PE=4 SV=1	33.4	0	0	0	0	0	0	1	1	0	0	0	0	NF	NF	NF	600000	NF	NF
sp|Q9HTJ0|BETI_PSEAE	betI	HTH-type transcriptional regulator BetI OS=Pseudomonas aeruginosa (strain ATCC 15692 / DSM 22644 / CIP 104116 / JCM 14847 / LMG 12228 / 1C / PRS 101 / PAO1) GN=betI PE=3 SV=1	21.85	0	0	0	0	0	0	3	3	0	0	0	0	NF	NF	NF	3100000	NF	NF
sp|Q9HWF9|BFR_PSEAE	bfr	Bacterioferritin OS=Pseudomonas aeruginosa (strain ATCC 15692 / DSM 22644 / CIP 104116 / JCM 14847 / LMG 12228 / 1C / PRS 101 / PAO1) GN=bfr PE=1 SV=1	17.93	1	1	0	0	2	5	5	5	2	2	3	4	49000	NF	710000	3000000	170000	720000
tr|Q9HY79|Q9HY79_PSEAE	bfrB	Bacterioferritin OS=Pseudomonas aeruginosa (strain ATCC 15692 / DSM 22644 / CIP 104116 / JCM 14847 / LMG 12228 / 1C / PRS 101 / PAO1) GN=bfrB PE=1 SV=1	18.54	2	4	2	4	2	4	4	5	2	2	3	4	350000	750000	720000	6700000	240000	1200000
tr|Q9I693|Q9I693_PSEAE	bioA	Adenosylmethionine-8-amino-7-oxononanoate aminotransferase OS=Pseudomonas aeruginosa (strain ATCC 15692 / DSM 22644 / CIP 104116 / JCM 14847 / LMG 12228 / 1C / PRS 101 / PAO1) GN=bioA PE=3 SV=1	52.44	3	4	4	5	0	0	8	11	2	2	6	9	480000	950000	NF	7700000	260000	2600000
sp|Q9I618|BIOB_PSEAE	bioB	Biotin synthase OS=Pseudomonas aeruginosa (strain ATCC 15692 / DSM 22644 / CIP 104116 / JCM 14847 / LMG 12228 / 1C / PRS 101 / PAO1) GN=bioB PE=3 SV=1	39.09	0	0	0	0	0	0	0	0	1	1	0	0	NF	NF	NF	NF	160000	NF
sp|Q9I1M2|ODBA_PSEAE	bkdA1	2-oxoisovalerate dehydrogenase subunit alpha OS=Pseudomonas aeruginosa (strain ATCC 15692 / DSM 22644 / CIP 104116 / JCM 14847 / LMG 12228 / 1C / PRS 101 / PAO1) GN=bkdA1 PE=3 SV=1	45.23	5	8	2	2	3	3	2	2	5	6	2	2	2000000	140000	590000	1400000	1700000	390000
sp|Q9I1M1|ODBB_PSEAE	bkdA2	2-oxoisovalerate dehydrogenase subunit beta OS=Pseudomonas aeruginosa (strain ATCC 15692 / DSM 22644 / CIP 104116 / JCM 14847 / LMG 12228 / 1C / PRS 101 / PAO1) GN=bkdA2 PE=3 SV=1	38.3	0	0	0	0	2	2	0	0	3	6	0	0	NF	NF	130000	NF	530000	NF
sp|Q9I1M0|ODB2_PSEAE	bkdB	Lipoamide acyltransferase component of branched-chain alpha-keto acid dehydrogenase complex OS=Pseudomonas aeruginosa (strain ATCC 15692 / DSM 22644 / CIP 104116 / JCM 14847 / LMG 12228 / 1C / PRS 101 / PAO1) GN=bkdB PE=1 SV=1	45.75	15	19	19	30	15	26	15	22	16	23	16	26	14000000	25000000	17000000	48000000	19000000	34000000
tr|Q9I0X3|Q9I0X3_PSEAE	catB	Muconate cycloisomerase I OS=Pseudomonas aeruginosa (strain ATCC 15692 / DSM 22644 / CIP 104116 / JCM 14847 / LMG 12228 / 1C / PRS 101 / PAO1) GN=catB PE=4 SV=1	40.02	2	2	0	0	0	0	0	0	0	0	0	0	390000	NF	NF	NF	NF	NF
tr|Q9HV73|Q9HV73_PSEAE	cbrB	Two-component response regulator CbrB OS=Pseudomonas aeruginosa (strain ATCC 15692 / DSM 22644 / CIP 104116 / JCM 14847 / LMG 12228 / 1C / PRS 101 / PAO1) GN=cbrB PE=4 SV=1	52.25	0	0	0	0	0	0	1	2	0	0	0	0	NF	NF	NF	120000	NF	NF
tr|Q9I0L8|Q9I0L8_PSEAE	clpA	ATP-binding protease component ClpA OS=Pseudomonas aeruginosa (strain ATCC 15692 / DSM 22644 / CIP 104116 / JCM 14847 / LMG 12228 / 1C / PRS 101 / PAO1) GN=clpA PE=3 SV=1	83.96	5	5	6	8	6	10	24	33	10	14	9	11	2100000	880000	2400000	45000000	3100000	4500000
sp|Q9HVN5|CLPB_PSEAE	clpB	Chaperone protein ClpB OS=Pseudomonas aeruginosa (strain ATCC 15692 / DSM 22644 / CIP 104116 / JCM 14847 / LMG 12228 / 1C / PRS 101 / PAO1) GN=clpB PE=3 SV=1	94.95	1	1	0	0	0	0	0	0	0	0	0	0	140000	NF	NF	NF	NF	NF
sp|Q9I2U0|CLPX_PSEAE	clpX	ATP-dependent Clp protease ATP-binding subunit ClpX OS=Pseudomonas aeruginosa (strain ATCC 15692 / DSM 22644 / CIP 104116 / JCM 14847 / LMG 12228 / 1C / PRS 101 / PAO1) GN=clpX PE=3 SV=1	46.96	0	0	0	0	0	0	1	1	0	0	1	2	NF	NF	NF	370000	NF	240000
tr|Q9HTN4|Q9HTN4_PSEAE	coaC	Coenzyme A biosynthesis bifunctional protein CoaBC OS=Pseudomonas aeruginosa (strain ATCC 15692 / DSM 22644 / CIP 104116 / JCM 14847 / LMG 12228 / 1C / PRS 101 / PAO1) GN=coaC PE=3 SV=1	43.11	9	12	11	16	5	5	13	17	6	10	11	14	3200000	4300000	1400000	17000000	1700000	5900000
sp|Q9I471|COBB_PSEAE	cobB	Hydrogenobyrinate a,c-diamide synthase OS=Pseudomonas aeruginosa (strain ATCC 15692 / DSM 22644 / CIP 104116 / JCM 14847 / LMG 12228 / 1C / PRS 101 / PAO1) GN=cobB PE=3 SV=1	46.48	0	0	0	0	0	0	0	0	1	1	1	2	NF	NF	NF	NF	94000	190000
sp|Q9HZQ2|COBW_PSEAE	cobW	Protein CobW OS=Pseudomonas aeruginosa (strain ATCC 15692 / DSM 22644 / CIP 104116 / JCM 14847 / LMG 12228 / 1C / PRS 101 / PAO1) GN=cobW PE=3 SV=1	41.18	7	10	8	11	9	17	14	30	9	18	10	19	8900000	7100000	25000000	310000000	40000000	66000000
tr|Q9I680|Q9I680_PSEAE	codA	Cytosine deaminase OS=Pseudomonas aeruginosa (strain ATCC 15692 / DSM 22644 / CIP 104116 / JCM 14847 / LMG 12228 / 1C / PRS 101 / PAO1) GN=codA PE=4 SV=1	47.05	0	0	0	0	0	0	1	2	0	0	0	0	NF	NF	NF	750000	NF	NF
sp|Q9HXX3|CSD_PSEAE	csd	Probable cysteine desulfurase OS=Pseudomonas aeruginosa (strain ATCC 15692 / DSM 22644 / CIP 104116 / JCM 14847 / LMG 12228 / 1C / PRS 101 / PAO1) GN=csd PE=3 SV=1	43.25	5	6	3	4	2	2	8	8	4	5	3	4	1600000	750000	570000	17000000	920000	1200000
sp|Q9I427|CYOA_PSEAE	cyoA	Cytochrome bo(3) ubiquinol oxidase subunit 2 OS=Pseudomonas aeruginosa (strain ATCC 15692 / DSM 22644 / CIP 104116 / JCM 14847 / LMG 12228 / 1C / PRS 101 / PAO1) GN=cyoA PE=3 SV=1	36.6	0	0	1	2	1	1	2	5	0	0	0	0	NF	950000	580000	2400000	NF	NF
sp|Q9I426|CYOB_PSEAE	cyoB	Cytochrome bo(3) ubiquinol oxidase subunit 1 OS=Pseudomonas aeruginosa (strain ATCC 15692 / DSM 22644 / CIP 104116 / JCM 14847 / LMG 12228 / 1C / PRS 101 / PAO1) GN=cyoB PE=3 SV=1	73.89	0	0	0	0	0	0	1	1	0	0	0	0	NF	NF	NF	210000	NF	NF
tr|G3XCU6|G3XCU6_PSEAE	cysB	Transcriptional regulator CysB OS=Pseudomonas aeruginosa (strain ATCC 15692 / DSM 22644 / CIP 104116 / JCM 14847 / LMG 12228 / 1C / PRS 101 / PAO1) GN=cysB PE=4 SV=1	36.09	5	9	5	6	5	7	11	21	5	6	8	9	4600000	2700000	2300000	74000000	1900000	8300000
sp|Q9I0M7|CYSG_PSEAE	cysG	Siroheme synthase OS=Pseudomonas aeruginosa (strain ATCC 15692 / DSM 22644 / CIP 104116 / JCM 14847 / LMG 12228 / 1C / PRS 101 / PAO1) GN=cysG PE=3 SV=1	50.34	3	3	3	4	4	4	18	29	5	6	4	7	980000	840000	7000000	57000000	3000000	1500000
sp|Q9I4W3|DAPA_PSEAE	dapA	4-hydroxy-tetrahydrodipicolinate synthase OS=Pseudomonas aeruginosa (strain ATCC 15692 / DSM 22644 / CIP 104116 / JCM 14847 / LMG 12228 / 1C / PRS 101 / PAO1) GN=dapA PE=1 SV=1	31.43	1	2	2	4	0	0	1	2	1	2	1	2	190000	740000	NF	850000	110000	220000
sp|P38103|DAPB_PSEAE	dapB	4-hydroxy-tetrahydrodipicolinate reductase OS=Pseudomonas aeruginosa (strain ATCC 15692 / DSM 22644 / CIP 104116 / JCM 14847 / LMG 12228 / 1C / PRS 101 / PAO1) GN=dapB PE=1 SV=2	28.31	0	0	1	1	0	0	2	2	0	0	0	0	NF	110000	NF	1100000	NF	NF
sp|G3XD76|DAPD_PSEAE	dapD	2,3,4,5-tetrahydropyridine-2,6-dicarboxylate N-succinyltransferase OS=Pseudomonas aeruginosa (strain ATCC 15692 / DSM 22644 / CIP 104116 / JCM 14847 / LMG 12228 / 1C / PRS 101 / PAO1) GN=dapD PE=1 SV=1	35.95	9	13	7	11	7	12	10	16	7	8	9	13	23000000	11000000	22000000	120000000	6200000	16000000
sp|Q51564|DAPF_PSEAE	dapF	Diaminopimelate epimerase OS=Pseudomonas aeruginosa (strain ATCC 15692 / DSM 22644 / CIP 104116 / JCM 14847 / LMG 12228 / 1C / PRS 101 / PAO1) GN=dapF PE=3 SV=2	30.3	21	124	21	93	21	125	20	68	21	76	22	95	1100000000	350000000	820000000	760000000	290000000	460000000
sp|Q9HXE4|DAUB_PSEAE	dauB	NAD(P)H-dependent anabolic L-arginine dehydrogenase DauB OS=Pseudomonas aeruginosa (strain ATCC 15692 / DSM 22644 / CIP 104116 / JCM 14847 / LMG 12228 / 1C / PRS 101 / PAO1) GN=dauB PE=1 SV=1	33.92	0	0	0	0	0	0	2	3	0	0	0	0	NF	NF	NF	270000	NF	NF
sp|Q9HU19|DCTD_PSEAE	dctD	C4-dicarboxylate transport transcriptional regulatory protein DctD OS=Pseudomonas aeruginosa (strain ATCC 15692 / DSM 22644 / CIP 104116 / JCM 14847 / LMG 12228 / 1C / PRS 101 / PAO1) GN=dctD PE=3 SV=1	50.83	0	0	1	1	0	0	1	1	0	0	1	1	NF	37000	NF	310000	NF	88000
tr|Q9I003|Q9I003_PSEAE	deaD	ATP-dependent RNA helicase DeaD OS=Pseudomonas aeruginosa (strain ATCC 15692 / DSM 22644 / CIP 104116 / JCM 14847 / LMG 12228 / 1C / PRS 101 / PAO1) GN=deaD PE=3 SV=1	62.07	3	4	0	0	2	2	0	0	1	1	0	0	380000	NF	310000	NF	130000	NF
sp|Q9HXJ8|DER_PSEAE	der	GTPase Der OS=Pseudomonas aeruginosa (strain ATCC 15692 / DSM 22644 / CIP 104116 / JCM 14847 / LMG 12228 / 1C / PRS 101 / PAO1) GN=der PE=3 SV=1	54.97	2	3	7	11	0	0	15	21	0	0	4	7	260000	2000000	NF	17000000	NF	1200000
tr|Q9HUS5|Q9HUS5_PSEAE	desB	Acyl-CoA delta-9-desaturase, DesB OS=Pseudomonas aeruginosa (strain ATCC 15692 / DSM 22644 / CIP 104116 / JCM 14847 / LMG 12228 / 1C / PRS 101 / PAO1) GN=desB PE=4 SV=1	42.71	0	0	0	0	0	0	1	2	0	0	1	1	NF	NF	NF	350000	NF	44000
tr|Q9HUS3|Q9HUS3_PSEAE	desT	DesT OS=Pseudomonas aeruginosa (strain ATCC 15692 / DSM 22644 / CIP 104116 / JCM 14847 / LMG 12228 / 1C / PRS 101 / PAO1) GN=desT PE=1 SV=1	22.89	0	0	2	2	0	0	5	8	0	0	3	3	NF	140000	NF	1900000	NF	450000
sp|Q9HZG5|DGTL2_PSEAE	dgt2	Deoxyguanosinetriphosphate triphosphohydrolase-like protein OS=Pseudomonas aeruginosa (strain ATCC 15692 / DSM 22644 / CIP 104116 / JCM 14847 / LMG 12228 / 1C / PRS 101 / PAO1) GN=dgt2 PE=3 SV=1	50.05	4	4	5	5	1	1	9	11	5	8	6	9	670000	510000	100000	12000000	1700000	2400000
sp|Q9I7C5|DNAA_PSEAE	dnaA	Chromosomal replication initiator protein DnaA OS=Pseudomonas aeruginosa (strain ATCC 15692 / DSM 22644 / CIP 104116 / JCM 14847 / LMG 12228 / 1C / PRS 101 / PAO1) GN=dnaA PE=3 SV=1	57.72	1	1	3	4	0	0	4	5	0	0	1	1	100000	630000	NF	3900000	NF	220000
tr|Q9HUN3|Q9HUN3_PSEAE	dnaB	Replicative DNA helicase OS=Pseudomonas aeruginosa (strain ATCC 15692 / DSM 22644 / CIP 104116 / JCM 14847 / LMG 12228 / 1C / PRS 101 / PAO1) GN=dnaB PE=3 SV=1	51.56	0	0	0	0	0	0	1	1	0	0	0	0	NF	NF	NF	410000	NF	NF
sp|Q9HXZ1|DPO3A_PSEAE	dnaE	DNA polymerase III subunit alpha OS=Pseudomonas aeruginosa (strain ATCC 15692 / DSM 22644 / CIP 104116 / JCM 14847 / LMG 12228 / 1C / PRS 101 / PAO1) GN=dnaE PE=3 SV=1	130.82	0	0	0	0	0	0	1	3	0	0	0	0	NF	NF	NF	180000	NF	NF
sp|Q9I5Q2|DNAE2_PSEAE	dnaE2	Error-prone DNA polymerase OS=Pseudomonas aeruginosa (strain ATCC 15692 / DSM 22644 / CIP 104116 / JCM 14847 / LMG 12228 / 1C / PRS 101 / PAO1) GN=dnaE2 PE=3 SV=1	115.7	0	0	0	0	2	2	0	0	3	4	0	0	NF	NF	110000	NF	340000	NF
sp|Q9HV44|DNAJ_PSEAE	dnaJ	Chaperone protein DnaJ OS=Pseudomonas aeruginosa (strain ATCC 15692 / DSM 22644 / CIP 104116 / JCM 14847 / LMG 12228 / 1C / PRS 101 / PAO1) GN=dnaJ PE=3 SV=1	40.23	0	0	0	0	1	1	0	0	0	0	0	0	NF	NF	250000	NF	NF	NF
sp|Q9HV43|DNAK_PSEAE	dnaK	Chaperone protein DnaK OS=Pseudomonas aeruginosa (strain ATCC 15692 / DSM 22644 / CIP 104116 / JCM 14847 / LMG 12228 / 1C / PRS 101 / PAO1) GN=dnaK PE=3 SV=1	68.36	0	0	1	2	5	7	18	24	4	5	7	9	NF	240000	1700000	14000000	1100000	4200000
sp|Q9I048|DUSA_PSEAE	dusA	tRNA-dihydrouridine(20/20a) synthase OS=Pseudomonas aeruginosa (strain ATCC 15692 / DSM 22644 / CIP 104116 / JCM 14847 / LMG 12228 / 1C / PRS 101 / PAO1) GN=dusA PE=3 SV=1	36.91	1	1	0	0	0	0	0	0	0	0	0	0	87000	NF	NF	NF	NF	NF
sp|Q9HTN3|DUT_PSEAE	dut	Deoxyuridine 5'-triphosphate nucleotidohydrolase OS=Pseudomonas aeruginosa (strain ATCC 15692 / DSM 22644 / CIP 104116 / JCM 14847 / LMG 12228 / 1C / PRS 101 / PAO1) GN=dut PE=3 SV=1	15.91	2	5	2	3	2	3	3	5	2	3	2	3	1900000	1100000	2000000	15000000	570000	1700000
sp|Q9I088|ECOT_PSEAE	eco	Ecotin OS=Pseudomonas aeruginosa (strain ATCC 15692 / DSM 22644 / CIP 104116 / JCM 14847 / LMG 12228 / 1C / PRS 101 / PAO1) GN=eco PE=3 SV=1	17.22	0	0	0	0	1	1	1	1	0	0	0	0	NF	NF	150000	320000	NF	NF
sp|Q9HZZ2|EFP_PSEAE	efp	Elongation factor P OS=Pseudomonas aeruginosa (strain ATCC 15692 / DSM 22644 / CIP 104116 / JCM 14847 / LMG 12228 / 1C / PRS 101 / PAO1) GN=efp PE=1 SV=1	20.97	0	0	1	1	0	0	0	0	0	0	0	0	NF	110000	NF	NF	NF	NF
sp|Q9HXZ5|ENO_PSEAE	eno	Enolase OS=Pseudomonas aeruginosa (strain ATCC 15692 / DSM 22644 / CIP 104116 / JCM 14847 / LMG 12228 / 1C / PRS 101 / PAO1) GN=eno PE=3 SV=1	45.17	0	0	1	2	0	0	1	1	0	0	0	0	NF	91000	NF	84000	NF	NF
tr|Q9I3B2|Q9I3B2_PSEAE	fabB	Beta-ketoacyl-ACP synthase I OS=Pseudomonas aeruginosa (strain ATCC 15692 / DSM 22644 / CIP 104116 / JCM 14847 / LMG 12228 / 1C / PRS 101 / PAO1) GN=fabB PE=3 SV=1	42.78	0	0	0	0	0	0	3	3	0	0	0	0	NF	NF	NF	1400000	NF	NF
sp|O54438|FABG_PSEAE	fabG	3-oxoacyl-[acyl-carrier-protein] reductase FabG OS=Pseudomonas aeruginosa (strain ATCC 15692 / DSM 22644 / CIP 104116 / JCM 14847 / LMG 12228 / 1C / PRS 101 / PAO1) GN=fabG PE=1 SV=1	25.57	0	0	1	2	0	0	0	0	0	0	0	0	NF	390000	NF	NF	NF	NF
sp|Q9HXY7|FABZ_PSEAE	fabZ	3-hydroxyacyl-[acyl-carrier-protein] dehydratase FabZ OS=Pseudomonas aeruginosa (strain ATCC 15692 / DSM 22644 / CIP 104116 / JCM 14847 / LMG 12228 / 1C / PRS 101 / PAO1) GN=fabZ PE=1 SV=1	16.76	5	9	5	12	6	8	7	14	3	6	4	6	28000000	19000000	16000000	94000000	2300000	14000000
tr|Q14T72|Q14T72_PSEAE	fdnG	Formate dehydrogenase-O, major subunit OS=Pseudomonas aeruginosa (strain ATCC 15692 / DSM 22644 / CIP 104116 / JCM 14847 / LMG 12228 / 1C / PRS 101 / PAO1) GN=fdnG PE=3 SV=2	114.09	1	1	2	2	1	1	3	5	1	2	3	3	100000	160000	110000	2200000	120000	350000
tr|Q9I4N4|Q9I4N4_PSEAE	fleS	Two-component sensor OS=Pseudomonas aeruginosa (strain ATCC 15692 / DSM 22644 / CIP 104116 / JCM 14847 / LMG 12228 / 1C / PRS 101 / PAO1) GN=fleS PE=4 SV=1	43.84	0	0	0	0	0	0	3	4	0	0	0	0	NF	NF	NF	2600000	NF	NF
tr|Q9HZA8|Q9HZA8_PSEAE	folC	Folylpolyglutamate synthetase OS=Pseudomonas aeruginosa (strain ATCC 15692 / DSM 22644 / CIP 104116 / JCM 14847 / LMG 12228 / 1C / PRS 101 / PAO1) GN=folC PE=3 SV=1	46.48	0	0	0	0	1	1	8	16	0	0	0	0	NF	NF	49000	43000000	NF	NF
sp|P47203|FTSA_PSEAE	ftsA	Cell division protein FtsA OS=Pseudomonas aeruginosa (strain ATCC 15692 / DSM 22644 / CIP 104116 / JCM 14847 / LMG 12228 / 1C / PRS 101 / PAO1) GN=ftsA PE=3 SV=2	44.62	0	0	0	0	12	22	19	26	16	26	21	34	NF	NF	6000000	23000000	12000000	17000000
tr|Q9I6C0|Q9I6C0_PSEAE	ftsE	Cell division protein FtsE OS=Pseudomonas aeruginosa (strain ATCC 15692 / DSM 22644 / CIP 104116 / JCM 14847 / LMG 12228 / 1C / PRS 101 / PAO1) GN=ftsE PE=4 SV=1	24.6	0	0	0	0	0	0	3	4	0	0	4	7	NF	NF	NF	1400000	NF	1700000
sp|P47204|FTSZ_PSEAE	ftsZ	Cell division protein FtsZ OS=Pseudomonas aeruginosa (strain ATCC 15692 / DSM 22644 / CIP 104116 / JCM 14847 / LMG 12228 / 1C / PRS 101 / PAO1) GN=ftsZ PE=1 SV=2	41.19	0	0	0	0	2	2	9	9	2	2	4	4	NF	NF	240000	5400000	440000	770000
sp|Q03456|FUR_PSEAE	fur	Ferric uptake regulation protein OS=Pseudomonas aeruginosa (strain ATCC 15692 / DSM 22644 / CIP 104116 / JCM 14847 / LMG 12228 / 1C / PRS 101 / PAO1) GN=fur PE=1 SV=1	15.22	4	8	2	3	3	5	4	5	2	5	3	4	4300000	1000000	1600000	2900000	2000000	1000000
sp|Q9HWD2|EFG1_PSEAE	fusA	Elongation factor G 1 OS=Pseudomonas aeruginosa (strain ATCC 15692 / DSM 22644 / CIP 104116 / JCM 14847 / LMG 12228 / 1C / PRS 101 / PAO1) GN=fusA PE=1 SV=1	77.74	0	0	6	9	2	2	6	8	2	2	3	4	NF	1900000	110000	2700000	190000	430000
sp|P27726|G3P_PSEAE	gap	Glyceraldehyde-3-phosphate dehydrogenase OS=Pseudomonas aeruginosa (strain ATCC 15692 / DSM 22644 / CIP 104116 / JCM 14847 / LMG 12228 / 1C / PRS 101 / PAO1) GN=gap PE=3 SV=3	36.15	2	3	1	3	2	4	8	11	2	4	3	5	640000	300000	1100000	9600000	1300000	1100000
tr|Q9I3S2|Q9I3S2_PSEAE	gbuR	GbuR OS=Pseudomonas aeruginosa (strain ATCC 15692 / DSM 22644 / CIP 104116 / JCM 14847 / LMG 12228 / 1C / PRS 101 / PAO1) GN=gbuR PE=4 SV=1	33.36	13	24	14	24	14	25	13	22	11	17	13	23	120000000	48000000	72000000	120000000	22000000	66000000
sp|Q9I1W4|GLGE_PSEAE	glgE	Alpha-1,4-glucan:maltose-1-phosphate maltosyltransferase OS=Pseudomonas aeruginosa (strain ATCC 15692 / DSM 22644 / CIP 104116 / JCM 14847 / LMG 12228 / 1C / PRS 101 / PAO1) GN=glgE PE=3 SV=1	76.28	0	0	1	1	0	0	0	0	0	0	0	0	NF	85000	NF	NF	NF	NF
sp|Q9HV50|GLMM_PSEAE	glmM	Phosphoglucosamine mutase OS=Pseudomonas aeruginosa (strain ATCC 15692 / DSM 22644 / CIP 104116 / JCM 14847 / LMG 12228 / 1C / PRS 101 / PAO1) GN=glmM PE=3 SV=1	47.77	0	0	0	0	0	0	2	2	1	1	1	2	NF	NF	NF	920000	120000	440000
sp|Q9HT25|GLMS_PSEAE	glmS	Glutamine--fructose-6-phosphate aminotransferase [isomerizing] OS=Pseudomonas aeruginosa (strain ATCC 15692 / DSM 22644 / CIP 104116 / JCM 14847 / LMG 12228 / 1C / PRS 101 / PAO1) GN=glmS PE=3 SV=3	66.25	21	31	24	50	20	31	29	86	21	29	27	51	40000000	150000000	42000000	1200000000	25000000	170000000
sp|Q9HU65|GLN1B_PSEAE	glnA	Glutamine synthetase OS=Pseudomonas aeruginosa (strain ATCC 15692 / DSM 22644 / CIP 104116 / JCM 14847 / LMG 12228 / 1C / PRS 101 / PAO1) GN=glnA PE=1 SV=1	51.91	1	1	1	1	0	0	5	8	0	0	0	0	200000	210000	NF	5500000	NF	NF
sp|P52111|GLPD_PSEAE	glpD	Glycerol-3-phosphate dehydrogenase OS=Pseudomonas aeruginosa (strain ATCC 15692 / DSM 22644 / CIP 104116 / JCM 14847 / LMG 12228 / 1C / PRS 101 / PAO1) GN=glpD PE=3 SV=2	57.1	28	117	25	63	28	127	30	192	34	154	29	78	1300000000	150000000	1300000000	3500000000	1600000000	500000000
sp|Q9HY41|GLPK1_PSEAE	glpK1	Glycerol kinase 1 OS=Pseudomonas aeruginosa (strain ATCC 15692 / DSM 22644 / CIP 104116 / JCM 14847 / LMG 12228 / 1C / PRS 101 / PAO1) GN=glpK1 PE=3 SV=1	54.17	0	0	1	1	0	0	2	3	0	0	1	3	NF	140000	NF	850000	NF	620000
sp|P14165|CISY_PSEAE	gltA	Citrate synthase OS=Pseudomonas aeruginosa (strain ATCC 15692 / DSM 22644 / CIP 104116 / JCM 14847 / LMG 12228 / 1C / PRS 101 / PAO1) GN=gltA PE=1 SV=2	47.66	0	0	4	5	0	0	5	6	0	0	2	3	NF	1300000	NF	4100000	NF	1100000
sp|Q9XCL6|SYE_PSEAE	gltX	Glutamate--tRNA ligase OS=Pseudomonas aeruginosa (strain ATCC 15692 / DSM 22644 / CIP 104116 / JCM 14847 / LMG 12228 / 1C / PRS 101 / PAO1) GN=gltX PE=1 SV=2	56.71	5	7	11	17	3	4	23	41	2	2	13	22	1600000	4600000	2300000	89000000	610000	8600000
sp|Q9HVI7|GLYA3_PSEAE	glyA2	Serine hydroxymethyltransferase 3 OS=Pseudomonas aeruginosa (strain ATCC 15692 / DSM 22644 / CIP 104116 / JCM 14847 / LMG 12228 / 1C / PRS 101 / PAO1) GN=glyA2 PE=3 SV=1	45.13	0	0	4	7	0	0	0	0	0	0	1	2	NF	640000	NF	NF	NF	74000
sp|Q9I6K2|GPUA_PSEAE	gpuA	Guanidinopropionase OS=Pseudomonas aeruginosa (strain ATCC 15692 / DSM 22644 / CIP 104116 / JCM 14847 / LMG 12228 / 1C / PRS 101 / PAO1) GN=gpuA PE=1 SV=1	34.17	1	1	1	2	0	0	2	3	0	0	0	0	18000	27000	NF	120000	NF	NF
tr|Q9I6K1|Q9I6K1_PSEAE	gpuR	Transcriptional activator GpuR OS=Pseudomonas aeruginosa (strain ATCC 15692 / DSM 22644 / CIP 104116 / JCM 14847 / LMG 12228 / 1C / PRS 101 / PAO1) GN=gpuR PE=4 SV=1	35.92	1	2	0	0	0	0	0	0	4	4	4	5	370000	NF	NF	NF	2900000	3000000
sp|P30718|CH60_PSEAE	groL	60 kDa chaperonin OS=Pseudomonas aeruginosa (strain ATCC 15692 / DSM 22644 / CIP 104116 / JCM 14847 / LMG 12228 / 1C / PRS 101 / PAO1) GN=groL PE=1 SV=3	57.05	11	13	17	25	16	22	16	28	19	35	21	33	5600000	8100000	9000000	30000000	18000000	23000000
sp|Q9HXM6|GUAA_PSEAE	guaA	GMP synthase [glutamine-hydrolyzing] OS=Pseudomonas aeruginosa (strain ATCC 15692 / DSM 22644 / CIP 104116 / JCM 14847 / LMG 12228 / 1C / PRS 101 / PAO1) GN=guaA PE=3 SV=1	57.92	11	11	21	32	8	11	26	32	7	7	14	21	4100000	12000000	2900000	65000000	1300000	13000000
sp|Q9I7C2|GYRB_PSEAE	gyrB	DNA gyrase subunit B OS=Pseudomonas aeruginosa (strain ATCC 15692 / DSM 22644 / CIP 104116 / JCM 14847 / LMG 12228 / 1C / PRS 101 / PAO1) GN=gyrB PE=3 SV=1	90.13	2	2	14	22	13	24	29	43	12	17	18	28	330000	3700000	6300000	85000000	3400000	11000000
sp|Q9I747|HCP1_PSEAE	hcp1	Protein hcp1 OS=Pseudomonas aeruginosa (strain ATCC 15692 / DSM 22644 / CIP 104116 / JCM 14847 / LMG 12228 / 1C / PRS 101 / PAO1) GN=hcp1 PE=1 SV=1	17.4	2	2	4	9	3	5	4	5	4	5	3	6	1300000	2800000	1300000	8900000	1900000	3600000
sp|P42807|HEM1_PSEAE	hemA	Glutamyl-tRNA reductase OS=Pseudomonas aeruginosa (strain ATCC 15692 / DSM 22644 / CIP 104116 / JCM 14847 / LMG 12228 / 1C / PRS 101 / PAO1) GN=hemA PE=3 SV=3	46.1	0	0	0	0	0	0	1	1	0	0	0	0	NF	NF	NF	66000	NF	NF
sp|P43898|HEM6_PSEAE	hemF	Oxygen-dependent coproporphyrinogen-III oxidase OS=Pseudomonas aeruginosa (strain ATCC 15692 / DSM 22644 / CIP 104116 / JCM 14847 / LMG 12228 / 1C / PRS 101 / PAO1) GN=hemF PE=3 SV=1	34.78	0	0	2	2	0	0	1	1	0	0	0	0	NF	250000	NF	380000	NF	NF
sp|Q9I0L1|HFLD_PSEAE	hflD	High frequency lysogenization protein HflD homolog OS=Pseudomonas aeruginosa (strain ATCC 15692 / DSM 22644 / CIP 104116 / JCM 14847 / LMG 12228 / 1C / PRS 101 / PAO1) GN=hflD PE=3 SV=1	23.05	0	0	0	0	0	0	0	0	2	3	0	0	NF	NF	NF	NF	730000	NF
tr|Q9HUM1|Q9HUM1_PSEAE	hflX	GTPase HflX OS=Pseudomonas aeruginosa (strain ATCC 15692 / DSM 22644 / CIP 104116 / JCM 14847 / LMG 12228 / 1C / PRS 101 / PAO1) GN=hflX PE=3 SV=1	48.58	0	0	0	0	0	0	6	9	0	0	0	0	NF	NF	NF	2400000	NF	NF
sp|Q9HU41|HIS7_PSEAE	hisB	Imidazoleglycerol-phosphate dehydratase OS=Pseudomonas aeruginosa (strain ATCC 15692 / DSM 22644 / CIP 104116 / JCM 14847 / LMG 12228 / 1C / PRS 101 / PAO1) GN=hisB PE=3 SV=1	21.92	9	21	13	34	10	21	13	35	9	16	12	72	130000000	110000000	84000000	380000000	30000000	210000000
sp|Q9HUB6|HIS2_PSEAE	hisE	Phosphoribosyl-ATP pyrophosphatase OS=Pseudomonas aeruginosa (strain ATCC 15692 / DSM 22644 / CIP 104116 / JCM 14847 / LMG 12228 / 1C / PRS 101 / PAO1) GN=hisE PE=3 SV=1	12.03	0	0	0	0	0	0	1	1	0	0	0	0	NF	NF	NF	310000	NF	NF
sp|P72139|HIS62_PSEAE	hisF2	Putative imidazole glycerol phosphate synthase subunit hisF2 OS=Pseudomonas aeruginosa (strain ATCC 15692 / DSM 22644 / CIP 104116 / JCM 14847 / LMG 12228 / 1C / PRS 101 / PAO1) GN=hisF2 PE=3 SV=1	27.43	0	0	0	0	0	0	0	0	0	0	1	1	NF	NF	NF	NF	NF	120000
sp|Q9HVW8|HIS1_PSEAE	hisG	ATP phosphoribosyltransferase OS=Pseudomonas aeruginosa (strain ATCC 15692 / DSM 22644 / CIP 104116 / JCM 14847 / LMG 12228 / 1C / PRS 101 / PAO1) GN=hisG PE=3 SV=1	22.83	5	6	8	14	4	6	13	20	2	4	8	12	2300000	3600000	2000000	30000000	630000	3800000
sp|Q9HU42|HIS51_PSEAE	hisH1	Imidazole glycerol phosphate synthase subunit HisH 1 OS=Pseudomonas aeruginosa (strain ATCC 15692 / DSM 22644 / CIP 104116 / JCM 14847 / LMG 12228 / 1C / PRS 101 / PAO1) GN=hisH1 PE=3 SV=1	23.68	3	3	3	3	3	3	8	10	2	3	4	5	2100000	1300000	2100000	33000000	910000	3400000
sp|Q9HUB7|HIS3_PSEAE	hisI	Phosphoribosyl-AMP cyclohydrolase OS=Pseudomonas aeruginosa (strain ATCC 15692 / DSM 22644 / CIP 104116 / JCM 14847 / LMG 12228 / 1C / PRS 101 / PAO1) GN=hisI PE=3 SV=1	15.37	15	71	8	44	14	58	16	71	10	36	13	59	500000000	78000000	350000000	340000000	84000000	180000000
sp|Q9HUM5|HISZ_PSEAE	hisZ	ATP phosphoribosyltransferase regulatory subunit OS=Pseudomonas aeruginosa (strain ATCC 15692 / DSM 22644 / CIP 104116 / JCM 14847 / LMG 12228 / 1C / PRS 101 / PAO1) GN=hisZ PE=3 SV=1	42.52	2	2	8	16	3	4	12	18	1	2	5	7	500000	3200000	450000	19000000	290000	1800000
sp|Q9HYQ8|HLDD_PSEAE	hldD	ADP-L-glycero-D-manno-heptose-6-epimerase OS=Pseudomonas aeruginosa (strain ATCC 15692 / DSM 22644 / CIP 104116 / JCM 14847 / LMG 12228 / 1C / PRS 101 / PAO1) GN=hldD PE=3 SV=2	37.17	4	5	0	0	2	3	3	3	2	2	0	0	1400000	NF	660000	570000	320000	NF
sp|Q9HTZ6|HSLO_PSEAE	hslO	33 kDa chaperonin OS=Pseudomonas aeruginosa (strain ATCC 15692 / DSM 22644 / CIP 104116 / JCM 14847 / LMG 12228 / 1C / PRS 101 / PAO1) GN=hslO PE=3 SV=1	32.81	0	0	2	3	2	2	6	9	0	0	1	3	NF	330000	390000	5900000	NF	300000
sp|Q9HUC5|HSLU_PSEAE	hslU	ATP-dependent protease ATPase subunit HslU OS=Pseudomonas aeruginosa (strain ATCC 15692 / DSM 22644 / CIP 104116 / JCM 14847 / LMG 12228 / 1C / PRS 101 / PAO1) GN=hslU PE=3 SV=1	50.05	3	4	7	9	3	3	9	10	9	11	6	7	850000	2900000	1100000	11000000	3300000	3000000
sp|Q9HUC6|HSLV_PSEAE	hslV	ATP-dependent protease subunit HslV OS=Pseudomonas aeruginosa (strain ATCC 15692 / DSM 22644 / CIP 104116 / JCM 14847 / LMG 12228 / 1C / PRS 101 / PAO1) GN=hslV PE=3 SV=3	18.77	12	77	11	60	11	72	10	63	13	98	11	122	1100000000	480000000	750000000	950000000	870000000	1400000000
sp|Q9I3C5|HTPG_PSEAE	htpG	Chaperone protein HtpG OS=Pseudomonas aeruginosa (strain ATCC 15692 / DSM 22644 / CIP 104116 / JCM 14847 / LMG 12228 / 1C / PRS 101 / PAO1) GN=htpG PE=3 SV=1	71.62	0	0	19	28	4	4	18	22	3	3	17	27	NF	7300000	460000	15000000	350000	11000000
sp|Q9I013|HTPX_PSEAE	htpX	Protease HtpX OS=Pseudomonas aeruginosa (strain ATCC 15692 / DSM 22644 / CIP 104116 / JCM 14847 / LMG 12228 / 1C / PRS 101 / PAO1) GN=htpX PE=3 SV=1	31.57	1	1	0	0	0	0	0	0	0	0	0	0	110000	NF	NF	NF	NF	NF
sp|Q9I6N5|FDC_PSEAE	hudA	UbiD-like decarboxylase OS=Pseudomonas aeruginosa (strain ATCC 15692 / DSM 22644 / CIP 104116 / JCM 14847 / LMG 12228 / 1C / PRS 101 / PAO1) GN=hudA PE=1 SV=1	54.47	0	0	0	0	0	0	2	2	0	0	2	2	NF	NF	NF	2100000	NF	760000
sp|P05384|DBHB_PSEAE	hupB	DNA-binding protein HU-beta OS=Pseudomonas aeruginosa (strain ATCC 15692 / DSM 22644 / CIP 104116 / JCM 14847 / LMG 12228 / 1C / PRS 101 / PAO1) GN=hupB PE=1 SV=3	9.08	3	4	2	3	4	5	2	3	3	6	3	4	9300000	890000	4300000	3400000	3900000	720000
tr|Q9HZ98|Q9HZ98_PSEAE	ibpA	Heat-shock protein IbpA OS=Pseudomonas aeruginosa (strain ATCC 15692 / DSM 22644 / CIP 104116 / JCM 14847 / LMG 12228 / 1C / PRS 101 / PAO1) GN=ibpA PE=3 SV=1	16.57	0	0	0	0	0	0	0	0	1	1	1	2	NF	NF	NF	NF	280000	880000
tr|Q9I0L5|Q9I0L5_PSEAE	icd	Isocitrate dehydrogenase [NADP] OS=Pseudomonas aeruginosa (strain ATCC 15692 / DSM 22644 / CIP 104116 / JCM 14847 / LMG 12228 / 1C / PRS 101 / PAO1) GN=icd PE=4 SV=1	45.55	0	0	0	0	0	0	1	1	0	0	0	0	NF	NF	NF	58000	NF	NF
tr|Q9I0L4|Q9I0L4_PSEAE	idh	Isocitrate dehydrogenase OS=Pseudomonas aeruginosa (strain ATCC 15692 / DSM 22644 / CIP 104116 / JCM 14847 / LMG 12228 / 1C / PRS 101 / PAO1) GN=idh PE=4 SV=1	81.58	0	0	3	5	0	0	3	3	0	0	2	2	NF	380000	NF	840000	NF	290000
sp|Q9HVM4|SYI_PSEAE	ileS	Isoleucine--tRNA ligase OS=Pseudomonas aeruginosa (strain ATCC 15692 / DSM 22644 / CIP 104116 / JCM 14847 / LMG 12228 / 1C / PRS 101 / PAO1) GN=ileS PE=3 SV=1	105.4	0	0	1	3	0	0	3	5	0	0	0	0	NF	120000	NF	1100000	NF	NF
tr|Q9I418|Q9I418_PSEAE	ilvA2	L-threonine dehydratase OS=Pseudomonas aeruginosa (strain ATCC 15692 / DSM 22644 / CIP 104116 / JCM 14847 / LMG 12228 / 1C / PRS 101 / PAO1) GN=ilvA2 PE=3 SV=1	55.87	0	0	2	3	0	0	5	5	0	0	2	2	NF	450000	NF	3800000	NF	440000
sp|Q9HVA2|ILVC_PSEAE	ilvC	Ketol-acid reductoisomerase (NADP(+)) OS=Pseudomonas aeruginosa (strain ATCC 15692 / DSM 22644 / CIP 104116 / JCM 14847 / LMG 12228 / 1C / PRS 101 / PAO1) GN=ilvC PE=1 SV=1	36.4	36	726	34	793	33	779	33	709	32	693	30	857	21000000000	13000000000	13000000000	18000000000	11000000000	20000000000
sp|Q9I6E0|ILVD_PSEAE	ilvD	Dihydroxy-acid dehydratase OS=Pseudomonas aeruginosa (strain ATCC 15692 / DSM 22644 / CIP 104116 / JCM 14847 / LMG 12228 / 1C / PRS 101 / PAO1) GN=ilvD PE=3 SV=1	65.12	0	0	1	1	0	0	1	1	0	0	0	0	NF	15000	NF	49000	NF	NF
sp|Q9HV55|IF2_PSEAE	infB	Translation initiation factor IF-2 OS=Pseudomonas aeruginosa (strain ATCC 15692 / DSM 22644 / CIP 104116 / JCM 14847 / LMG 12228 / 1C / PRS 101 / PAO1) GN=infB PE=3 SV=1	90.86	0	0	3	3	0	0	5	7	0	0	0	0	NF	350000	NF	2800000	NF	NF
sp|Q9I0A0|IF3_PSEAE	infC	Translation initiation factor IF-3 OS=Pseudomonas aeruginosa (strain ATCC 15692 / DSM 22644 / CIP 104116 / JCM 14847 / LMG 12228 / 1C / PRS 101 / PAO1) GN=infC PE=3 SV=1	20.87	3	5	0	0	0	0	0	0	0	0	0	0	1200000	NF	NF	NF	NF	NF
sp|Q9HXI8|ISCS_PSEAE	iscS	Cysteine desulfurase IscS OS=Pseudomonas aeruginosa (strain ATCC 15692 / DSM 22644 / CIP 104116 / JCM 14847 / LMG 12228 / 1C / PRS 101 / PAO1) GN=iscS PE=3 SV=1	44.64	0	0	0	0	0	0	0	0	0	0	1	2	NF	NF	NF	NF	NF	320000
sp|O52762|CATA_PSEAE	katA	Catalase OS=Pseudomonas aeruginosa (strain ATCC 15692 / DSM 22644 / CIP 104116 / JCM 14847 / LMG 12228 / 1C / PRS 101 / PAO1) GN=katA PE=1 SV=1	55.55	11	15	8	12	11	17	22	31	7	13	10	13	6300000	2100000	10000000	52000000	2900000	4300000
sp|Q9ZFK4|KDSA_PSEAE	kdsA	2-dehydro-3-deoxyphosphooctonate aldolase OS=Pseudomonas aeruginosa (strain ATCC 15692 / DSM 22644 / CIP 104116 / JCM 14847 / LMG 12228 / 1C / PRS 101 / PAO1) GN=kdsA PE=1 SV=1	31.12	5	7	5	6	6	9	3	4	3	4	5	7	1400000	680000	2400000	840000	920000	1200000
sp|Q9HVW0|KDSD_PSEAE	kdsD	Arabinose 5-phosphate isomerase KdsD OS=Pseudomonas aeruginosa (strain ATCC 15692 / DSM 22644 / CIP 104116 / JCM 14847 / LMG 12228 / 1C / PRS 101 / PAO1) GN=kdsD PE=1 SV=1	34.18	18	33	31	73	18	31	29	57	20	37	34	74	180000000	360000000	91000000	570000000	120000000	480000000
sp|Q9I778|KPTA_PSEAE	kptA	Probable RNA 2'-phosphotransferase OS=Pseudomonas aeruginosa (strain ATCC 15692 / DSM 22644 / CIP 104116 / JCM 14847 / LMG 12228 / 1C / PRS 101 / PAO1) GN=kptA PE=3 SV=1	20.01	9	22	7	8	10	17	7	9	7	11	9	13	50000000	5000000	26000000	21000000	11000000	19000000
sp|Q9I0Q7|T23O_PSEAE	kynA	Tryptophan 2,3-dioxygenase OS=Pseudomonas aeruginosa (strain ATCC 15692 / DSM 22644 / CIP 104116 / JCM 14847 / LMG 12228 / 1C / PRS 101 / PAO1) GN=kynA PE=3 SV=1	32.91	6	7	6	8	6	10	9	13	4	5	8	16	1500000	1600000	2700000	20000000	1100000	7400000
sp|P33883|LASI_PSEAE	lasI	Acyl-homoserine-lactone synthase OS=Pseudomonas aeruginosa (strain ATCC 15692 / DSM 22644 / CIP 104116 / JCM 14847 / LMG 12228 / 1C / PRS 101 / PAO1) GN=lasI PE=1 SV=1	22.68	0	0	0	0	0	0	1	1	0	0	0	0	NF	NF	NF	100000	NF	NF
sp|P25084|LASR_PSEAE	lasR	Transcriptional activator protein LasR OS=Pseudomonas aeruginosa (strain ATCC 15692 / DSM 22644 / CIP 104116 / JCM 14847 / LMG 12228 / 1C / PRS 101 / PAO1) GN=lasR PE=1 SV=1	26.6	0	0	0	0	0	0	0	0	0	0	2	2	NF	NF	NF	NF	NF	580000
tr|Q9I2S7|Q9I2S7_PSEAE	ldcA	Lysine-specific pyridoxal 5'-phosphate-dependent carboxylase, LdcA OS=Pseudomonas aeruginosa (strain ATCC 15692 / DSM 22644 / CIP 104116 / JCM 14847 / LMG 12228 / 1C / PRS 101 / PAO1) GN=ldcA PE=4 SV=1	82.71	0	0	0	0	0	0	5	9	0	0	1	1	NF	NF	NF	2000000	NF	43000
tr|Q9I530|Q9I530_PSEAE	ldhA	D-lactate dehydrogenase (Fermentative) OS=Pseudomonas aeruginosa (strain ATCC 15692 / DSM 22644 / CIP 104116 / JCM 14847 / LMG 12228 / 1C / PRS 101 / PAO1) GN=ldhA PE=1 SV=1	35.73	0	0	0	0	0	0	1	1	0	0	1	1	NF	NF	NF	330000	NF	39000
sp|Q05097|PA1L_PSEAE	lecA	PA-I galactophilic lectin OS=Pseudomonas aeruginosa (strain ATCC 15692 / DSM 22644 / CIP 104116 / JCM 14847 / LMG 12228 / 1C / PRS 101 / PAO1) GN=lecA PE=1 SV=2	12.89	1	2	1	1	1	2	0	0	1	1	0	0	4600000	1000000	2500000	NF	1000000	NF
sp|Q9I5G8|LEPA_PSEAE	lepA	Elongation factor 4 OS=Pseudomonas aeruginosa (strain ATCC 15692 / DSM 22644 / CIP 104116 / JCM 14847 / LMG 12228 / 1C / PRS 101 / PAO1) GN=lepA PE=3 SV=1	66.25	0	0	0	0	0	0	1	1	1	2	0	0	NF	NF	NF	550000	240000	NF
tr|Q9I297|Q9I297_PSEAE	liuB	Methylcrotonyl-CoA carboxylase, beta-subunit OS=Pseudomonas aeruginosa (strain ATCC 15692 / DSM 22644 / CIP 104116 / JCM 14847 / LMG 12228 / 1C / PRS 101 / PAO1) GN=liuB PE=1 SV=1	57.4	2	5	3	3	0	0	2	3	3	5	5	6	470000	310000	NF	730000	870000	1600000
tr|Q9I299|Q9I299_PSEAE	liuD	Methylcrotonyl-CoA carboxylase, alpha-subunit (Biotin-containing) OS=Pseudomonas aeruginosa (strain ATCC 15692 / DSM 22644 / CIP 104116 / JCM 14847 / LMG 12228 / 1C / PRS 101 / PAO1) GN=liuD PE=1 SV=1	71.24	0	0	2	2	0	0	4	5	6	7	8	10	NF	260000	NF	2200000	1800000	2900000
tr|Q9I2T9|Q9I2T9_PSEAE	lon	Lon protease OS=Pseudomonas aeruginosa (strain ATCC 15692 / DSM 22644 / CIP 104116 / JCM 14847 / LMG 12228 / 1C / PRS 101 / PAO1) GN=lon PE=2 SV=1	88.59	0	0	0	0	0	0	0	0	0	0	1	1	NF	NF	NF	NF	NF	55000
tr|Q9I5F9|Q9I5F9_PSEAE	lon	Lon protease OS=Pseudomonas aeruginosa (strain ATCC 15692 / DSM 22644 / CIP 104116 / JCM 14847 / LMG 12228 / 1C / PRS 101 / PAO1) GN=lon PE=2 SV=1	88.52	45	76	33	55	51	99	60	142	54	114	61	136	200000000	46000000	220000000	1200000000	200000000	400000000
sp|Q9I3D1|DLDH2_PSEAE	lpdG	Dihydrolipoyl dehydrogenase OS=Pseudomonas aeruginosa (strain ATCC 15692 / DSM 22644 / CIP 104116 / JCM 14847 / LMG 12228 / 1C / PRS 101 / PAO1) GN=lpdG PE=1 SV=1	50.13	7	8	7	8	9	12	9	11	8	13	6	9	3200000	1800000	5400000	6000000	3100000	2300000
sp|Q9I1L9|DLDH1_PSEAE	lpdV	Dihydrolipoyl dehydrogenase OS=Pseudomonas aeruginosa (strain ATCC 15692 / DSM 22644 / CIP 104116 / JCM 14847 / LMG 12228 / 1C / PRS 101 / PAO1) GN=lpdV PE=1 SV=1	48.56	0	0	0	0	0	0	0	0	3	3	0	0	NF	NF	NF	NF	600000	NF
sp|Q9X6P4|LPXA_PSEAE	lpxA	Acyl-[acyl-carrier-protein]--UDP-N-acetylglucosamine O-acyltransferase OS=Pseudomonas aeruginosa (strain ATCC 15692 / DSM 22644 / CIP 104116 / JCM 14847 / LMG 12228 / 1C / PRS 101 / PAO1) GN=lpxA PE=3 SV=1	27.99	14	89	15	119	14	95	18	131	14	73	16	133	660000000	380000000	490000000	1200000000	180000000	600000000
sp|P47205|LPXC_PSEAE	lpxC	UDP-3-O-acyl-N-acetylglucosamine deacetylase OS=Pseudomonas aeruginosa (strain ATCC 15692 / DSM 22644 / CIP 104116 / JCM 14847 / LMG 12228 / 1C / PRS 101 / PAO1) GN=lpxC PE=1 SV=2	33.41	6	10	7	11	28	657	29	760	9	33	10	33	3800000	3700000	9900000000	28000000000	340000000	680000000
tr|Q9HTP6|Q9HTP6_PSEAE	lrp	Leucine-responsive regulatory protein OS=Pseudomonas aeruginosa (strain ATCC 15692 / DSM 22644 / CIP 104116 / JCM 14847 / LMG 12228 / 1C / PRS 101 / PAO1) GN=lrp PE=4 SV=1	18.86	0	0	0	0	3	3	3	3	2	2	0	0	NF	NF	3300000	7500000	1600000	NF
sp|Q9HTF1|LTAE_PSEAE	ltaE	Low specificity L-threonine aldolase OS=Pseudomonas aeruginosa (strain ATCC 15692 / DSM 22644 / CIP 104116 / JCM 14847 / LMG 12228 / 1C / PRS 101 / PAO1) GN=ltaE PE=3 SV=1	38.19	2	3	3	3	2	4	4	4	0	0	1	1	2600000	670000	2300000	2400000	NF	18000
tr|Q9I095|Q9I095_PSEAE	map	Methionine aminopeptidase OS=Pseudomonas aeruginosa (strain ATCC 15692 / DSM 22644 / CIP 104116 / JCM 14847 / LMG 12228 / 1C / PRS 101 / PAO1) GN=map PE=3 SV=1	28.58	1	1	0	0	0	0	0	0	1	1	0	0	160000	NF	NF	NF	83000	NF
tr|Q9I687|Q9I687_PSEAE	metF	Methylenetetrahydrofolate reductase OS=Pseudomonas aeruginosa (strain ATCC 15692 / DSM 22644 / CIP 104116 / JCM 14847 / LMG 12228 / 1C / PRS 101 / PAO1) GN=metF PE=3 SV=1	32.21	2	6	2	6	3	3	4	5	0	0	0	0	950000	570000	350000	2700000	NF	NF
sp|Q9HT70|METN2_PSEAE	metN2	Methionine import ATP-binding protein MetN 2 OS=Pseudomonas aeruginosa (strain ATCC 15692 / DSM 22644 / CIP 104116 / JCM 14847 / LMG 12228 / 1C / PRS 101 / PAO1) GN=metN2 PE=3 SV=1	36.74	17	32	17	33	19	31	21	40	14	23	18	24	90000000	48000000	53000000	300000000	36000000	46000000
tr|Q9HY39|Q9HY39_PSEAE	metR	Transcriptional regulator MetR OS=Pseudomonas aeruginosa (strain ATCC 15692 / DSM 22644 / CIP 104116 / JCM 14847 / LMG 12228 / 1C / PRS 101 / PAO1) GN=metR PE=4 SV=1	34.19	0	0	0	0	0	0	4	4	0	0	0	0	NF	NF	NF	1700000	NF	NF
tr|Q9I544|Q9I544_PSEAE	mgtE	Magnesium transporter MgtE OS=Pseudomonas aeruginosa (strain ATCC 15692 / DSM 22644 / CIP 104116 / JCM 14847 / LMG 12228 / 1C / PRS 101 / PAO1) GN=mgtE PE=3 SV=1	53.79	3	3	4	4	5	9	15	21	4	5	7	13	490000	330000	1700000	23000000	780000	5400000
sp|Q51470|MIAB_PSEAE	miaB	tRNA-2-methylthio-N(6)-dimethylallyladenosine synthase OS=Pseudomonas aeruginosa (strain ATCC 15692 / DSM 22644 / CIP 104116 / JCM 14847 / LMG 12228 / 1C / PRS 101 / PAO1) GN=miaB PE=3 SV=2	49.95	0	0	0	0	0	0	3	4	1	2	2	3	NF	NF	NF	2600000	480000	750000
sp|P28809|MMSR_PSEAE	mmsR	MmsAB operon regulatory protein OS=Pseudomonas aeruginosa (strain ATCC 15692 / DSM 22644 / CIP 104116 / JCM 14847 / LMG 12228 / 1C / PRS 101 / PAO1) GN=mmsR PE=4 SV=2	35.36	0	0	1	2	1	1	0	0	0	0	2	5	NF	840000	120000	NF	NF	3200000
sp|Q9HT07|MNME_PSEAE	mnmE	tRNA modification GTPase MnmE OS=Pseudomonas aeruginosa (strain ATCC 15692 / DSM 22644 / CIP 104116 / JCM 14847 / LMG 12228 / 1C / PRS 101 / PAO1) GN=mnmE PE=3 SV=1	48.71	0	0	1	1	0	0	3	4	0	0	0	0	NF	120000	NF	2400000	NF	NF
sp|Q9HT09|MNMG_PSEAE	mnmG	tRNA uridine 5-carboxymethylaminomethyl modification enzyme MnmG OS=Pseudomonas aeruginosa (strain ATCC 15692 / DSM 22644 / CIP 104116 / JCM 14847 / LMG 12228 / 1C / PRS 101 / PAO1) GN=mnmG PE=3 SV=1	69.59	1	3	4	6	2	3	6	10	2	4	2	3	210000	550000	260000	7200000	500000	270000
sp|Q9I3K7|MOAA2_PSEAE	moaA2	GTP 3',8-cyclase 2 OS=Pseudomonas aeruginosa (strain ATCC 15692 / DSM 22644 / CIP 104116 / JCM 14847 / LMG 12228 / 1C / PRS 101 / PAO1) GN=moaA2 PE=3 SV=1	37.19	0	0	0	0	0	0	2	2	0	0	0	0	NF	NF	NF	990000	NF	NF
tr|Q9HZH7|Q9HZH7_PSEAE	moaB2	Molybdenum cofactor biosynthesis protein B OS=Pseudomonas aeruginosa (strain ATCC 15692 / DSM 22644 / CIP 104116 / JCM 14847 / LMG 12228 / 1C / PRS 101 / PAO1) GN=moaB2 PE=3 SV=1	19.21	2	5	0	0	1	2	0	0	2	3	2	2	350000	NF	120000	NF	290000	350000
tr|Q9HVC9|Q9HVC9_PSEAE	moeB	Molybdopterin biosynthesis MoeB protein OS=Pseudomonas aeruginosa (strain ATCC 15692 / DSM 22644 / CIP 104116 / JCM 14847 / LMG 12228 / 1C / PRS 101 / PAO1) GN=moeB PE=4 SV=1	26.67	0	0	0	0	0	0	0	0	0	0	1	1	NF	NF	NF	NF	NF	160000
tr|Q9HX07|Q9HX07_PSEAE	mpl	UDP-N-acetylmuramate--L-alanyl-gamma-D-glutamyl-meso-2,6-diaminoheptandioate ligase OS=Pseudomonas aeruginosa (strain ATCC 15692 / DSM 22644 / CIP 104116 / JCM 14847 / LMG 12228 / 1C / PRS 101 / PAO1) GN=mpl PE=3 SV=1	48.44	0	0	1	1	1	1	3	6	1	1	2	5	NF	44000	35000	1400000	23000	810000
tr|Q9HVU0|Q9HVU0_PSEAE	mreB	Rod shape-determining protein MreB OS=Pseudomonas aeruginosa (strain ATCC 15692 / DSM 22644 / CIP 104116 / JCM 14847 / LMG 12228 / 1C / PRS 101 / PAO1) GN=mreB PE=4 SV=1	36.95	3	3	2	5	8	11	14	16	7	12	8	14	540000	420000	3100000	23000000	3700000	7200000
tr|G3XD20|G3XD20_PSEAE	mucD	Periplasmic serine endoprotease DegP-like OS=Pseudomonas aeruginosa (strain ATCC 15692 / DSM 22644 / CIP 104116 / JCM 14847 / LMG 12228 / 1C / PRS 101 / PAO1) GN=mucD PE=3 SV=1	50.29	1	1	2	2	0	0	2	2	2	2	4	6	140000	440000	NF	1200000	560000	2100000
sp|Q9HVW7|MURA_PSEAE	murA	UDP-N-acetylglucosamine 1-carboxyvinyltransferase OS=Pseudomonas aeruginosa (strain ATCC 15692 / DSM 22644 / CIP 104116 / JCM 14847 / LMG 12228 / 1C / PRS 101 / PAO1) GN=murA PE=1 SV=1	44.62	2	2	1	1	11	17	21	42	2	5	2	2	260000	19000	5800000	120000000	900000	280000
sp|Q59650|MURE_PSEAE	murE	UDP-N-acetylmuramoyl-L-alanyl-D-glutamate--2,6-diaminopimelate ligase OS=Pseudomonas aeruginosa (strain ATCC 15692 / DSM 22644 / CIP 104116 / JCM 14847 / LMG 12228 / 1C / PRS 101 / PAO1) GN=murE PE=3 SV=2	51.23	0	0	0	0	0	0	1	1	0	0	0	0	NF	NF	NF	390000	NF	NF
sp|Q9HW01|MURG_PSEAE	murG	UDP-N-acetylglucosamine--N-acetylmuramyl-(pentapeptide) pyrophosphoryl-undecaprenol N-acetylglucosamine transferase OS=Pseudomonas aeruginosa (strain ATCC 15692 / DSM 22644 / CIP 104116 / JCM 14847 / LMG 12228 / 1C / PRS 101 / PAO1) GN=murG PE=1 SV=1	37.78	0	0	0	0	0	0	0	0	4	5	0	0	NF	NF	NF	NF	450000	NF
sp|Q9HUL8|MUTL_PSEAE	mutL	DNA mismatch repair protein MutL OS=Pseudomonas aeruginosa (strain ATCC 15692 / DSM 22644 / CIP 104116 / JCM 14847 / LMG 12228 / 1C / PRS 101 / PAO1) GN=mutL PE=3 SV=1	69.71	13	14	11	15	15	22	23	31	18	24	20	26	5800000	5000000	13000000	85000000	15000000	20000000
sp|Q9L7T2|FPG_PSEAE	mutM	Formamidopyrimidine-DNA glycosylase OS=Pseudomonas aeruginosa (strain ATCC 15692 / DSM 22644 / CIP 104116 / JCM 14847 / LMG 12228 / 1C / PRS 101 / PAO1) GN=mutM PE=3 SV=3	30.03	0	0	0	0	0	0	0	0	0	0	1	1	NF	NF	NF	NF	NF	48000
tr|Q9I4X0|Q9I4X0_PSEAE	mvfR	Transcriptional regulator MvfR OS=Pseudomonas aeruginosa (strain ATCC 15692 / DSM 22644 / CIP 104116 / JCM 14847 / LMG 12228 / 1C / PRS 101 / PAO1) GN=mvfR PE=4 SV=1	37.19	0	0	0	0	0	0	1	2	0	0	0	0	NF	NF	NF	68000	NF	NF
sp|Q9I4W9|NADA_PSEAE	nadA	Quinolinate synthase A OS=Pseudomonas aeruginosa (strain ATCC 15692 / DSM 22644 / CIP 104116 / JCM 14847 / LMG 12228 / 1C / PRS 101 / PAO1) GN=nadA PE=3 SV=1	38.39	0	0	1	1	0	0	0	0	0	0	0	0	NF	98000	NF	NF	NF	NF
sp|Q51363|NADB_PSEAE	nadB	L-aspartate oxidase OS=Pseudomonas aeruginosa (strain ATCC 15692 / DSM 22644 / CIP 104116 / JCM 14847 / LMG 12228 / 1C / PRS 101 / PAO1) GN=nadB PE=3 SV=1	59.97	13	23	10	15	12	16	19	46	13	35	18	38	20000000	9800000	12000000	210000000	28000000	25000000
sp|Q9HX21|NADD_PSEAE	nadD	Probable nicotinate-nucleotide adenylyltransferase OS=Pseudomonas aeruginosa (strain ATCC 15692 / DSM 22644 / CIP 104116 / JCM 14847 / LMG 12228 / 1C / PRS 101 / PAO1) GN=nadD PE=1 SV=1	23.79	0	0	0	0	1	1	2	4	0	0	0	0	NF	NF	200000	2200000	NF	NF
sp|G3XD29|NHAP_PSEAE	nhaP	Na(+)/H(+) antiporter NhaP OS=Pseudomonas aeruginosa (strain ATCC 15692 / DSM 22644 / CIP 104116 / JCM 14847 / LMG 12228 / 1C / PRS 101 / PAO1) GN=nhaP PE=1 SV=1	45.46	0	0	0	0	0	0	0	0	1	1	0	0	NF	NF	NF	NF	51000	NF
tr|Q9I4I1|Q9I4I1_PSEAE	nrdA	Ribonucleoside-diphosphate reductase OS=Pseudomonas aeruginosa (strain ATCC 15692 / DSM 22644 / CIP 104116 / JCM 14847 / LMG 12228 / 1C / PRS 101 / PAO1) GN=nrdA PE=1 SV=1	107.04	0	0	6	6	0	0	5	6	0	0	1	1	NF	610000	NF	2700000	NF	180000
tr|Q9I0L3|Q9I0L3_PSEAE	nudJ	Phosphatase NudJ OS=Pseudomonas aeruginosa (strain ATCC 15692 / DSM 22644 / CIP 104116 / JCM 14847 / LMG 12228 / 1C / PRS 101 / PAO1) GN=nudJ PE=3 SV=1	17.51	7	39	7	34	8	30	7	22	7	34	8	33	360000000	86000000	200000000	210000000	120000000	160000000
sp|Q9I0J9|NUOCD_PSEAE	nuoC	NADH-quinone oxidoreductase subunit C/D OS=Pseudomonas aeruginosa (strain ATCC 15692 / DSM 22644 / CIP 104116 / JCM 14847 / LMG 12228 / 1C / PRS 101 / PAO1) GN=nuoC PE=3 SV=1	68.28	11	15	10	17	14	23	20	28	17	22	8	10	15000000	6300000	18000000	60000000	10000000	12000000
sp|Q9I0J6|NUOG_PSEAE	nuoG	NADH-quinone oxidoreductase subunit G OS=Pseudomonas aeruginosa (strain ATCC 15692 / DSM 22644 / CIP 104116 / JCM 14847 / LMG 12228 / 1C / PRS 101 / PAO1) GN=nuoG PE=3 SV=1	98.94	5	5	9	12	5	6	20	29	5	7	6	9	620000	2200000	800000	21000000	920000	1600000
sp|P32722|PORD_PSEAE	oprD	Porin D OS=Pseudomonas aeruginosa (strain ATCC 15692 / DSM 22644 / CIP 104116 / JCM 14847 / LMG 12228 / 1C / PRS 101 / PAO1) GN=oprD PE=1 SV=1	48.33	0	0	0	0	0	0	0	0	0	0	1	2	NF	NF	NF	NF	NF	130000
sp|P13794|PORF_PSEAE	oprF	Outer membrane porin F OS=Pseudomonas aeruginosa (strain ATCC 15692 / DSM 22644 / CIP 104116 / JCM 14847 / LMG 12228 / 1C / PRS 101 / PAO1) GN=oprF PE=1 SV=1	37.62	0	0	0	0	0	0	0	0	0	0	3	3	NF	NF	NF	NF	NF	1100000
tr|Q9HTL4|Q9HTL4_PSEAE	oxyR	OxyR OS=Pseudomonas aeruginosa (strain ATCC 15692 / DSM 22644 / CIP 104116 / JCM 14847 / LMG 12228 / 1C / PRS 101 / PAO1) GN=oxyR PE=1 SV=1	34.27	5	5	5	5	5	6	9	13	3	5	5	7	2300000	940000	1800000	23000000	2000000	4400000
tr|Q9I798|Q9I798_PSEAE	PA0032	Probable transcriptional regulator OS=Pseudomonas aeruginosa (strain ATCC 15692 / DSM 22644 / CIP 104116 / JCM 14847 / LMG 12228 / 1C / PRS 101 / PAO1) GN=PA0032 PE=4 SV=1	33.75	3	3	0	0	0	0	2	2	3	4	1	1	620000	NF	NF	440000	930000	140000
tr|Q9I794|Q9I794_PSEAE	PA0038	Uncharacterized protein OS=Pseudomonas aeruginosa (strain ATCC 15692 / DSM 22644 / CIP 104116 / JCM 14847 / LMG 12228 / 1C / PRS 101 / PAO1) GN=PA0038 PE=4 SV=1	7.86	4	14	4	14	4	16	5	16	4	20	5	16	85000000	69000000	110000000	230000000	200000000	230000000
tr|Q9I777|Q9I777_PSEAE	PA0055	Uncharacterized protein OS=Pseudomonas aeruginosa (strain ATCC 15692 / DSM 22644 / CIP 104116 / JCM 14847 / LMG 12228 / 1C / PRS 101 / PAO1) GN=PA0055 PE=4 SV=1	18.42	0	0	3	3	0	0	2	3	3	4	3	5	NF	310000	NF	1000000	820000	1800000
tr|Q9I753|Q9I753_PSEAE	PA0079	Uncharacterized protein OS=Pseudomonas aeruginosa (strain ATCC 15692 / DSM 22644 / CIP 104116 / JCM 14847 / LMG 12228 / 1C / PRS 101 / PAO1) GN=PA0079 PE=4 SV=1	48.25	15	22	13	21	19	26	27	42	18	26	22	30	10000000	5500000	10000000	120000000	16000000	18000000
tr|Q9I749|Q9I749_PSEAE	PA0083	Uncharacterized protein OS=Pseudomonas aeruginosa (strain ATCC 15692 / DSM 22644 / CIP 104116 / JCM 14847 / LMG 12228 / 1C / PRS 101 / PAO1) GN=PA0083 PE=1 SV=1	18.77	0	0	0	0	1	1	1	2	0	0	0	0	NF	NF	330000	1200000	NF	NF
tr|Q9I748|Q9I748_PSEAE	PA0084	Uncharacterized protein OS=Pseudomonas aeruginosa (strain ATCC 15692 / DSM 22644 / CIP 104116 / JCM 14847 / LMG 12228 / 1C / PRS 101 / PAO1) GN=PA0084 PE=4 SV=1	55.74	5	6	2	3	4	4	9	15	3	4	4	7	2200000	330000	1700000	18000000	1200000	2600000
tr|Q9I744|Q9I744_PSEAE	PA0088	Uncharacterized protein OS=Pseudomonas aeruginosa (strain ATCC 15692 / DSM 22644 / CIP 104116 / JCM 14847 / LMG 12228 / 1C / PRS 101 / PAO1) GN=PA0088 PE=4 SV=1	69.44	8	9	6	6	7	12	15	26	10	15	9	13	2100000	520000	2200000	32000000	3700000	2800000
tr|Q9I743|Q9I743_PSEAE	PA0089	Uncharacterized protein OS=Pseudomonas aeruginosa (strain ATCC 15692 / DSM 22644 / CIP 104116 / JCM 14847 / LMG 12228 / 1C / PRS 101 / PAO1) GN=PA0089 PE=4 SV=1	39.47	2	3	0	0	2	3	3	3	1	2	2	3	610000	NF	550000	3400000	530000	910000
tr|Q9I737|Q9I737_PSEAE	PA0095	Uncharacterized protein OS=Pseudomonas aeruginosa (strain ATCC 15692 / DSM 22644 / CIP 104116 / JCM 14847 / LMG 12228 / 1C / PRS 101 / PAO1) GN=PA0095 PE=4 SV=1	82.7	0	0	2	2	4	5	5	5	1	1	2	2	NF	180000	1000000	3800000	53000	350000
tr|Q9I716|Q9I716_PSEAE	PA0116	Uncharacterized protein OS=Pseudomonas aeruginosa (strain ATCC 15692 / DSM 22644 / CIP 104116 / JCM 14847 / LMG 12228 / 1C / PRS 101 / PAO1) GN=PA0116 PE=4 SV=1	18.2	0	0	0	0	0	0	0	0	1	1	0	0	NF	NF	NF	NF	210000	NF
tr|Q9I709|Q9I709_PSEAE	PA0123	Probable transcriptional regulator OS=Pseudomonas aeruginosa (strain ATCC 15692 / DSM 22644 / CIP 104116 / JCM 14847 / LMG 12228 / 1C / PRS 101 / PAO1) GN=PA0123 PE=4 SV=1	33.35	3	5	2	3	3	4	6	9	3	5	4	4	2500000	470000	1100000	7800000	1400000	1300000
tr|Q9I6Z1|Q9I6Z1_PSEAE	PA0141	Uncharacterized protein OS=Pseudomonas aeruginosa (strain ATCC 15692 / DSM 22644 / CIP 104116 / JCM 14847 / LMG 12228 / 1C / PRS 101 / PAO1) GN=PA0141 PE=4 SV=1	34.44	0	0	0	0	0	0	5	5	0	0	0	0	NF	NF	NF	5800000	NF	NF
tr|Q9I6X5|Q9I6X5_PSEAE	PA0157	Probable Resistance-Nodulation-Cell Division (RND) efflux membrane fusion protein OS=Pseudomonas aeruginosa (strain ATCC 15692 / DSM 22644 / CIP 104116 / JCM 14847 / LMG 12228 / 1C / PRS 101 / PAO1) GN=PA0157 PE=3 SV=1	38.26	0	0	0	0	0	0	0	0	1	1	0	0	NF	NF	NF	NF	42000	NF
tr|Q9I6X3|Q9I6X3_PSEAE	PA0159	Probable transcriptional regulator OS=Pseudomonas aeruginosa (strain ATCC 15692 / DSM 22644 / CIP 104116 / JCM 14847 / LMG 12228 / 1C / PRS 101 / PAO1) GN=PA0159 PE=4 SV=1	34.69	0	0	0	0	0	0	1	3	0	0	0	0	NF	NF	NF	230000	NF	NF
tr|Q9I6W3|Q9I6W3_PSEAE	PA0169	Uncharacterized protein OS=Pseudomonas aeruginosa (strain ATCC 15692 / DSM 22644 / CIP 104116 / JCM 14847 / LMG 12228 / 1C / PRS 101 / PAO1) GN=PA0169 PE=4 SV=1	26.81	0	0	0	0	0	0	3	3	0	0	0	0	NF	NF	NF	960000	NF	NF
tr|Q9I6W1|Q9I6W1_PSEAE	PA0171	Uncharacterized protein OS=Pseudomonas aeruginosa (strain ATCC 15692 / DSM 22644 / CIP 104116 / JCM 14847 / LMG 12228 / 1C / PRS 101 / PAO1) GN=PA0171 PE=4 SV=1	19.79	4	4	1	4	3	3	4	6	2	3	2	2	1700000	830000	1600000	7000000	730000	710000
tr|Q9I6Q5|Q9I6Q5_PSEAE	PA0233	Probable transcriptional regulator OS=Pseudomonas aeruginosa (strain ATCC 15692 / DSM 22644 / CIP 104116 / JCM 14847 / LMG 12228 / 1C / PRS 101 / PAO1) GN=PA0233 PE=4 SV=1	34.49	0	0	2	2	0	0	8	8	0	0	6	6	NF	460000	NF	11000000	NF	2200000
tr|Q9I6Q0|Q9I6Q0_PSEAE	PA0238	Uncharacterized protein OS=Pseudomonas aeruginosa (strain ATCC 15692 / DSM 22644 / CIP 104116 / JCM 14847 / LMG 12228 / 1C / PRS 101 / PAO1) GN=PA0238 PE=4 SV=1	29.68	0	0	1	1	1	1	0	0	1	2	1	2	NF	160000	140000	NF	400000	750000
tr|Q9I6P5|Q9I6P5_PSEAE	PA0243	Probable transcriptional regulator OS=Pseudomonas aeruginosa (strain ATCC 15692 / DSM 22644 / CIP 104116 / JCM 14847 / LMG 12228 / 1C / PRS 101 / PAO1) GN=PA0243 PE=4 SV=1	25.32	0	0	0	0	0	0	2	2	0	0	0	0	NF	NF	NF	2200000	NF	NF
tr|Q9I6P1|Q9I6P1_PSEAE	PA0248	Probable transcriptional regulator OS=Pseudomonas aeruginosa (strain ATCC 15692 / DSM 22644 / CIP 104116 / JCM 14847 / LMG 12228 / 1C / PRS 101 / PAO1) GN=PA0248 PE=4 SV=1	32.4	5	6	6	8	4	6	4	5	10	16	10	19	2300000	1400000	1500000	1700000	5000000	8300000
tr|Q9I6K5|Q9I6K5_PSEAE	PA0285	Uncharacterized protein OS=Pseudomonas aeruginosa (strain ATCC 15692 / DSM 22644 / CIP 104116 / JCM 14847 / LMG 12228 / 1C / PRS 101 / PAO1) GN=PA0285 PE=4 SV=1	86.33	0	0	0	0	0	0	20	26	0	0	0	0	NF	NF	NF	27000000	NF	NF
tr|Q9I6I1|Q9I6I1_PSEAE	PA0310	Uncharacterized protein OS=Pseudomonas aeruginosa (strain ATCC 15692 / DSM 22644 / CIP 104116 / JCM 14847 / LMG 12228 / 1C / PRS 101 / PAO1) GN=PA0310 PE=4 SV=1	26.27	0	0	0	0	1	1	0	0	0	0	0	0	NF	NF	150000	NF	NF	NF
tr|Q9I6H4|Q9I6H4_PSEAE	PA0317	Uncharacterized protein OS=Pseudomonas aeruginosa (strain ATCC 15692 / DSM 22644 / CIP 104116 / JCM 14847 / LMG 12228 / 1C / PRS 101 / PAO1) GN=PA0317 PE=4 SV=1	51.25	1	1	2	2	0	0	1	1	0	0	1	1	230000	260000	NF	190000	NF	260000
tr|Q9I6H3|Q9I6H3_PSEAE	PA0318	Uncharacterized protein OS=Pseudomonas aeruginosa (strain ATCC 15692 / DSM 22644 / CIP 104116 / JCM 14847 / LMG 12228 / 1C / PRS 101 / PAO1) GN=PA0318 PE=4 SV=1	23.83	0	0	1	1	0	0	0	0	0	0	0	0	NF	10000	NF	NF	NF	NF
tr|Q9I6A4|Q9I6A4_PSEAE	PA0391	Uncharacterized protein OS=Pseudomonas aeruginosa (strain ATCC 15692 / DSM 22644 / CIP 104116 / JCM 14847 / LMG 12228 / 1C / PRS 101 / PAO1) GN=PA0391 PE=4 SV=1	74.99	0	0	0	0	0	0	1	1	0	0	0	0	NF	NF	NF	200000	NF	NF
tr|Q9I6A0|Q9I6A0_PSEAE	PA0400	Probable cystathionine gamma-lyase OS=Pseudomonas aeruginosa (strain ATCC 15692 / DSM 22644 / CIP 104116 / JCM 14847 / LMG 12228 / 1C / PRS 101 / PAO1) GN=PA0400 PE=3 SV=1	42.76	0	0	0	0	0	0	0	0	0	0	1	2	NF	NF	NF	NF	NF	110000
tr|Q9I688|Q9I688_PSEAE	PA0429	Uncharacterized protein OS=Pseudomonas aeruginosa (strain ATCC 15692 / DSM 22644 / CIP 104116 / JCM 14847 / LMG 12228 / 1C / PRS 101 / PAO1) GN=PA0429 PE=4 SV=1	40.85	0	0	0	0	0	0	2	3	0	0	1	2	NF	NF	NF	970000	NF	66000
tr|Q9I662|Q9I662_PSEAE	PA0456	Probable cold-shock protein OS=Pseudomonas aeruginosa (strain ATCC 15692 / DSM 22644 / CIP 104116 / JCM 14847 / LMG 12228 / 1C / PRS 101 / PAO1) GN=PA0456 PE=4 SV=1	7.7	0	0	1	1	0	0	0	0	0	0	0	0	NF	140000	NF	NF	NF	NF
tr|Q9I659|Q9I659_PSEAE	PA0459	Probable ClpA/B protease ATP binding subunit OS=Pseudomonas aeruginosa (strain ATCC 15692 / DSM 22644 / CIP 104116 / JCM 14847 / LMG 12228 / 1C / PRS 101 / PAO1) GN=PA0459 PE=4 SV=1	94.12	0	0	1	1	0	0	0	0	0	0	0	0	NF	91000	NF	NF	NF	NF
tr|Q9I639|Q9I639_PSEAE	PA0479	Probable transcriptional regulator OS=Pseudomonas aeruginosa (strain ATCC 15692 / DSM 22644 / CIP 104116 / JCM 14847 / LMG 12228 / 1C / PRS 101 / PAO1) GN=PA0479 PE=4 SV=1	34.63	0	0	0	0	0	0	1	1	0	0	1	1	NF	NF	NF	180000	NF	120000
tr|Q9I611|Q9I611_PSEAE	PA0507	Probable acyl-CoA dehydrogenase OS=Pseudomonas aeruginosa (strain ATCC 15692 / DSM 22644 / CIP 104116 / JCM 14847 / LMG 12228 / 1C / PRS 101 / PAO1) GN=PA0507 PE=3 SV=1	64.31	0	0	0	0	0	0	0	0	1	1	0	0	NF	NF	NF	NF	160000	NF
tr|Q9I5W8|Q9I5W8_PSEAE	PA0568	Uncharacterized protein OS=Pseudomonas aeruginosa (strain ATCC 15692 / DSM 22644 / CIP 104116 / JCM 14847 / LMG 12228 / 1C / PRS 101 / PAO1) GN=PA0568 PE=4 SV=1	17.67	0	0	0	0	0	0	1	1	0	0	0	0	NF	NF	NF	190000	NF	NF
sp|Q9I5V0|Y587_PSEAE	PA0587	UPF0229 protein PA0587 OS=Pseudomonas aeruginosa (strain ATCC 15692 / DSM 22644 / CIP 104116 / JCM 14847 / LMG 12228 / 1C / PRS 101 / PAO1) GN=PA0587 PE=3 SV=1	48.71	0	0	0	0	0	0	0	0	1	1	0	0	NF	NF	NF	NF	72000	NF
tr|G3XD68|G3XD68_PSEAE	PA0634	Uncharacterized protein OS=Pseudomonas aeruginosa (strain ATCC 15692 / DSM 22644 / CIP 104116 / JCM 14847 / LMG 12228 / 1C / PRS 101 / PAO1) GN=PA0634 PE=4 SV=1	12.86	0	0	0	0	0	0	0	0	0	0	2	2	NF	NF	NF	NF	NF	1100000
tr|Q9I5Q4|Q9I5Q4_PSEAE	PA0667	Uncharacterized protein OS=Pseudomonas aeruginosa (strain ATCC 15692 / DSM 22644 / CIP 104116 / JCM 14847 / LMG 12228 / 1C / PRS 101 / PAO1) GN=PA0667 PE=4 SV=1	49.13	0	0	0	0	0	0	3	3	0	0	0	0	NF	NF	NF	1400000	NF	NF
tr|Q9I5I4|Q9I5I4_PSEAE	PA0745	Probable enoyl-CoA hydratase/isomerase OS=Pseudomonas aeruginosa (strain ATCC 15692 / DSM 22644 / CIP 104116 / JCM 14847 / LMG 12228 / 1C / PRS 101 / PAO1) GN=PA0745 PE=3 SV=1	29.89	8	11	3	3	10	15	10	12	13	18	10	12	9300000	760000	8700000	20000000	17000000	10000000
tr|Q9I5E1|Q9I5E1_PSEAE	PA0797	Probable transcriptional regulator OS=Pseudomonas aeruginosa (strain ATCC 15692 / DSM 22644 / CIP 104116 / JCM 14847 / LMG 12228 / 1C / PRS 101 / PAO1) GN=PA0797 PE=4 SV=1	27.25	4	5	0	0	2	2	1	1	0	0	0	0	830000	NF	180000	190000	NF	NF
tr|Q9I5D9|Q9I5D9_PSEAE	PA0799	Probable helicase OS=Pseudomonas aeruginosa (strain ATCC 15692 / DSM 22644 / CIP 104116 / JCM 14847 / LMG 12228 / 1C / PRS 101 / PAO1) GN=PA0799 PE=4 SV=1	74.93	0	0	0	0	1	2	3	3	0	0	1	1	NF	NF	90000	400000	NF	56000
tr|Q9I5A8|Q9I5A8_PSEAE	PA0832	Uncharacterized protein OS=Pseudomonas aeruginosa (strain ATCC 15692 / DSM 22644 / CIP 104116 / JCM 14847 / LMG 12228 / 1C / PRS 101 / PAO1) GN=PA0832 PE=4 SV=1	23.47	0	0	0	0	0	0	1	1	0	0	0	0	NF	NF	NF	350000	NF	NF
tr|Q9I590|Q9I590_PSEAE	PA0851	Uncharacterized protein OS=Pseudomonas aeruginosa (strain ATCC 15692 / DSM 22644 / CIP 104116 / JCM 14847 / LMG 12228 / 1C / PRS 101 / PAO1) GN=PA0851 PE=3 SV=1	34	0	0	2	2	0	0	3	4	0	0	0	0	NF	290000	NF	3700000	NF	NF
sp|Q9I583|Y858_PSEAE	PA0858	UPF0176 protein PA0858 OS=Pseudomonas aeruginosa (strain ATCC 15692 / DSM 22644 / CIP 104116 / JCM 14847 / LMG 12228 / 1C / PRS 101 / PAO1) GN=PA0858 PE=3 SV=1	35.4	0	0	0	0	0	0	1	1	0	0	0	0	NF	NF	NF	38000	NF	NF
tr|Q9I582|Q9I582_PSEAE	PA0859	Uncharacterized protein OS=Pseudomonas aeruginosa (strain ATCC 15692 / DSM 22644 / CIP 104116 / JCM 14847 / LMG 12228 / 1C / PRS 101 / PAO1) GN=PA0859 PE=4 SV=1	21.45	0	0	0	0	0	0	1	2	0	0	1	1	NF	NF	NF	200000	NF	34000
tr|Q9I569|Q9I569_PSEAE	PA0876	Probable transcriptional regulator OS=Pseudomonas aeruginosa (strain ATCC 15692 / DSM 22644 / CIP 104116 / JCM 14847 / LMG 12228 / 1C / PRS 101 / PAO1) GN=PA0876 PE=4 SV=1	34.43	0	0	0	0	1	1	7	8	0	0	2	4	NF	NF	120000	11000000	NF	1300000
tr|G3XCX8|G3XCX8_PSEAE	PA0900	Uncharacterized protein OS=Pseudomonas aeruginosa (strain ATCC 15692 / DSM 22644 / CIP 104116 / JCM 14847 / LMG 12228 / 1C / PRS 101 / PAO1) GN=PA0900 PE=4 SV=1	10.63	0	0	1	1	1	2	0	0	1	1	1	1	NF	890000	3100000	NF	710000	3800000
tr|Q9I529|Q9I529_PSEAE	PA0929	Two-component response regulator OS=Pseudomonas aeruginosa (strain ATCC 15692 / DSM 22644 / CIP 104116 / JCM 14847 / LMG 12228 / 1C / PRS 101 / PAO1) GN=PA0929 PE=4 SV=1	26.47	10	19	10	21	10	23	10	17	6	9	7	11	20000000	6900000	17000000	31000000	2600000	5800000
tr|Q9I4W4|Q9I4W4_PSEAE	PA1009	Uncharacterized protein OS=Pseudomonas aeruginosa (strain ATCC 15692 / DSM 22644 / CIP 104116 / JCM 14847 / LMG 12228 / 1C / PRS 101 / PAO1) GN=PA1009 PE=4 SV=1	20.57	0	0	1	1	0	0	0	0	0	0	1	1	NF	350000	NF	NF	NF	800000
tr|Q9I4V1|Q9I4V1_PSEAE	PA1023	Probable short-chain dehydrogenase OS=Pseudomonas aeruginosa (strain ATCC 15692 / DSM 22644 / CIP 104116 / JCM 14847 / LMG 12228 / 1C / PRS 101 / PAO1) GN=PA1023 PE=4 SV=1	32.8	6	7	0	0	3	5	5	5	6	9	3	5	2300000	NF	1200000	3500000	2100000	870000
tr|Q9I4S4|Q9I4S4_PSEAE	PA1050	Uncharacterized protein OS=Pseudomonas aeruginosa (strain ATCC 15692 / DSM 22644 / CIP 104116 / JCM 14847 / LMG 12228 / 1C / PRS 101 / PAO1) GN=PA1050 PE=4 SV=1	41.2	12	20	12	20	11	13	8	10	6	8	11	17	21000000	11000000	9600000	29000000	2900000	14000000
tr|Q9I4Q7|Q9I4Q7_PSEAE	PA1067	Probable transcriptional regulator OS=Pseudomonas aeruginosa (strain ATCC 15692 / DSM 22644 / CIP 104116 / JCM 14847 / LMG 12228 / 1C / PRS 101 / PAO1) GN=PA1067 PE=4 SV=1	34.21	9	14	3	7	8	13	10	13	6	9	5	9	2400000	1400000	2500000	6200000	1400000	590000
tr|Q9I4K7|Q9I4K7_PSEAE	PA1128	Probable transcriptional regulator OS=Pseudomonas aeruginosa (strain ATCC 15692 / DSM 22644 / CIP 104116 / JCM 14847 / LMG 12228 / 1C / PRS 101 / PAO1) GN=PA1128 PE=4 SV=1	33.48	0	0	0	0	0	0	2	3	0	0	0	0	NF	NF	NF	790000	NF	NF
tr|Q9I4C3|Q9I4C3_PSEAE	PA1215	Uncharacterized protein OS=Pseudomonas aeruginosa (strain ATCC 15692 / DSM 22644 / CIP 104116 / JCM 14847 / LMG 12228 / 1C / PRS 101 / PAO1) GN=PA1215 PE=4 SV=1	47.24	0	0	0	0	0	0	0	0	2	3	0	0	NF	NF	NF	NF	470000	NF
tr|Q9I4C1|Q9I4C1_PSEAE	PA1217	Probable 2-isopropylmalate synthase OS=Pseudomonas aeruginosa (strain ATCC 15692 / DSM 22644 / CIP 104116 / JCM 14847 / LMG 12228 / 1C / PRS 101 / PAO1) GN=PA1217 PE=3 SV=1	50.64	3	5	0	0	3	4	3	3	6	10	10	16	600000	NF	380000	1600000	3600000	8500000
tr|Q9I4B3|Q9I4B3_PSEAE	PA1225	Probable NAD(P)H dehydrogenase OS=Pseudomonas aeruginosa (strain ATCC 15692 / DSM 22644 / CIP 104116 / JCM 14847 / LMG 12228 / 1C / PRS 101 / PAO1) GN=PA1225 PE=4 SV=1	22.54	3	6	0	0	2	3	2	3	2	2	1	1	1600000	NF	1000000	2300000	180000	97000
tr|Q9I447|Q9I447_PSEAE	PA1297	Probable metal transporter OS=Pseudomonas aeruginosa (strain ATCC 15692 / DSM 22644 / CIP 104116 / JCM 14847 / LMG 12228 / 1C / PRS 101 / PAO1) GN=PA1297 PE=4 SV=1	35.75	6	12	5	7	4	6	4	7	0	0	4	5	7200000	3800000	2100000	7800000	NF	1700000
tr|Q9I429|Q9I429_PSEAE	PA1315	Probable transcriptional regulator OS=Pseudomonas aeruginosa (strain ATCC 15692 / DSM 22644 / CIP 104116 / JCM 14847 / LMG 12228 / 1C / PRS 101 / PAO1) GN=PA1315 PE=4 SV=1	22.39	6	9	3	5	5	7	8	12	6	9	4	5	4700000	580000	2300000	11000000	3700000	1000000
tr|Q9I409|Q9I409_PSEAE	PA1335	Probable two-component response regulator OS=Pseudomonas aeruginosa (strain ATCC 15692 / DSM 22644 / CIP 104116 / JCM 14847 / LMG 12228 / 1C / PRS 101 / PAO1) GN=PA1335 PE=4 SV=1	46.68	0	0	0	0	0	0	2	2	0	0	0	0	NF	NF	NF	690000	NF	NF
tr|Q9I408|Q9I408_PSEAE	PA1336	Probable two-component sensor OS=Pseudomonas aeruginosa (strain ATCC 15692 / DSM 22644 / CIP 104116 / JCM 14847 / LMG 12228 / 1C / PRS 101 / PAO1) GN=PA1336 PE=4 SV=1	69.84	8	11	8	10	10	15	11	14	8	11	12	21	3100000	1400000	2900000	12000000	2300000	6600000
tr|Q9I3U6|Q9I3U6_PSEAE	PA1398	Uncharacterized protein OS=Pseudomonas aeruginosa (strain ATCC 15692 / DSM 22644 / CIP 104116 / JCM 14847 / LMG 12228 / 1C / PRS 101 / PAO1) GN=PA1398 PE=4 SV=1	12.19	0	0	1	1	0	0	0	0	0	0	0	0	NF	200000	NF	NF	NF	NF
tr|Q9I3T7|Q9I3T7_PSEAE	PA1407	Uncharacterized protein OS=Pseudomonas aeruginosa (strain ATCC 15692 / DSM 22644 / CIP 104116 / JCM 14847 / LMG 12228 / 1C / PRS 101 / PAO1) GN=PA1407 PE=3 SV=1	35.16	0	0	1	2	0	0	0	0	0	0	0	0	NF	330000	NF	NF	NF	NF
tr|Q9I3R0|Q9I3R0_PSEAE	PA1437	Probable two-component response regulator OS=Pseudomonas aeruginosa (strain ATCC 15692 / DSM 22644 / CIP 104116 / JCM 14847 / LMG 12228 / 1C / PRS 101 / PAO1) GN=PA1437 PE=4 SV=1	25.74	0	0	0	0	0	0	1	1	0	0	1	1	NF	NF	NF	46000	NF	120000
tr|G3XCT6|G3XCT6_PSEAE	PA1458	Probable two-component sensor OS=Pseudomonas aeruginosa (strain ATCC 15692 / DSM 22644 / CIP 104116 / JCM 14847 / LMG 12228 / 1C / PRS 101 / PAO1) GN=PA1458 PE=4 SV=1	79.69	0	0	0	0	0	0	1	2	0	0	0	0	NF	NF	NF	510000	NF	NF
tr|Q9I3M2|Q9I3M2_PSEAE	PA1490	Probable transcriptional regulator OS=Pseudomonas aeruginosa (strain ATCC 15692 / DSM 22644 / CIP 104116 / JCM 14847 / LMG 12228 / 1C / PRS 101 / PAO1) GN=PA1490 PE=4 SV=1	28.36	0	0	0	0	0	0	5	6	0	0	2	2	NF	NF	NF	7400000	NF	340000
tr|Q9I3M0|Q9I3M0_PSEAE	PA1492	Uncharacterized protein OS=Pseudomonas aeruginosa (strain ATCC 15692 / DSM 22644 / CIP 104116 / JCM 14847 / LMG 12228 / 1C / PRS 101 / PAO1) GN=PA1492 PE=1 SV=1	13.48	0	0	1	4	0	0	0	0	1	3	1	4	NF	800000	NF	NF	1100000	1700000
tr|Q9I3K1|Q9I3K1_PSEAE	PA1511	Uncharacterized protein OS=Pseudomonas aeruginosa (strain ATCC 15692 / DSM 22644 / CIP 104116 / JCM 14847 / LMG 12228 / 1C / PRS 101 / PAO1) GN=PA1511 PE=4 SV=1	93.58	0	0	0	0	0	0	5	8	1	1	0	0	NF	NF	NF	8500000	83000	NF
sp|Q9I3J5|HIUH_PSEAE	PA1518	5-hydroxyisourate hydrolase OS=Pseudomonas aeruginosa (strain ATCC 15692 / DSM 22644 / CIP 104116 / JCM 14847 / LMG 12228 / 1C / PRS 101 / PAO1) GN=PA1518 PE=3 SV=1	13.96	2	4	3	6	3	4	3	4	3	7	3	5	1900000	1200000	2100000	7200000	3300000	1300000
tr|Q9I3J3|Q9I3J3_PSEAE	PA1520	Probable transcriptional regulator OS=Pseudomonas aeruginosa (strain ATCC 15692 / DSM 22644 / CIP 104116 / JCM 14847 / LMG 12228 / 1C / PRS 101 / PAO1) GN=PA1520 PE=4 SV=1	28.63	9	16	9	18	9	19	10	30	8	13	9	18	26000000	14000000	23000000	330000000	6400000	24000000
tr|Q9I3E6|Q9I3E6_PSEAE	PA1571	Uncharacterized protein OS=Pseudomonas aeruginosa (strain ATCC 15692 / DSM 22644 / CIP 104116 / JCM 14847 / LMG 12228 / 1C / PRS 101 / PAO1) GN=PA1571 PE=4 SV=1	6.74	0	0	0	0	3	6	4	9	0	0	0	0	NF	NF	18000000	55000000	NF	NF
tr|Q9I3E2|Q9I3E2_PSEAE	PA1575	Uncharacterized protein OS=Pseudomonas aeruginosa (strain ATCC 15692 / DSM 22644 / CIP 104116 / JCM 14847 / LMG 12228 / 1C / PRS 101 / PAO1) GN=PA1575 PE=4 SV=1	20.99	1	2	0	0	2	3	0	0	0	0	0	0	7100000	NF	4800000	NF	NF	NF
tr|Q9I3C0|Q9I3C0_PSEAE	PA1601	Probable aldehyde dehydrogenase OS=Pseudomonas aeruginosa (strain ATCC 15692 / DSM 22644 / CIP 104116 / JCM 14847 / LMG 12228 / 1C / PRS 101 / PAO1) GN=PA1601 PE=4 SV=1	81.28	0	0	0	0	2	2	1	1	2	2	2	2	NF	NF	200000	270000	500000	380000
tr|Q9I3B9|Q9I3B9_PSEAE	PA1602	Probable oxidoreductase OS=Pseudomonas aeruginosa (strain ATCC 15692 / DSM 22644 / CIP 104116 / JCM 14847 / LMG 12228 / 1C / PRS 101 / PAO1) GN=PA1602 PE=4 SV=1	17.47	0	0	0	0	0	0	0	0	1	1	0	0	NF	NF	NF	NF	36000	NF
tr|Q9I3A6|Q9I3A6_PSEAE	PA1616	Uncharacterized protein OS=Pseudomonas aeruginosa (strain ATCC 15692 / DSM 22644 / CIP 104116 / JCM 14847 / LMG 12228 / 1C / PRS 101 / PAO1) GN=PA1616 PE=4 SV=1	16.74	3	6	2	5	3	5	2	5	3	5	1	2	1200000	570000	1200000	1400000	460000	210000
tr|Q9I3A0|Q9I3A0_PSEAE	PA1622	Probable hydrolase OS=Pseudomonas aeruginosa (strain ATCC 15692 / DSM 22644 / CIP 104116 / JCM 14847 / LMG 12228 / 1C / PRS 101 / PAO1) GN=PA1622 PE=4 SV=1	31.27	0	0	0	0	0	0	2	3	2	2	2	2	NF	NF	NF	3000000	760000	710000
tr|Q9I392|Q9I392_PSEAE	PA1630	Probable transcriptional regulator OS=Pseudomonas aeruginosa (strain ATCC 15692 / DSM 22644 / CIP 104116 / JCM 14847 / LMG 12228 / 1C / PRS 101 / PAO1) GN=PA1630 PE=4 SV=1	32.34	9	21	8	11	15	35	8	12	7	14	12	19	32000000	5600000	37000000	24000000	8600000	18000000
tr|Q9I381|Q9I381_PSEAE	PA1644	Uncharacterized protein OS=Pseudomonas aeruginosa (strain ATCC 15692 / DSM 22644 / CIP 104116 / JCM 14847 / LMG 12228 / 1C / PRS 101 / PAO1) GN=PA1644 PE=4 SV=1	21.82	2	3	2	3	2	4	2	2	2	3	2	3	1100000	680000	1500000	1400000	640000	450000
tr|Q9I370|Q9I370_PSEAE	PA1655	Probable glutathione S-transferase OS=Pseudomonas aeruginosa (strain ATCC 15692 / DSM 22644 / CIP 104116 / JCM 14847 / LMG 12228 / 1C / PRS 101 / PAO1) GN=PA1655 PE=3 SV=1	22.72	0	0	1	1	0	0	0	0	0	0	0	0	NF	220000	NF	NF	NF	NF
tr|Q9I364|Q9I364_PSEAE	PA1661	Uncharacterized protein OS=Pseudomonas aeruginosa (strain ATCC 15692 / DSM 22644 / CIP 104116 / JCM 14847 / LMG 12228 / 1C / PRS 101 / PAO1) GN=PA1661 PE=4 SV=1	38.51	0	0	0	0	0	0	0	0	1	2	0	0	NF	NF	NF	NF	350000	NF
tr|Q9I363|Q9I363_PSEAE	PA1662	Probable ClpA/B-type protease OS=Pseudomonas aeruginosa (strain ATCC 15692 / DSM 22644 / CIP 104116 / JCM 14847 / LMG 12228 / 1C / PRS 101 / PAO1) GN=PA1662 PE=3 SV=1	95.72	0	0	0	0	0	0	3	5	0	0	0	0	NF	NF	NF	440000	NF	NF
tr|Q9I358|Q9I358_PSEAE	PA1667	Uncharacterized protein OS=Pseudomonas aeruginosa (strain ATCC 15692 / DSM 22644 / CIP 104116 / JCM 14847 / LMG 12228 / 1C / PRS 101 / PAO1) GN=PA1667 PE=4 SV=1	49.66	7	17	8	18	9	18	12	25	13	28	12	25	6800000	4600000	6500000	45000000	26000000	42000000
tr|Q9I338|Q9I338_PSEAE	PA1689	Uncharacterized protein OS=Pseudomonas aeruginosa (strain ATCC 15692 / DSM 22644 / CIP 104116 / JCM 14847 / LMG 12228 / 1C / PRS 101 / PAO1) GN=PA1689 PE=4 SV=1	77.94	0	0	0	0	0	0	0	0	0	0	1	1	NF	NF	NF	NF	NF	15000
tr|Q9I2Z1|Q9I2Z1_PSEAE	PA1746	Uncharacterized protein OS=Pseudomonas aeruginosa (strain ATCC 15692 / DSM 22644 / CIP 104116 / JCM 14847 / LMG 12228 / 1C / PRS 101 / PAO1) GN=PA1746 PE=4 SV=1	18.18	2	5	1	1	2	5	1	3	1	2	1	1	1300000	110000	2000000	2900000	330000	120000
tr|Q9I2Y5|Q9I2Y5_PSEAE	PA1752	2-dehydropantoate 2-reductase OS=Pseudomonas aeruginosa (strain ATCC 15692 / DSM 22644 / CIP 104116 / JCM 14847 / LMG 12228 / 1C / PRS 101 / PAO1) GN=PA1752 PE=3 SV=1	34.12	0	0	0	0	0	0	0	0	1	1	0	0	NF	NF	NF	NF	130000	NF
tr|Q9I2X3|Q9I2X3_PSEAE	PA1766	Uncharacterized protein OS=Pseudomonas aeruginosa (strain ATCC 15692 / DSM 22644 / CIP 104116 / JCM 14847 / LMG 12228 / 1C / PRS 101 / PAO1) GN=PA1766 PE=4 SV=1	36.23	0	0	0	0	0	0	3	4	0	0	2	2	NF	NF	NF	2000000	NF	470000
tr|Q9I2U5|Q9I2U5_PSEAE	PA1797	Uncharacterized protein OS=Pseudomonas aeruginosa (strain ATCC 15692 / DSM 22644 / CIP 104116 / JCM 14847 / LMG 12228 / 1C / PRS 101 / PAO1) GN=PA1797 PE=4 SV=1	67.4	0	0	0	0	0	0	0	0	3	4	0	0	NF	NF	NF	NF	1300000	NF
tr|Q9I2T4|Q9I2T4_PSEAE	PA1810	Probable binding protein component of ABC transporter OS=Pseudomonas aeruginosa (strain ATCC 15692 / DSM 22644 / CIP 104116 / JCM 14847 / LMG 12228 / 1C / PRS 101 / PAO1) GN=PA1810 PE=4 SV=1	70.43	2	3	2	2	2	4	5	7	1	2	3	5	250000	220000	410000	1100000	130000	420000
tr|Q9I2R4|Q9I2R4_PSEAE	PA1831	Uncharacterized protein OS=Pseudomonas aeruginosa (strain ATCC 15692 / DSM 22644 / CIP 104116 / JCM 14847 / LMG 12228 / 1C / PRS 101 / PAO1) GN=PA1831 PE=4 SV=1	26.39	6	15	7	14	7	16	9	13	9	21	9	18	85000000	30000000	71000000	70000000	71000000	75000000
tr|Q9I2R3|Q9I2R3_PSEAE	PA1832	Probable protease OS=Pseudomonas aeruginosa (strain ATCC 15692 / DSM 22644 / CIP 104116 / JCM 14847 / LMG 12228 / 1C / PRS 101 / PAO1) GN=PA1832 PE=4 SV=1	38.05	0	0	0	0	1	2	0	0	0	0	0	0	NF	NF	300000	NF	NF	NF
tr|Q9I2G5|Q9I2G5_PSEAE	PA1939	Uncharacterized protein OS=Pseudomonas aeruginosa (strain ATCC 15692 / DSM 22644 / CIP 104116 / JCM 14847 / LMG 12228 / 1C / PRS 101 / PAO1) GN=PA1939 PE=4 SV=1	73.74	0	0	0	0	0	0	6	6	1	3	2	4	NF	NF	NF	2000000	220000	280000
tr|Q9I2G1|Q9I2G1_PSEAE	PA1943	Uncharacterized protein OS=Pseudomonas aeruginosa (strain ATCC 15692 / DSM 22644 / CIP 104116 / JCM 14847 / LMG 12228 / 1C / PRS 101 / PAO1) GN=PA1943 PE=4 SV=1	41.64	0	0	0	0	0	0	0	0	0	0	2	2	NF	NF	NF	NF	NF	360000
tr|Q9I266|Q9I266_PSEAE	PA2049	Uncharacterized protein OS=Pseudomonas aeruginosa (strain ATCC 15692 / DSM 22644 / CIP 104116 / JCM 14847 / LMG 12228 / 1C / PRS 101 / PAO1) GN=PA2049 PE=4 SV=1	54.34	1	1	0	0	0	0	0	0	0	0	0	0	200000	NF	NF	NF	NF	NF
tr|Q9I259|Q9I259_PSEAE	PA2056	Probable transcriptional regulator OS=Pseudomonas aeruginosa (strain ATCC 15692 / DSM 22644 / CIP 104116 / JCM 14847 / LMG 12228 / 1C / PRS 101 / PAO1) GN=PA2056 PE=4 SV=1	33.12	7	10	9	13	6	9	7	10	7	11	8	10	9600000	5000000	6900000	17000000	7200000	9700000
tr|Q9I246|Q9I246_PSEAE	PA2069	Probable carbamoyl transferase OS=Pseudomonas aeruginosa (strain ATCC 15692 / DSM 22644 / CIP 104116 / JCM 14847 / LMG 12228 / 1C / PRS 101 / PAO1) GN=PA2069 PE=4 SV=1	63.34	16	35	20	55	17	32	12	15	19	35	5	7	88000000	75000000	54000000	15000000	66000000	1900000
tr|Q9I207|Q9I207_PSEAE	PA2108	Probable decarboxylase OS=Pseudomonas aeruginosa (strain ATCC 15692 / DSM 22644 / CIP 104116 / JCM 14847 / LMG 12228 / 1C / PRS 101 / PAO1) GN=PA2108 PE=3 SV=1	64.27	0	0	0	0	0	0	0	0	1	1	1	1	NF	NF	NF	NF	130000	98000
sp|Q9I203|Y2112_PSEAE	PA2112	UPF0271 protein PA2112 OS=Pseudomonas aeruginosa (strain ATCC 15692 / DSM 22644 / CIP 104116 / JCM 14847 / LMG 12228 / 1C / PRS 101 / PAO1) GN=PA2112 PE=3 SV=1	26.32	0	0	2	3	1	1	3	3	2	2	4	6	NF	230000	320000	1900000	320000	2300000
tr|Q9I1S0|Q9I1S0_PSEAE	PA2197	Uncharacterized protein OS=Pseudomonas aeruginosa (strain ATCC 15692 / DSM 22644 / CIP 104116 / JCM 14847 / LMG 12228 / 1C / PRS 101 / PAO1) GN=PA2197 PE=4 SV=1	37.11	4	5	5	8	3	7	8	17	5	10	6	9	780000	1100000	880000	16000000	1900000	1700000
tr|Q9I1H7|Q9I1H7_PSEAE	PA2298	Probable oxidoreductase OS=Pseudomonas aeruginosa (strain ATCC 15692 / DSM 22644 / CIP 104116 / JCM 14847 / LMG 12228 / 1C / PRS 101 / PAO1) GN=PA2298 PE=4 SV=1	64.01	0	0	0	0	0	0	1	1	0	0	0	0	NF	NF	NF	170000	NF	NF
tr|Q9I1E9|Q9I1E9_PSEAE	PA2329	Probable ATP-binding component of ABC transporter OS=Pseudomonas aeruginosa (strain ATCC 15692 / DSM 22644 / CIP 104116 / JCM 14847 / LMG 12228 / 1C / PRS 101 / PAO1) GN=PA2329 PE=4 SV=1	29.89	1	1	0	0	0	0	2	4	0	0	1	1	80000	NF	NF	1500000	NF	40000
tr|Q9I1E6|Q9I1E6_PSEAE	PA2332	Probable transcriptional regulator OS=Pseudomonas aeruginosa (strain ATCC 15692 / DSM 22644 / CIP 104116 / JCM 14847 / LMG 12228 / 1C / PRS 101 / PAO1) GN=PA2332 PE=4 SV=1	32.88	4	8	0	0	3	4	7	10	4	5	2	2	1100000	NF	820000	8400000	1200000	140000
tr|Q9I1C5|Q9I1C5_PSEAE	PA2353	Uncharacterized protein OS=Pseudomonas aeruginosa (strain ATCC 15692 / DSM 22644 / CIP 104116 / JCM 14847 / LMG 12228 / 1C / PRS 101 / PAO1) GN=PA2353 PE=4 SV=1	43.26	0	0	1	1	0	0	1	1	0	0	0	0	NF	110000	NF	1900000	NF	NF
tr|Q9I154|Q9I154_PSEAE	PA2428	Uncharacterized protein OS=Pseudomonas aeruginosa (strain ATCC 15692 / DSM 22644 / CIP 104116 / JCM 14847 / LMG 12228 / 1C / PRS 101 / PAO1) GN=PA2428 PE=4 SV=1	36.17	0	0	0	0	0	0	0	0	3	4	3	4	NF	NF	NF	NF	1600000	1100000
tr|Q9I147|Q9I147_PSEAE	PA2435	Probable cation-transporting P-type ATPase OS=Pseudomonas aeruginosa (strain ATCC 15692 / DSM 22644 / CIP 104116 / JCM 14847 / LMG 12228 / 1C / PRS 101 / PAO1) GN=PA2435 PE=3 SV=1	68.71	1	1	0	0	0	0	3	3	0	0	1	1	370000	NF	NF	7800000	NF	200000
tr|Q9I145|Q9I145_PSEAE	PA2437	Uncharacterized protein OS=Pseudomonas aeruginosa (strain ATCC 15692 / DSM 22644 / CIP 104116 / JCM 14847 / LMG 12228 / 1C / PRS 101 / PAO1) GN=PA2437 PE=4 SV=1	36.67	1	3	1	1	0	0	2	2	0	0	1	2	160000	75000	NF	190000	NF	300000
tr|Q9I144|Q9I144_PSEAE	PA2438	Protein HflC OS=Pseudomonas aeruginosa (strain ATCC 15692 / DSM 22644 / CIP 104116 / JCM 14847 / LMG 12228 / 1C / PRS 101 / PAO1) GN=PA2438 PE=3 SV=1	37.32	11	15	11	17	12	17	10	12	8	14	12	25	7300000	4300000	5700000	7400000	6100000	18000000
tr|Q9I143|Q9I143_PSEAE	PA2439	Uncharacterized protein OS=Pseudomonas aeruginosa (strain ATCC 15692 / DSM 22644 / CIP 104116 / JCM 14847 / LMG 12228 / 1C / PRS 101 / PAO1) GN=PA2439 PE=4 SV=1	70.49	1	2	2	3	1	1	2	2	0	0	2	3	130000	250000	56000	220000	NF	420000
tr|Q9I133|Q9I133_PSEAE	PA2449	Probable transcriptional regulator OS=Pseudomonas aeruginosa (strain ATCC 15692 / DSM 22644 / CIP 104116 / JCM 14847 / LMG 12228 / 1C / PRS 101 / PAO1) GN=PA2449 PE=4 SV=1	55.71	1	1	0	0	1	1	2	2	1	1	0	0	18000	NF	32000	180000	47000	NF
tr|Q9I131|Q9I131_PSEAE	PA2451	Uncharacterized protein OS=Pseudomonas aeruginosa (strain ATCC 15692 / DSM 22644 / CIP 104116 / JCM 14847 / LMG 12228 / 1C / PRS 101 / PAO1) GN=PA2451 PE=4 SV=1	21.96	1	1	0	0	0	0	0	0	1	2	0	0	45000	NF	NF	NF	61000	NF
tr|Q9I128|Q9I128_PSEAE	PA2454	Uncharacterized protein OS=Pseudomonas aeruginosa (strain ATCC 15692 / DSM 22644 / CIP 104116 / JCM 14847 / LMG 12228 / 1C / PRS 101 / PAO1) GN=PA2454 PE=4 SV=1	31.26	0	0	0	0	0	0	3	4	0	0	0	0	NF	NF	NF	2200000	NF	NF
tr|Q9I127|Q9I127_PSEAE	PA2455	Uncharacterized protein OS=Pseudomonas aeruginosa (strain ATCC 15692 / DSM 22644 / CIP 104116 / JCM 14847 / LMG 12228 / 1C / PRS 101 / PAO1) GN=PA2455 PE=4 SV=1	20.32	0	0	0	0	0	0	1	1	0	0	0	0	NF	NF	NF	600000	NF	NF
tr|Q9I0Z4|Q9I0Z4_PSEAE	PA2488	Probable transcriptional regulator OS=Pseudomonas aeruginosa (strain ATCC 15692 / DSM 22644 / CIP 104116 / JCM 14847 / LMG 12228 / 1C / PRS 101 / PAO1) GN=PA2488 PE=4 SV=1	27.82	3	4	1	3	1	1	1	1	1	2	1	3	310000	140000	65000	100000	150000	160000
tr|G3XD16|G3XD16_PSEAE	PA2523	Probable two-component response regulator OS=Pseudomonas aeruginosa (strain ATCC 15692 / DSM 22644 / CIP 104116 / JCM 14847 / LMG 12228 / 1C / PRS 101 / PAO1) GN=PA2523 PE=4 SV=1	25.77	1	1	1	1	0	0	4	8	3	4	2	4	24000	22000	NF	3100000	570000	420000
tr|Q9I0U7|Q9I0U7_PSEAE	PA2537	Probable acyltransferase OS=Pseudomonas aeruginosa (strain ATCC 15692 / DSM 22644 / CIP 104116 / JCM 14847 / LMG 12228 / 1C / PRS 101 / PAO1) GN=PA2537 PE=4 SV=1	23.13	0	0	0	0	0	0	0	0	1	1	0	0	NF	NF	NF	NF	130000	NF
tr|Q9I0U4|Q9I0U4_PSEAE	PA2540	Uncharacterized protein OS=Pseudomonas aeruginosa (strain ATCC 15692 / DSM 22644 / CIP 104116 / JCM 14847 / LMG 12228 / 1C / PRS 101 / PAO1) GN=PA2540 PE=4 SV=1	65.36	0	0	0	0	0	0	1	2	0	0	0	0	NF	NF	NF	88000	NF	NF
tr|Q9I0R8|Q9I0R8_PSEAE	PA2567	Uncharacterized protein OS=Pseudomonas aeruginosa (strain ATCC 15692 / DSM 22644 / CIP 104116 / JCM 14847 / LMG 12228 / 1C / PRS 101 / PAO1) GN=PA2567 PE=1 SV=1	65.58	0	0	0	0	0	0	1	1	0	0	0	0	NF	NF	NF	99000	NF	NF
tr|Q9I0R4|Q9I0R4_PSEAE	PA2572	Probable two-component response regulator OS=Pseudomonas aeruginosa (strain ATCC 15692 / DSM 22644 / CIP 104116 / JCM 14847 / LMG 12228 / 1C / PRS 101 / PAO1) GN=PA2572 PE=4 SV=1	50.73	1	1	0	0	2	2	0	0	3	3	0	0	270000	NF	510000	NF	570000	NF
tr|Q9I0M9|Q9I0M9_PSEAE	PA2609	Uncharacterized protein OS=Pseudomonas aeruginosa (strain ATCC 15692 / DSM 22644 / CIP 104116 / JCM 14847 / LMG 12228 / 1C / PRS 101 / PAO1) GN=PA2609 PE=4 SV=1	36.6	8	15	10	16	11	24	12	19	13	22	12	24	20000000	5900000	18000000	36000000	16000000	19000000
tr|Q9I0M8|Q9I0M8_PSEAE	PA2610	Uncharacterized protein OS=Pseudomonas aeruginosa (strain ATCC 15692 / DSM 22644 / CIP 104116 / JCM 14847 / LMG 12228 / 1C / PRS 101 / PAO1) GN=PA2610 PE=4 SV=1	37.38	1	1	3	3	0	0	5	5	1	2	6	8	240000	630000	NF	2200000	510000	2400000
tr|Q9I0M5|Q9I0M5_PSEAE	PA2613	Uncharacterized protein OS=Pseudomonas aeruginosa (strain ATCC 15692 / DSM 22644 / CIP 104116 / JCM 14847 / LMG 12228 / 1C / PRS 101 / PAO1) GN=PA2613 PE=4 SV=1	49.05	22	46	21	55	21	42	25	57	20	49	21	47	84000000	40000000	57000000	280000000	75000000	87000000
tr|Q9I0K8|Q9I0K8_PSEAE	PA2630	Uncharacterized protein OS=Pseudomonas aeruginosa (strain ATCC 15692 / DSM 22644 / CIP 104116 / JCM 14847 / LMG 12228 / 1C / PRS 101 / PAO1) GN=PA2630 PE=4 SV=1	44.03	0	0	1	1	0	0	3	4	0	0	1	1	NF	17000	NF	930000	NF	31000
tr|Q9I0H8|Q9I0H8_PSEAE	PA2660	Uncharacterized protein OS=Pseudomonas aeruginosa (strain ATCC 15692 / DSM 22644 / CIP 104116 / JCM 14847 / LMG 12228 / 1C / PRS 101 / PAO1) GN=PA2660 PE=4 SV=1	39.73	7	8	0	0	8	11	6	7	7	8	5	6	2300000	NF	3600000	5900000	3600000	970000
tr|Q9I0H3|Q9I0H3_PSEAE	PA2665	Probable transcriptional regulator OS=Pseudomonas aeruginosa (strain ATCC 15692 / DSM 22644 / CIP 104116 / JCM 14847 / LMG 12228 / 1C / PRS 101 / PAO1) GN=PA2665 PE=4 SV=1	57.41	6	8	1	1	6	8	14	18	6	9	4	5	960000	36000	1200000	17000000	910000	650000
tr|Q9I0F6|Q9I0F6_PSEAE	PA2682	Uncharacterized protein OS=Pseudomonas aeruginosa (strain ATCC 15692 / DSM 22644 / CIP 104116 / JCM 14847 / LMG 12228 / 1C / PRS 101 / PAO1) GN=PA2682 PE=4 SV=1	45.47	0	0	0	0	0	0	1	1	0	0	0	0	NF	NF	NF	170000	NF	NF
tr|Q9I0F5|Q9I0F5_PSEAE	PA2683	Probable serine/threonine dehydratase, degradative OS=Pseudomonas aeruginosa (strain ATCC 15692 / DSM 22644 / CIP 104116 / JCM 14847 / LMG 12228 / 1C / PRS 101 / PAO1) GN=PA2683 PE=4 SV=1	33.94	3	4	4	5	5	6	4	6	3	3	5	8	720000	980000	1200000	2300000	620000	2100000
tr|Q9I0F4|Q9I0F4_PSEAE	PA2684	Uncharacterized protein OS=Pseudomonas aeruginosa (strain ATCC 15692 / DSM 22644 / CIP 104116 / JCM 14847 / LMG 12228 / 1C / PRS 101 / PAO1) GN=PA2684 PE=4 SV=1	145.73	0	0	0	0	0	0	3	3	0	0	0	0	NF	NF	NF	1300000	NF	NF
tr|Q9I0F3|Q9I0F3_PSEAE	PA2685	Uncharacterized protein OS=Pseudomonas aeruginosa (strain ATCC 15692 / DSM 22644 / CIP 104116 / JCM 14847 / LMG 12228 / 1C / PRS 101 / PAO1) GN=PA2685 PE=4 SV=1	81.6	1	1	0	0	1	1	3	3	1	1	0	0	150000	NF	210000	1800000	110000	NF
tr|Q9I0C3|Q9I0C3_PSEAE	PA2719	Uncharacterized protein OS=Pseudomonas aeruginosa (strain ATCC 15692 / DSM 22644 / CIP 104116 / JCM 14847 / LMG 12228 / 1C / PRS 101 / PAO1) GN=PA2719 PE=4 SV=1	25	0	0	0	0	0	0	1	1	0	0	0	0	NF	NF	NF	40000	NF	NF
tr|Q9I0B0|Q9I0B0_PSEAE	PA2732	Uncharacterized protein OS=Pseudomonas aeruginosa (strain ATCC 15692 / DSM 22644 / CIP 104116 / JCM 14847 / LMG 12228 / 1C / PRS 101 / PAO1) GN=PA2732 PE=4 SV=1	128.59	0	0	0	0	0	0	1	2	0	0	0	0	NF	NF	NF	190000	NF	NF
tr|Q9I021|Q9I021_PSEAE	PA2822	Uncharacterized protein OS=Pseudomonas aeruginosa (strain ATCC 15692 / DSM 22644 / CIP 104116 / JCM 14847 / LMG 12228 / 1C / PRS 101 / PAO1) GN=PA2822 PE=4 SV=1	17.12	1	2	2	2	1	1	2	2	1	1	2	2	410000	660000	320000	5400000	130000	850000
tr|Q9I002|Q9I002_PSEAE	PA2841	Probable enoyl-CoA hydratase/isomerase OS=Pseudomonas aeruginosa (strain ATCC 15692 / DSM 22644 / CIP 104116 / JCM 14847 / LMG 12228 / 1C / PRS 101 / PAO1) GN=PA2841 PE=4 SV=1	28.59	4	6	0	0	0	0	3	4	0	0	5	7	580000	NF	NF	990000	NF	2100000
tr|Q9I000|Q9I000_PSEAE	PA2843	Phospho-2-dehydro-3-deoxyheptonate aldolase OS=Pseudomonas aeruginosa (strain ATCC 15692 / DSM 22644 / CIP 104116 / JCM 14847 / LMG 12228 / 1C / PRS 101 / PAO1) GN=PA2843 PE=3 SV=1	49.82	0	0	1	1	0	0	0	0	0	0	0	0	NF	110000	NF	NF	NF	NF
tr|Q9HZX0|Q9HZX0_PSEAE	PA2877	Probable transcriptional regulator OS=Pseudomonas aeruginosa (strain ATCC 15692 / DSM 22644 / CIP 104116 / JCM 14847 / LMG 12228 / 1C / PRS 101 / PAO1) GN=PA2877 PE=4 SV=1	33.68	1	1	1	2	0	0	2	2	2	2	4	6	94000	240000	NF	520000	340000	2700000
tr|Q9HZU8|Q9HZU8_PSEAE	PA2899	Probable transcriptional regulator OS=Pseudomonas aeruginosa (strain ATCC 15692 / DSM 22644 / CIP 104116 / JCM 14847 / LMG 12228 / 1C / PRS 101 / PAO1) GN=PA2899 PE=4 SV=1	23.24	1	2	0	0	2	3	1	1	1	2	1	1	150000	NF	230000	170000	190000	65000
tr|Q9HZR7|Q9HZR7_PSEAE	PA2930	Probable transcriptional regulator OS=Pseudomonas aeruginosa (strain ATCC 15692 / DSM 22644 / CIP 104116 / JCM 14847 / LMG 12228 / 1C / PRS 101 / PAO1) GN=PA2930 PE=4 SV=1	33.64	0	0	0	0	0	0	1	1	0	0	0	0	NF	NF	NF	170000	NF	NF
tr|Q9HZQ4|Q9HZQ4_PSEAE	PA2943	Phospho-2-dehydro-3-deoxyheptonate aldolase OS=Pseudomonas aeruginosa (strain ATCC 15692 / DSM 22644 / CIP 104116 / JCM 14847 / LMG 12228 / 1C / PRS 101 / PAO1) GN=PA2943 PE=3 SV=1	38.72	2	2	1	1	0	0	4	5	0	0	0	0	250000	45000	NF	2400000	NF	NF
tr|Q9HZL5|Q9HZL5_PSEAE	PA2989	Uncharacterized protein OS=Pseudomonas aeruginosa (strain ATCC 15692 / DSM 22644 / CIP 104116 / JCM 14847 / LMG 12228 / 1C / PRS 101 / PAO1) GN=PA2989 PE=4 SV=1	28.36	8	10	6	8	7	11	6	6	7	10	7	13	6300000	2100000	6900000	6900000	5100000	8800000
sp|Q9HZK1|MTIP_PSEAE	PA3004	S-methyl-5'-thioinosine phosphorylase OS=Pseudomonas aeruginosa (strain ATCC 15692 / DSM 22644 / CIP 104116 / JCM 14847 / LMG 12228 / 1C / PRS 101 / PAO1) GN=PA3004 PE=1 SV=1	26.25	10	29	7	18	9	23	11	20	10	25	14	36	200000000	58000000	150000000	170000000	120000000	160000000
tr|Q9HZH4|Q9HZH4_PSEAE	PA3034	Probable transcriptional regulator OS=Pseudomonas aeruginosa (strain ATCC 15692 / DSM 22644 / CIP 104116 / JCM 14847 / LMG 12228 / 1C / PRS 101 / PAO1) GN=PA3034 PE=4 SV=1	20.97	2	2	0	0	1	1	0	0	2	3	0	0	300000	NF	160000	NF	360000	NF
tr|Q9HZF3|Q9HZF3_PSEAE	PA3055	Uncharacterized protein OS=Pseudomonas aeruginosa (strain ATCC 15692 / DSM 22644 / CIP 104116 / JCM 14847 / LMG 12228 / 1C / PRS 101 / PAO1) GN=PA3055 PE=4 SV=1	18.32	0	0	2	2	0	0	2	2	0	0	1	3	NF	710000	NF	620000	NF	560000
tr|Q9HZD7|Q9HZD7_PSEAE	PA3071	Uncharacterized protein OS=Pseudomonas aeruginosa (strain ATCC 15692 / DSM 22644 / CIP 104116 / JCM 14847 / LMG 12228 / 1C / PRS 101 / PAO1) GN=PA3071 PE=4 SV=1	35.69	4	7	0	0	6	9	6	9	0	0	0	0	950000	NF	1200000	2400000	NF	NF
tr|Q9HZD5|Q9HZD5_PSEAE	PA3073	Uncharacterized protein OS=Pseudomonas aeruginosa (strain ATCC 15692 / DSM 22644 / CIP 104116 / JCM 14847 / LMG 12228 / 1C / PRS 101 / PAO1) GN=PA3073 PE=4 SV=1	37.57	4	5	0	0	3	4	3	3	0	0	0	0	1600000	NF	1100000	1600000	NF	NF
tr|Q9HZD4|Q9HZD4_PSEAE	PA3074	Uncharacterized protein OS=Pseudomonas aeruginosa (strain ATCC 15692 / DSM 22644 / CIP 104116 / JCM 14847 / LMG 12228 / 1C / PRS 101 / PAO1) GN=PA3074 PE=4 SV=1	65.61	6	7	0	0	4	4	3	4	1	1	0	0	2100000	NF	870000	2400000	100000	NF
tr|Q9HZD1|Q9HZD1_PSEAE	PA3077	Probable two-component response regulator OS=Pseudomonas aeruginosa (strain ATCC 15692 / DSM 22644 / CIP 104116 / JCM 14847 / LMG 12228 / 1C / PRS 101 / PAO1) GN=PA3077 PE=4 SV=1	24.81	12	29	10	24	12	25	9	16	12	24	12	24	30000000	8800000	21000000	16000000	9800000	14000000
tr|Q9HZC1|Q9HZC1_PSEAE	PA3087	Uncharacterized protein OS=Pseudomonas aeruginosa (strain ATCC 15692 / DSM 22644 / CIP 104116 / JCM 14847 / LMG 12228 / 1C / PRS 101 / PAO1) GN=PA3087 PE=4 SV=1	37.19	1	1	1	1	2	2	0	0	0	0	0	0	350000	95000	210000	NF	NF	NF
tr|Q9HZ93|Q9HZ93_PSEAE	PA3131	Probable aldolase OS=Pseudomonas aeruginosa (strain ATCC 15692 / DSM 22644 / CIP 104116 / JCM 14847 / LMG 12228 / 1C / PRS 101 / PAO1) GN=PA3131 PE=4 SV=1	22.84	7	18	7	17	7	15	8	19	6	15	9	25	120000000	33000000	73000000	130000000	64000000	140000000
tr|Q9HZ90|Q9HZ90_PSEAE	PA3135	Probable transcriptional regulator OS=Pseudomonas aeruginosa (strain ATCC 15692 / DSM 22644 / CIP 104116 / JCM 14847 / LMG 12228 / 1C / PRS 101 / PAO1) GN=PA3135 PE=4 SV=1	33.78	0	0	0	0	0	0	1	1	0	0	0	0	NF	NF	NF	150000	NF	NF
tr|Q9HZ64|Q9HZ64_PSEAE	PA3170	Uncharacterized protein OS=Pseudomonas aeruginosa (strain ATCC 15692 / DSM 22644 / CIP 104116 / JCM 14847 / LMG 12228 / 1C / PRS 101 / PAO1) GN=PA3170 PE=1 SV=1	48.46	0	0	0	0	0	0	1	1	0	0	0	0	NF	NF	NF	96000	NF	NF
tr|Q9HZ35|Q9HZ35_PSEAE	PA3205	Uncharacterized protein OS=Pseudomonas aeruginosa (strain ATCC 15692 / DSM 22644 / CIP 104116 / JCM 14847 / LMG 12228 / 1C / PRS 101 / PAO1) GN=PA3205 PE=4 SV=1	16.69	0	0	0	0	1	1	0	0	2	4	0	0	NF	NF	740000	NF	2500000	NF
tr|Q9HZ34|Q9HZ34_PSEAE	PA3206	Probable two-component sensor OS=Pseudomonas aeruginosa (strain ATCC 15692 / DSM 22644 / CIP 104116 / JCM 14847 / LMG 12228 / 1C / PRS 101 / PAO1) GN=PA3206 PE=4 SV=1	50.25	0	0	0	0	0	0	0	0	1	1	0	0	NF	NF	NF	NF	41000	NF
tr|Q9HZ15|Q9HZ15_PSEAE	PA3225	Probable transcriptional regulator OS=Pseudomonas aeruginosa (strain ATCC 15692 / DSM 22644 / CIP 104116 / JCM 14847 / LMG 12228 / 1C / PRS 101 / PAO1) GN=PA3225 PE=4 SV=1	34.08	0	0	1	1	1	1	7	8	1	1	1	2	NF	100000	66000	5400000	180000	440000
tr|Q9HZ12|Q9HZ12_PSEAE	PA3228	Probable ATP-binding/permease fusion ABC transporter OS=Pseudomonas aeruginosa (strain ATCC 15692 / DSM 22644 / CIP 104116 / JCM 14847 / LMG 12228 / 1C / PRS 101 / PAO1) GN=PA3228 PE=4 SV=1	67.75	0	0	0	0	0	0	0	0	0	0	2	2	NF	NF	NF	NF	NF	120000
tr|Q9HYZ2|Q9HYZ2_PSEAE	PA3248	Uncharacterized protein OS=Pseudomonas aeruginosa (strain ATCC 15692 / DSM 22644 / CIP 104116 / JCM 14847 / LMG 12228 / 1C / PRS 101 / PAO1) GN=PA3248 PE=4 SV=1	20.75	0	0	0	0	0	0	0	0	1	2	2	2	NF	NF	NF	NF	420000	410000
tr|Q9HYY9|Q9HYY9_PSEAE	PA3251	Uncharacterized protein OS=Pseudomonas aeruginosa (strain ATCC 15692 / DSM 22644 / CIP 104116 / JCM 14847 / LMG 12228 / 1C / PRS 101 / PAO1) GN=PA3251 PE=4 SV=1	29.96	1	4	0	0	1	1	1	1	1	2	1	2	290000	NF	68000	290000	130000	200000
tr|Q9HYU9|Q9HYU9_PSEAE	PA3294	Uncharacterized protein OS=Pseudomonas aeruginosa (strain ATCC 15692 / DSM 22644 / CIP 104116 / JCM 14847 / LMG 12228 / 1C / PRS 101 / PAO1) GN=PA3294 PE=4 SV=1	76.99	0	0	0	0	0	0	2	2	0	0	0	0	NF	NF	NF	530000	NF	NF
tr|Q9HYR8|Q9HYR8_PSEAE	PA3327	Probable non-ribosomal peptide synthetase OS=Pseudomonas aeruginosa (strain ATCC 15692 / DSM 22644 / CIP 104116 / JCM 14847 / LMG 12228 / 1C / PRS 101 / PAO1) GN=PA3327 PE=4 SV=1	259.25	0	0	0	0	1	1	0	0	0	0	0	0	NF	NF	220000	NF	NF	NF
tr|Q9HYP7|Q9HYP7_PSEAE	PA3349	Probable chemotaxis protein OS=Pseudomonas aeruginosa (strain ATCC 15692 / DSM 22644 / CIP 104116 / JCM 14847 / LMG 12228 / 1C / PRS 101 / PAO1) GN=PA3349 PE=4 SV=1	34.38	0	0	0	0	2	3	2	2	1	3	1	2	NF	NF	380000	330000	210000	170000
tr|Q9HYK6|Q9HYK6_PSEAE	PA3398	Probable transcriptional regulator OS=Pseudomonas aeruginosa (strain ATCC 15692 / DSM 22644 / CIP 104116 / JCM 14847 / LMG 12228 / 1C / PRS 101 / PAO1) GN=PA3398 PE=4 SV=1	34.67	2	2	0	0	2	2	0	0	0	0	0	0	960000	NF	560000	NF	NF	NF
tr|Q9HYE7|Q9HYE7_PSEAE	PA3459	Probable glutamine amidotransferase OS=Pseudomonas aeruginosa (strain ATCC 15692 / DSM 22644 / CIP 104116 / JCM 14847 / LMG 12228 / 1C / PRS 101 / PAO1) GN=PA3459 PE=4 SV=1	65.99	8	8	9	11	10	13	18	25	24	34	24	38	1800000	2700000	3800000	24000000	51000000	63000000
tr|Q9HYE6|Q9HYE6_PSEAE	PA3460	Probable acetyltransferase OS=Pseudomonas aeruginosa (strain ATCC 15692 / DSM 22644 / CIP 104116 / JCM 14847 / LMG 12228 / 1C / PRS 101 / PAO1) GN=PA3460 PE=4 SV=1	64.94	17	30	16	28	21	31	19	34	31	115	29	104	27000000	12000000	24000000	65000000	450000000	470000000
tr|Q9HYC3|Q9HYC3_PSEAE	PA3486	Uncharacterized protein OS=Pseudomonas aeruginosa (strain ATCC 15692 / DSM 22644 / CIP 104116 / JCM 14847 / LMG 12228 / 1C / PRS 101 / PAO1) GN=PA3486 PE=4 SV=1	90.58	0	0	0	0	0	0	2	2	0	0	0	0	NF	NF	NF	740000	NF	NF
tr|Q9HY90|Q9HY90_PSEAE	PA3519	Uncharacterized protein OS=Pseudomonas aeruginosa (strain ATCC 15692 / DSM 22644 / CIP 104116 / JCM 14847 / LMG 12228 / 1C / PRS 101 / PAO1) GN=PA3519 PE=4 SV=1	39.34	0	0	1	1	0	0	0	0	0	0	0	0	NF	390000	NF	NF	NF	NF
tr|Q9HY77|Q9HY77_PSEAE	PA3533	Glutaredoxin OS=Pseudomonas aeruginosa (strain ATCC 15692 / DSM 22644 / CIP 104116 / JCM 14847 / LMG 12228 / 1C / PRS 101 / PAO1) GN=PA3533 PE=3 SV=1	11.83	1	1	1	1	1	2	1	1	1	2	1	2	270000	85000	340000	410000	390000	680000
tr|Q9HY73|Q9HY73_PSEAE	PA3538	Probable ATP-binding component of ABC transporter OS=Pseudomonas aeruginosa (strain ATCC 15692 / DSM 22644 / CIP 104116 / JCM 14847 / LMG 12228 / 1C / PRS 101 / PAO1) GN=PA3538 PE=3 SV=1	39.17	4	4	4	5	5	6	4	6	6	8	5	6	2500000	970000	2800000	13000000	3600000	2900000
tr|Q9HY58|Q9HY58_PSEAE	PA3559	Probable nucleotide sugar dehydrogenase OS=Pseudomonas aeruginosa (strain ATCC 15692 / DSM 22644 / CIP 104116 / JCM 14847 / LMG 12228 / 1C / PRS 101 / PAO1) GN=PA3559 PE=3 SV=1	51.76	0	0	0	0	0	0	0	0	4	5	5	6	NF	NF	NF	NF	2000000	2200000
tr|Q9HY27|Q9HY27_PSEAE	PA3599	Probable transcriptional regulator OS=Pseudomonas aeruginosa (strain ATCC 15692 / DSM 22644 / CIP 104116 / JCM 14847 / LMG 12228 / 1C / PRS 101 / PAO1) GN=PA3599 PE=4 SV=1	29.41	0	0	0	0	0	0	1	1	0	0	0	0	NF	NF	NF	39000	NF	NF
tr|Q9HY12|Q9HY12_PSEAE	PA3614	Uncharacterized protein OS=Pseudomonas aeruginosa (strain ATCC 15692 / DSM 22644 / CIP 104116 / JCM 14847 / LMG 12228 / 1C / PRS 101 / PAO1) GN=PA3614 PE=4 SV=1	51.89	3	5	7	11	2	4	7	13	3	3	9	12	540000	3800000	570000	9900000	340000	9400000
tr|Q9HY00|Q9HY00_PSEAE	PA3630	Probable transcriptional regulator OS=Pseudomonas aeruginosa (strain ATCC 15692 / DSM 22644 / CIP 104116 / JCM 14847 / LMG 12228 / 1C / PRS 101 / PAO1) GN=PA3630 PE=4 SV=1	34.06	0	0	0	0	0	0	2	3	0	0	0	0	NF	NF	NF	190000	NF	NF
tr|Q9HXV1|Q9HXV1_PSEAE	PA3689	Probable transcriptional regulator OS=Pseudomonas aeruginosa (strain ATCC 15692 / DSM 22644 / CIP 104116 / JCM 14847 / LMG 12228 / 1C / PRS 101 / PAO1) GN=PA3689 PE=4 SV=1	17.68	0	0	0	0	0	0	2	3	0	0	0	0	NF	NF	NF	1200000	NF	NF
tr|Q9HXV0|Q9HXV0_PSEAE	PA3690	Probable metal-transporting P-type ATPase OS=Pseudomonas aeruginosa (strain ATCC 15692 / DSM 22644 / CIP 104116 / JCM 14847 / LMG 12228 / 1C / PRS 101 / PAO1) GN=PA3690 PE=3 SV=1	78.68	20	39	21	36	21	49	26	50	23	45	21	36	45000000	16000000	56000000	180000000	46000000	52000000
tr|Q9HXT0|Q9HXT0_PSEAE	PA3711	Probable transcriptional regulator OS=Pseudomonas aeruginosa (strain ATCC 15692 / DSM 22644 / CIP 104116 / JCM 14847 / LMG 12228 / 1C / PRS 101 / PAO1) GN=PA3711 PE=4 SV=1	34.09	8	13	8	15	7	8	6	9	9	17	10	16	11000000	3400000	3700000	12000000	16000000	12000000
sp|P40882|Y3753_PSEAE	PA3753	Uncharacterized protein PA3753 OS=Pseudomonas aeruginosa (strain ATCC 15692 / DSM 22644 / CIP 104116 / JCM 14847 / LMG 12228 / 1C / PRS 101 / PAO1) GN=PA3753 PE=3 SV=2	18.5	5	9	3	6	3	7	3	7	4	6	3	6	13000000	2200000	11000000	13000000	3200000	6600000
tr|Q9HXN5|Q9HXN5_PSEAE	PA3760	N-Acetyl-D-Glucosamine phosphotransferase system transporter OS=Pseudomonas aeruginosa (strain ATCC 15692 / DSM 22644 / CIP 104116 / JCM 14847 / LMG 12228 / 1C / PRS 101 / PAO1) GN=PA3760 PE=3 SV=1	89.14	6	8	10	12	8	9	11	13	5	6	10	12	3000000	2500000	2500000	13000000	1600000	2800000
tr|Q9HXL7|Q9HXL7_PSEAE	PA3778	Probable transcriptional regulator OS=Pseudomonas aeruginosa (strain ATCC 15692 / DSM 22644 / CIP 104116 / JCM 14847 / LMG 12228 / 1C / PRS 101 / PAO1) GN=PA3778 PE=4 SV=1	33.9	3	5	0	0	1	2	5	6	1	2	1	1	1700000	NF	1600000	6000000	540000	330000
tr|Q9HXL0|Q9HXL0_PSEAE	PA3785	Uncharacterized protein OS=Pseudomonas aeruginosa (strain ATCC 15692 / DSM 22644 / CIP 104116 / JCM 14847 / LMG 12228 / 1C / PRS 101 / PAO1) GN=PA3785 PE=4 SV=1	16.99	4	11	6	8	5	11	8	12	5	12	4	4	42000000	22000000	110000000	120000000	68000000	43000000
tr|Q9HXG1|Q9HXG1_PSEAE	PA3845	Probable transcriptional regulator OS=Pseudomonas aeruginosa (strain ATCC 15692 / DSM 22644 / CIP 104116 / JCM 14847 / LMG 12228 / 1C / PRS 101 / PAO1) GN=PA3845 PE=4 SV=1	33.37	0	0	0	0	2	3	0	0	2	2	0	0	NF	NF	310000	NF	400000	NF
sp|Q9HXF7|NDPA_PSEAE	PA3849	Nucleoid-associated protein PA3849 OS=Pseudomonas aeruginosa (strain ATCC 15692 / DSM 22644 / CIP 104116 / JCM 14847 / LMG 12228 / 1C / PRS 101 / PAO1) GN=PA3849 PE=3 SV=1	37.91	0	0	0	0	0	0	1	3	0	0	0	0	NF	NF	NF	520000	NF	NF
tr|Q9HXC1|Q9HXC1_PSEAE	PA3892	Uncharacterized protein OS=Pseudomonas aeruginosa (strain ATCC 15692 / DSM 22644 / CIP 104116 / JCM 14847 / LMG 12228 / 1C / PRS 101 / PAO1) GN=PA3892 PE=3 SV=1	33.63	0	0	0	0	0	0	0	0	1	3	0	0	NF	NF	NF	NF	7700000	NF
tr|Q9HXB9|Q9HXB9_PSEAE	PA3894	Probable outer membrane protein OS=Pseudomonas aeruginosa (strain ATCC 15692 / DSM 22644 / CIP 104116 / JCM 14847 / LMG 12228 / 1C / PRS 101 / PAO1) GN=PA3894 PE=3 SV=1	53.53	0	0	0	0	0	0	0	0	1	3	1	4	NF	NF	NF	NF	360000	550000
tr|Q9HXB8|Q9HXB8_PSEAE	PA3895	Probable transcriptional regulator OS=Pseudomonas aeruginosa (strain ATCC 15692 / DSM 22644 / CIP 104116 / JCM 14847 / LMG 12228 / 1C / PRS 101 / PAO1) GN=PA3895 PE=4 SV=1	34.99	0	0	1	2	0	0	1	1	0	0	0	0	NF	48000	NF	40000	NF	NF
tr|Q9HX94|Q9HX94_PSEAE	PA3919	Uncharacterized protein OS=Pseudomonas aeruginosa (strain ATCC 15692 / DSM 22644 / CIP 104116 / JCM 14847 / LMG 12228 / 1C / PRS 101 / PAO1) GN=PA3919 PE=4 SV=1	51.67	9	14	10	15	12	22	11	18	21	50	25	62	12000000	5300000	18000000	30000000	260000000	380000000
tr|Q9HX76|Q9HX76_PSEAE	PA3940	Probable DNA binding protein OS=Pseudomonas aeruginosa (strain ATCC 15692 / DSM 22644 / CIP 104116 / JCM 14847 / LMG 12228 / 1C / PRS 101 / PAO1) GN=PA3940 PE=3 SV=1	9.89	1	2	0	0	1	1	0	0	0	0	0	0	210000	NF	79000	NF	NF	NF
tr|Q9HX38|Q9HX38_PSEAE	PA3981	Uncharacterized protein OS=Pseudomonas aeruginosa (strain ATCC 15692 / DSM 22644 / CIP 104116 / JCM 14847 / LMG 12228 / 1C / PRS 101 / PAO1) GN=PA3981 PE=4 SV=1	38.4	13	25	8	16	12	21	18	35	12	23	13	17	54000000	9200000	32000000	280000000	32000000	17000000
tr|Q9HWY9|Q9HWY9_PSEAE	PA4038	Uncharacterized protein OS=Pseudomonas aeruginosa (strain ATCC 15692 / DSM 22644 / CIP 104116 / JCM 14847 / LMG 12228 / 1C / PRS 101 / PAO1) GN=PA4038 PE=4 SV=1	26.35	0	0	1	4	1	3	1	4	1	3	1	3	NF	9200000	9600000	17000000	7600000	13000000
tr|Q9HWW5|Q9HWW5_PSEAE	PA4063	Uncharacterized protein OS=Pseudomonas aeruginosa (strain ATCC 15692 / DSM 22644 / CIP 104116 / JCM 14847 / LMG 12228 / 1C / PRS 101 / PAO1) GN=PA4063 PE=4 SV=1	21.22	6	15	6	9	7	12	5	7	8	16	9	17	23000000	5200000	12000000	11000000	24000000	21000000
tr|Q9HWT8|Q9HWT8_PSEAE	PA4090	Uncharacterized protein OS=Pseudomonas aeruginosa (strain ATCC 15692 / DSM 22644 / CIP 104116 / JCM 14847 / LMG 12228 / 1C / PRS 101 / PAO1) GN=PA4090 PE=1 SV=1	11	2	4	3	3	4	6	4	6	2	5	2	5	77000000	6100000	46000000	170000000	27000000	22000000
tr|Q9HWR5|Q9HWR5_PSEAE	PA4115	Uncharacterized protein OS=Pseudomonas aeruginosa (strain ATCC 15692 / DSM 22644 / CIP 104116 / JCM 14847 / LMG 12228 / 1C / PRS 101 / PAO1) GN=PA4115 PE=4 SV=1	51.1	21	37	9	9	19	28	21	36	18	30	16	24	59000000	3900000	39000000	210000000	33000000	18000000
tr|Q9HWP9|Q9HWP9_PSEAE	PA4132	Uncharacterized protein OS=Pseudomonas aeruginosa (strain ATCC 15692 / DSM 22644 / CIP 104116 / JCM 14847 / LMG 12228 / 1C / PRS 101 / PAO1) GN=PA4132 PE=4 SV=1	52.23	1	2	1	1	2	5	4	8	3	4	2	3	860000	65000	690000	4600000	740000	590000
tr|Q9HWK7|Q9HWK7_PSEAE	PA4174	Probable transcriptional regulator OS=Pseudomonas aeruginosa (strain ATCC 15692 / DSM 22644 / CIP 104116 / JCM 14847 / LMG 12228 / 1C / PRS 101 / PAO1) GN=PA4174 PE=4 SV=1	34.3	4	5	0	0	0	0	3	5	5	8	4	5	1300000	NF	NF	4200000	2900000	1100000
tr|Q9HW90|Q9HW90_PSEAE	PA4311	Uncharacterized protein OS=Pseudomonas aeruginosa (strain ATCC 15692 / DSM 22644 / CIP 104116 / JCM 14847 / LMG 12228 / 1C / PRS 101 / PAO1) GN=PA4311 PE=4 SV=1	41.06	0	0	0	0	0	0	0	0	1	1	0	0	NF	NF	NF	NF	240000	NF
tr|Q9HW73|Q9HW73_PSEAE	PA4328	Uncharacterized protein OS=Pseudomonas aeruginosa (strain ATCC 15692 / DSM 22644 / CIP 104116 / JCM 14847 / LMG 12228 / 1C / PRS 101 / PAO1) GN=PA4328 PE=4 SV=1	34.4	4	4	0	0	4	5	6	8	4	5	0	0	800000	NF	1300000	3300000	730000	NF
tr|Q9HW43|Q9HW43_PSEAE	PA4358	Ferrous iron transport protein B OS=Pseudomonas aeruginosa (strain ATCC 15692 / DSM 22644 / CIP 104116 / JCM 14847 / LMG 12228 / 1C / PRS 101 / PAO1) GN=PA4358 PE=3 SV=1	82.46	0	0	2	3	0	0	0	0	0	0	0	0	NF	1200000	NF	NF	NF	NF
tr|Q9HW41|Q9HW41_PSEAE	PA4360	Uncharacterized protein OS=Pseudomonas aeruginosa (strain ATCC 15692 / DSM 22644 / CIP 104116 / JCM 14847 / LMG 12228 / 1C / PRS 101 / PAO1) GN=PA4360 PE=4 SV=1	17.29	7	10	2	2	6	9	1	1	5	8	1	2	6600000	300000	4900000	1300000	2200000	590000
tr|Q9HW40|Q9HW40_PSEAE	PA4361	Probable oxidoreductase OS=Pseudomonas aeruginosa (strain ATCC 15692 / DSM 22644 / CIP 104116 / JCM 14847 / LMG 12228 / 1C / PRS 101 / PAO1) GN=PA4361 PE=4 SV=1	36.34	0	0	0	0	0	0	0	0	0	0	1	1	NF	NF	NF	NF	NF	75000
tr|Q9HW29|Q9HW29_PSEAE	PA4373	Uncharacterized protein OS=Pseudomonas aeruginosa (strain ATCC 15692 / DSM 22644 / CIP 104116 / JCM 14847 / LMG 12228 / 1C / PRS 101 / PAO1) GN=PA4373 PE=4 SV=1	39.98	2	4	0	0	2	2	2	2	0	0	0	0	390000	NF	200000	4700000	NF	NF
tr|Q9HW22|Q9HW22_PSEAE	PA4380	Probable two-component sensor OS=Pseudomonas aeruginosa (strain ATCC 15692 / DSM 22644 / CIP 104116 / JCM 14847 / LMG 12228 / 1C / PRS 101 / PAO1) GN=PA4380 PE=4 SV=1	46.86	0	0	0	0	0	0	0	0	0	0	1	1	NF	NF	NF	NF	NF	3100000
tr|Q9HW21|Q9HW21_PSEAE	PA4381	Probable two-component response regulator OS=Pseudomonas aeruginosa (strain ATCC 15692 / DSM 22644 / CIP 104116 / JCM 14847 / LMG 12228 / 1C / PRS 101 / PAO1) GN=PA4381 PE=4 SV=1	25.22	0	0	0	0	0	0	2	3	0	0	4	8	NF	NF	NF	360000	NF	850000
tr|Q9HW16|Q9HW16_PSEAE	PA4388	Uncharacterized protein OS=Pseudomonas aeruginosa (strain ATCC 15692 / DSM 22644 / CIP 104116 / JCM 14847 / LMG 12228 / 1C / PRS 101 / PAO1) GN=PA4388 PE=1 SV=1	26.98	10	38	10	37	13	42	10	29	8	20	13	43	370000000	150000000	380000000	290000000	110000000	370000000
tr|Q9HW06|Q9HW06_PSEAE	PA4400	Probable pyrophosphohydrolase OS=Pseudomonas aeruginosa (strain ATCC 15692 / DSM 22644 / CIP 104116 / JCM 14847 / LMG 12228 / 1C / PRS 101 / PAO1) GN=PA4400 PE=4 SV=1	34.03	9	18	8	24	7	12	14	34	8	14	8	21	10000000	5900000	7700000	37000000	7100000	12000000
tr|Q9HVY6|Q9HVY6_PSEAE	PA4429	Probable cytochrome c1 OS=Pseudomonas aeruginosa (strain ATCC 15692 / DSM 22644 / CIP 104116 / JCM 14847 / LMG 12228 / 1C / PRS 101 / PAO1) GN=PA4429 PE=4 SV=1	28.97	0	0	0	0	1	1	0	0	0	0	0	0	NF	NF	200000	NF	NF	NF
tr|Q9HVW4|Q9HVW4_PSEAE	PA4453	Uncharacterized protein OS=Pseudomonas aeruginosa (strain ATCC 15692 / DSM 22644 / CIP 104116 / JCM 14847 / LMG 12228 / 1C / PRS 101 / PAO1) GN=PA4453 PE=4 SV=1	23.75	0	0	1	1	0	0	0	0	0	0	0	0	NF	120000	NF	NF	NF	NF
tr|Q9HVV9|Q9HVV9_PSEAE	PA4458	3-deoxy-D-manno-octulosonate 8-phosphate phosphatase KdsC OS=Pseudomonas aeruginosa (strain ATCC 15692 / DSM 22644 / CIP 104116 / JCM 14847 / LMG 12228 / 1C / PRS 101 / PAO1) GN=PA4458 PE=3 SV=1	19.32	0	0	0	0	0	0	1	1	0	0	0	0	NF	NF	NF	410000	NF	NF
tr|Q9HVV6|Q9HVV6_PSEAE	PA4461	Probable ATP-binding component of ABC transporter OS=Pseudomonas aeruginosa (strain ATCC 15692 / DSM 22644 / CIP 104116 / JCM 14847 / LMG 12228 / 1C / PRS 101 / PAO1) GN=PA4461 PE=1 SV=1	26.43	2	3	3	3	4	5	7	9	3	5	3	4	370000	390000	2100000	12000000	770000	1400000
sp|Q9HVV3|Y4465_PSEAE	PA4465	Nucleotide-binding protein PA4465 OS=Pseudomonas aeruginosa (strain ATCC 15692 / DSM 22644 / CIP 104116 / JCM 14847 / LMG 12228 / 1C / PRS 101 / PAO1) GN=PA4465 PE=3 SV=1	32.2	0	0	0	0	0	0	0	0	1	1	0	0	NF	NF	NF	NF	150000	NF
sp|Q9HVU8|Y4473_PSEAE	PA4473	UPF0307 protein PA4473 OS=Pseudomonas aeruginosa (strain ATCC 15692 / DSM 22644 / CIP 104116 / JCM 14847 / LMG 12228 / 1C / PRS 101 / PAO1) GN=PA4473 PE=3 SV=2	20.2	9	14	5	10	10	23	7	22	5	12	6	13	45000000	7700000	45000000	70000000	8000000	18000000
tr|Q9HVP1|Q9HVP1_PSEAE	PA4536	Uncharacterized protein OS=Pseudomonas aeruginosa (strain ATCC 15692 / DSM 22644 / CIP 104116 / JCM 14847 / LMG 12228 / 1C / PRS 101 / PAO1) GN=PA4536 PE=4 SV=1	16.53	2	4	0	0	2	3	2	3	2	3	2	3	1800000	NF	1600000	4400000	630000	460000
tr|Q9HVN8|Q9HVN8_PSEAE	PA4539	Uncharacterized protein OS=Pseudomonas aeruginosa (strain ATCC 15692 / DSM 22644 / CIP 104116 / JCM 14847 / LMG 12228 / 1C / PRS 101 / PAO1) GN=PA4539 PE=4 SV=1	41.04	7	7	5	7	8	10	7	8	7	9	4	5	4600000	1400000	26000000	8300000	2500000	2400000
tr|Q9HVK1|Q9HVK1_PSEAE	PA4583	Uncharacterized protein OS=Pseudomonas aeruginosa (strain ATCC 15692 / DSM 22644 / CIP 104116 / JCM 14847 / LMG 12228 / 1C / PRS 101 / PAO1) GN=PA4583 PE=4 SV=1	44.37	14	19	4	6	9	13	16	22	10	14	6	8	11000000	1300000	6200000	31000000	4000000	2000000
tr|Q9HVJ1|Q9HVJ1_PSEAE	PA4595	Probable ATP-binding component of ABC transporter OS=Pseudomonas aeruginosa (strain ATCC 15692 / DSM 22644 / CIP 104116 / JCM 14847 / LMG 12228 / 1C / PRS 101 / PAO1) GN=PA4595 PE=4 SV=1	61.28	0	0	3	5	1	1	11	15	1	2	7	11	NF	580000	130000	12000000	200000	2600000
tr|Q9HVF5|Q9HVF5_PSEAE	PA4636	Uncharacterized protein OS=Pseudomonas aeruginosa (strain ATCC 15692 / DSM 22644 / CIP 104116 / JCM 14847 / LMG 12228 / 1C / PRS 101 / PAO1) GN=PA4636 PE=4 SV=1	43.75	0	0	0	0	0	0	0	0	1	1	0	0	NF	NF	NF	NF	1000000	NF
tr|Q9HVD5|Q9HVD5_PSEAE	PA4657	Renalase OS=Pseudomonas aeruginosa (strain ATCC 15692 / DSM 22644 / CIP 104116 / JCM 14847 / LMG 12228 / 1C / PRS 101 / PAO1) GN=PA4657 PE=3 SV=1	35.89	10	31	11	25	13	27	13	20	11	27	14	26	150000000	44000000	76000000	130000000	72000000	92000000
tr|Q9HVD4|Q9HVD4_PSEAE	PA4658	Uncharacterized protein OS=Pseudomonas aeruginosa (strain ATCC 15692 / DSM 22644 / CIP 104116 / JCM 14847 / LMG 12228 / 1C / PRS 101 / PAO1) GN=PA4658 PE=4 SV=1	35.55	4	7	1	3	3	6	4	5	3	5	4	6	3000000	270000	1800000	4100000	1000000	1900000
tr|Q9HVD3|Q9HVD3_PSEAE	PA4659	Probable transcriptional regulator OS=Pseudomonas aeruginosa (strain ATCC 15692 / DSM 22644 / CIP 104116 / JCM 14847 / LMG 12228 / 1C / PRS 101 / PAO1) GN=PA4659 PE=4 SV=1	33.94	0	0	0	0	0	0	1	1	0	0	0	0	NF	NF	NF	140000	NF	NF
tr|Q9HVB8|Q9HVB8_PSEAE	PA4677	Dipeptidase OS=Pseudomonas aeruginosa (strain ATCC 15692 / DSM 22644 / CIP 104116 / JCM 14847 / LMG 12228 / 1C / PRS 101 / PAO1) GN=PA4677 PE=3 SV=1	46.9	0	0	3	4	0	0	4	5	0	0	3	4	NF	560000	NF	3800000	NF	1400000
tr|Q9HV96|Q9HV96_PSEAE	PA4701	Uncharacterized protein OS=Pseudomonas aeruginosa (strain ATCC 15692 / DSM 22644 / CIP 104116 / JCM 14847 / LMG 12228 / 1C / PRS 101 / PAO1) GN=PA4701 PE=4 SV=1	58.34	0	0	0	0	9	14	19	28	0	0	0	0	NF	NF	5000000	24000000	NF	NF
tr|Q9HV95|Q9HV95_PSEAE	PA4702	Uncharacterized protein OS=Pseudomonas aeruginosa (strain ATCC 15692 / DSM 22644 / CIP 104116 / JCM 14847 / LMG 12228 / 1C / PRS 101 / PAO1) GN=PA4702 PE=4 SV=1	12.94	4	6	5	7	6	10	2	2	4	7	2	2	6200000	2400000	5400000	440000	3100000	440000
tr|Q9HV83|Q9HV83_PSEAE	PA4715	Probable aminotransferase OS=Pseudomonas aeruginosa (strain ATCC 15692 / DSM 22644 / CIP 104116 / JCM 14847 / LMG 12228 / 1C / PRS 101 / PAO1) GN=PA4715 PE=1 SV=1	46.03	0	0	1	1	4	5	1	1	4	5	0	0	NF	28000	530000	86000	460000	NF
tr|Q9HV76|Q9HV76_PSEAE	PA4722	Aminotransferase OS=Pseudomonas aeruginosa (strain ATCC 15692 / DSM 22644 / CIP 104116 / JCM 14847 / LMG 12228 / 1C / PRS 101 / PAO1) GN=PA4722 PE=3 SV=1	42.54	12	21	13	25	13	22	13	26	14	23	19	29	43000000	38000000	31000000	240000000	29000000	55000000
sp|Q9HV30|Y4778_PSEAE	PA4778	Uncharacterized HTH-type transcriptional regulator PA4778 OS=Pseudomonas aeruginosa (strain ATCC 15692 / DSM 22644 / CIP 104116 / JCM 14847 / LMG 12228 / 1C / PRS 101 / PAO1) GN=PA4778 PE=3 SV=1	15.01	6	10	5	6	7	8	6	8	5	7	5	6	41000000	1800000	11000000	42000000	11000000	7000000
tr|Q9HUY3|Q9HUY3_PSEAE	PA4827	Arylamine N-acetyltransferase OS=Pseudomonas aeruginosa (strain ATCC 15692 / DSM 22644 / CIP 104116 / JCM 14847 / LMG 12228 / 1C / PRS 101 / PAO1) GN=PA4827 PE=1 SV=1	31.18	0	0	0	0	0	0	2	2	0	0	0	0	NF	NF	NF	220000	NF	NF
sp|Q9HUW9|Y4841_PSEAE	PA4841	Uncharacterized Nudix hydrolase PA4841 OS=Pseudomonas aeruginosa (strain ATCC 15692 / DSM 22644 / CIP 104116 / JCM 14847 / LMG 12228 / 1C / PRS 101 / PAO1) GN=PA4841 PE=3 SV=2	18.85	1	1	1	1	1	1	1	2	1	1	1	2	6400000	2800000	4000000	34000000	2800000	9200000
tr|Q9HUW7|Q9HUW7_PSEAE	PA4843	Probable two-component response regulator OS=Pseudomonas aeruginosa (strain ATCC 15692 / DSM 22644 / CIP 104116 / JCM 14847 / LMG 12228 / 1C / PRS 101 / PAO1) GN=PA4843 PE=4 SV=1	61.56	1	1	1	1	0	0	5	6	2	2	0	0	130000	93000	NF	3400000	290000	NF
tr|Q9HUU0|Q9HUU0_PSEAE	PA4873	Probable heat-shock protein OS=Pseudomonas aeruginosa (strain ATCC 15692 / DSM 22644 / CIP 104116 / JCM 14847 / LMG 12228 / 1C / PRS 101 / PAO1) GN=PA4873 PE=3 SV=1	46.27	0	0	0	0	0	0	3	3	0	0	0	0	NF	NF	NF	910000	NF	NF
tr|Q9HUS4|Q9HUS4_PSEAE	PA4889	Probable oxidoreductase OS=Pseudomonas aeruginosa (strain ATCC 15692 / DSM 22644 / CIP 104116 / JCM 14847 / LMG 12228 / 1C / PRS 101 / PAO1) GN=PA4889 PE=4 SV=1	39.93	2	2	0	0	2	2	3	3	3	4	3	3	270000	NF	200000	1800000	740000	880000
tr|Q9HUP7|Q9HUP7_PSEAE	PA4916	Uncharacterized protein OS=Pseudomonas aeruginosa (strain ATCC 15692 / DSM 22644 / CIP 104116 / JCM 14847 / LMG 12228 / 1C / PRS 101 / PAO1) GN=PA4916 PE=4 SV=1	25.44	4	5	2	3	4	6	4	4	3	5	3	6	1800000	380000	1300000	2600000	850000	1200000
tr|Q9HUK7|Q9HUK7_PSEAE	PA4958	Uncharacterized protein OS=Pseudomonas aeruginosa (strain ATCC 15692 / DSM 22644 / CIP 104116 / JCM 14847 / LMG 12228 / 1C / PRS 101 / PAO1) GN=PA4958 PE=4 SV=1	54.02	0	0	1	1	0	0	2	3	2	2	1	1	NF	160000	NF	1600000	380000	210000
tr|Q9HUG7|Q9HUG7_PSEAE	PA4998	Uncharacterized protein OS=Pseudomonas aeruginosa (strain ATCC 15692 / DSM 22644 / CIP 104116 / JCM 14847 / LMG 12228 / 1C / PRS 101 / PAO1) GN=PA4998 PE=4 SV=1	24.97	0	0	2	3	0	0	3	4	0	0	0	0	NF	800000	NF	3400000	NF	NF
tr|Q9HUG0|Q9HUG0_PSEAE	PA5005	Probable carbamoyl transferase OS=Pseudomonas aeruginosa (strain ATCC 15692 / DSM 22644 / CIP 104116 / JCM 14847 / LMG 12228 / 1C / PRS 101 / PAO1) GN=PA5005 PE=4 SV=1	66.04	3	5	2	8	0	0	6	7	0	0	0	0	2400000	4300000	NF	6300000	NF	NF
tr|Q9HUE2|Q9HUE2_PSEAE	PA5027	Uncharacterized protein OS=Pseudomonas aeruginosa (strain ATCC 15692 / DSM 22644 / CIP 104116 / JCM 14847 / LMG 12228 / 1C / PRS 101 / PAO1) GN=PA5027 PE=3 SV=1	29.77	0	0	0	0	0	0	0	0	1	1	0	0	NF	NF	NF	NF	180000	NF
tr|Q9HU98|Q9HU98_PSEAE	PA5085	Probable transcriptional regulator OS=Pseudomonas aeruginosa (strain ATCC 15692 / DSM 22644 / CIP 104116 / JCM 14847 / LMG 12228 / 1C / PRS 101 / PAO1) GN=PA5085 PE=4 SV=1	34.27	0	0	0	0	1	1	0	0	4	4	0	0	NF	NF	160000	NF	640000	NF
tr|Q9HU93|Q9HU93_PSEAE	PA5090	Uncharacterized protein OS=Pseudomonas aeruginosa (strain ATCC 15692 / DSM 22644 / CIP 104116 / JCM 14847 / LMG 12228 / 1C / PRS 101 / PAO1) GN=PA5090 PE=4 SV=1	87.77	0	0	0	0	0	0	1	1	0	0	0	0	NF	NF	NF	16000	NF	NF
tr|Q9HU08|Q9HU08_PSEAE	PA5181	Probable oxidoreductase OS=Pseudomonas aeruginosa (strain ATCC 15692 / DSM 22644 / CIP 104116 / JCM 14847 / LMG 12228 / 1C / PRS 101 / PAO1) GN=PA5181 PE=3 SV=1	85.24	2	2	0	0	1	1	1	1	2	2	1	1	170000	NF	80000	260000	150000	50000
tr|Q9HU07|Q9HU07_PSEAE	PA5182	Uncharacterized protein OS=Pseudomonas aeruginosa (strain ATCC 15692 / DSM 22644 / CIP 104116 / JCM 14847 / LMG 12228 / 1C / PRS 101 / PAO1) GN=PA5182 PE=4 SV=1	14.11	0	0	1	1	0	0	1	2	2	2	3	4	NF	86000	NF	1100000	520000	2800000
tr|Q9HU06|Q9HU06_PSEAE	PA5183	Uncharacterized protein OS=Pseudomonas aeruginosa (strain ATCC 15692 / DSM 22644 / CIP 104116 / JCM 14847 / LMG 12228 / 1C / PRS 101 / PAO1) GN=PA5183 PE=4 SV=1	12.24	4	4	1	1	3	4	3	3	4	6	3	5	2200000	150000	1400000	2500000	2900000	2100000
sp|Q9HTZ1|LDC_PSEAE	PA5198	Murein tetrapeptide carboxypeptidase OS=Pseudomonas aeruginosa (strain ATCC 15692 / DSM 22644 / CIP 104116 / JCM 14847 / LMG 12228 / 1C / PRS 101 / PAO1) GN=PA5198 PE=1 SV=1	33.27	0	0	0	0	0	0	1	2	0	0	1	1	NF	NF	NF	100000	NF	21000
tr|Q9HTY2|Q9HTY2_PSEAE	PA5208	Uncharacterized protein OS=Pseudomonas aeruginosa (strain ATCC 15692 / DSM 22644 / CIP 104116 / JCM 14847 / LMG 12228 / 1C / PRS 101 / PAO1) GN=PA5208 PE=4 SV=1	25.63	1	1	0	0	0	0	0	0	0	0	0	0	49000	NF	NF	NF	NF	NF
tr|Q9HTW9|Q9HTW9_PSEAE	PA5221	Probable FAD-dependent monooxygenase OS=Pseudomonas aeruginosa (strain ATCC 15692 / DSM 22644 / CIP 104116 / JCM 14847 / LMG 12228 / 1C / PRS 101 / PAO1) GN=PA5221 PE=4 SV=1	44.61	8	11	8	11	9	14	12	18	11	18	9	14	6100000	2100000	7100000	17000000	12000000	7100000
tr|Q9HTS1|Q9HTS1_PSEAE	PA5283	Probable transcriptional regulator OS=Pseudomonas aeruginosa (strain ATCC 15692 / DSM 22644 / CIP 104116 / JCM 14847 / LMG 12228 / 1C / PRS 101 / PAO1) GN=PA5283 PE=4 SV=1	50.93	0	0	0	0	0	0	1	1	0	0	0	0	NF	NF	NF	39000	NF	NF
tr|Q9HTR8|Q9HTR8_PSEAE	PA5286	Uncharacterized protein OS=Pseudomonas aeruginosa (strain ATCC 15692 / DSM 22644 / CIP 104116 / JCM 14847 / LMG 12228 / 1C / PRS 101 / PAO1) GN=PA5286 PE=4 SV=1	15.91	6	17	5	9	5	9	6	10	4	5	6	11	53000000	15000000	15000000	29000000	3900000	17000000
tr|Q9HTJ8|Q9HTJ8_PSEAE	PA5362	Uncharacterized protein OS=Pseudomonas aeruginosa (strain ATCC 15692 / DSM 22644 / CIP 104116 / JCM 14847 / LMG 12228 / 1C / PRS 101 / PAO1) GN=PA5362 PE=4 SV=1	49.95	0	0	0	0	0	0	3	3	0	0	0	0	NF	NF	NF	130000	NF	NF
tr|Q9HTD8|Q9HTD8_PSEAE	PA5428	Probable transcriptional regulator OS=Pseudomonas aeruginosa (strain ATCC 15692 / DSM 22644 / CIP 104116 / JCM 14847 / LMG 12228 / 1C / PRS 101 / PAO1) GN=PA5428 PE=4 SV=1	33.46	11	13	8	11	10	12	7	9	7	10	8	9	21000000	2600000	7200000	6500000	5100000	3700000
tr|Q9HTC8|Q9HTC8_PSEAE	PA5438	Probable transcriptional regulator OS=Pseudomonas aeruginosa (strain ATCC 15692 / DSM 22644 / CIP 104116 / JCM 14847 / LMG 12228 / 1C / PRS 101 / PAO1) GN=PA5438 PE=4 SV=1	31.66	3	3	6	9	3	5	14	24	0	0	2	4	1100000	2600000	1700000	41000000	NF	1200000
tr|Q9HTC6|Q9HTC6_PSEAE	PA5440	Probable peptidase OS=Pseudomonas aeruginosa (strain ATCC 15692 / DSM 22644 / CIP 104116 / JCM 14847 / LMG 12228 / 1C / PRS 101 / PAO1) GN=PA5440 PE=4 SV=1	51.73	11	12	11	13	11	16	20	35	6	8	4	5	5600000	2800000	6100000	30000000	1500000	1100000
tr|Q9HTB4|Q9HTB4_PSEAE	PA5456	Uncharacterized protein OS=Pseudomonas aeruginosa (strain ATCC 15692 / DSM 22644 / CIP 104116 / JCM 14847 / LMG 12228 / 1C / PRS 101 / PAO1) GN=PA5456 PE=4 SV=1	49.34	3	4	3	3	3	4	4	4	3	3	4	5	1500000	540000	2000000	4500000	1300000	2400000
tr|Q9HT69|Q9HT69_PSEAE	PA5504	D-methionine ABC transporter membrane protein OS=Pseudomonas aeruginosa (strain ATCC 15692 / DSM 22644 / CIP 104116 / JCM 14847 / LMG 12228 / 1C / PRS 101 / PAO1) GN=PA5504 PE=3 SV=1	24.38	3	5	4	6	1	2	2	4	4	5	3	5	8500000	6000000	4600000	8300000	4200000	12000000
tr|Q9HT65|Q9HT65_PSEAE	PA5508	Probable glutamine synthetase OS=Pseudomonas aeruginosa (strain ATCC 15692 / DSM 22644 / CIP 104116 / JCM 14847 / LMG 12228 / 1C / PRS 101 / PAO1) GN=PA5508 PE=1 SV=1	47.87	0	0	0	0	0	0	1	1	0	0	0	0	NF	NF	NF	260000	NF	NF
tr|Q9HT50|Q9HT50_PSEAE	PA5523	Probable aminotransferase OS=Pseudomonas aeruginosa (strain ATCC 15692 / DSM 22644 / CIP 104116 / JCM 14847 / LMG 12228 / 1C / PRS 101 / PAO1) GN=PA5523 PE=3 SV=1	48.88	0	0	0	0	0	0	1	3	0	0	0	0	NF	NF	NF	160000	NF	NF
tr|Q9HT27|Q9HT27_PSEAE	PA5547	Uncharacterized protein OS=Pseudomonas aeruginosa (strain ATCC 15692 / DSM 22644 / CIP 104116 / JCM 14847 / LMG 12228 / 1C / PRS 101 / PAO1) GN=PA5547 PE=4 SV=1	23.73	0	0	0	0	0	0	0	0	0	0	2	3	NF	NF	NF	NF	NF	270000
sp|P72161|PBP5_PSEAE	pbpG	D-alanyl-D-alanine endopeptidase OS=Pseudomonas aeruginosa (strain ATCC 15692 / DSM 22644 / CIP 104116 / JCM 14847 / LMG 12228 / 1C / PRS 101 / PAO1) GN=pbpG PE=3 SV=2	34.03	10	13	6	8	7	12	9	11	4	8	3	5	7700000	2200000	5300000	11000000	1300000	1800000
tr|Q9I6X7|Q9I6X7_PSEAE	pcaR	Transcriptional regulator PcaR OS=Pseudomonas aeruginosa (strain ATCC 15692 / DSM 22644 / CIP 104116 / JCM 14847 / LMG 12228 / 1C / PRS 101 / PAO1) GN=pcaR PE=4 SV=1	30.56	5	5	0	0	5	5	5	6	3	4	3	3	2000000	NF	1300000	5500000	1100000	490000
tr|Q9HV72|Q9HV72_PSEAE	pcnB	Poly(A) polymerase I OS=Pseudomonas aeruginosa (strain ATCC 15692 / DSM 22644 / CIP 104116 / JCM 14847 / LMG 12228 / 1C / PRS 101 / PAO1) GN=pcnB PE=3 SV=1	53.27	0	0	0	0	0	0	1	1	0	0	1	1	NF	NF	NF	300000	NF	140000
sp|Q9HW91|PCTB_PSEAE	pctB	Methyl-accepting chemotaxis protein PctB OS=Pseudomonas aeruginosa (strain ATCC 15692 / DSM 22644 / CIP 104116 / JCM 14847 / LMG 12228 / 1C / PRS 101 / PAO1) GN=pctB PE=1 SV=1	68.03	0	0	1	1	0	0	1	1	0	0	0	0	NF	130000	NF	74000	NF	NF
tr|Q9HZC5|Q9HZC5_PSEAE	pepN	Aminopeptidase N OS=Pseudomonas aeruginosa (strain ATCC 15692 / DSM 22644 / CIP 104116 / JCM 14847 / LMG 12228 / 1C / PRS 101 / PAO1) GN=pepN PE=4 SV=1	99.98	0	0	0	0	0	0	1	2	0	0	0	0	NF	NF	NF	270000	NF	NF
sp|Q51553|PHAG_PSEAE	phaG	(R)-3-hydroxydecanoyl-ACP:CoA transacylase OS=Pseudomonas aeruginosa (strain ATCC 15692 / DSM 22644 / CIP 104116 / JCM 14847 / LMG 12228 / 1C / PRS 101 / PAO1) GN=phaG PE=4 SV=2	34.23	0	0	0	0	1	1	3	3	0	0	0	0	NF	NF	160000	2700000	NF	NF
sp|Q9I0A3|SYFA_PSEAE	pheS	Phenylalanine--tRNA ligase alpha subunit OS=Pseudomonas aeruginosa (strain ATCC 15692 / DSM 22644 / CIP 104116 / JCM 14847 / LMG 12228 / 1C / PRS 101 / PAO1) GN=pheS PE=1 SV=1	38.04	0	0	0	0	0	0	4	4	0	0	3	4	NF	NF	NF	2100000	NF	630000
sp|P43335|PHS_PSEAE	phhB	Pterin-4-alpha-carbinolamine dehydratase OS=Pseudomonas aeruginosa (strain ATCC 15692 / DSM 22644 / CIP 104116 / JCM 14847 / LMG 12228 / 1C / PRS 101 / PAO1) GN=phhB PE=3 SV=1	13.32	3	3	4	5	4	6	7	12	5	5	2	3	1200000	2600000	11000000	42000000	4600000	2300000
tr|Q9I4F9|Q9I4F9_PSEAE	phoP	Two-component response regulator PhoP OS=Pseudomonas aeruginosa (strain ATCC 15692 / DSM 22644 / CIP 104116 / JCM 14847 / LMG 12228 / 1C / PRS 101 / PAO1) GN=phoP PE=4 SV=1	25.63	0	0	0	0	0	0	2	2	5	6	10	14	NF	NF	NF	620000	1600000	6500000
sp|Q9HUP4|PNCB1_PSEAE	pncB1	Nicotinate phosphoribosyltransferase 1 OS=Pseudomonas aeruginosa (strain ATCC 15692 / DSM 22644 / CIP 104116 / JCM 14847 / LMG 12228 / 1C / PRS 101 / PAO1) GN=pncB1 PE=3 SV=1	46.07	12	21	12	18	10	20	16	38	14	19	11	19	54000000	12000000	47000000	420000000	35000000	33000000
sp|Q9HW26|PNCB2_PSEAE	pncB2	Nicotinate phosphoribosyltransferase 2 OS=Pseudomonas aeruginosa (strain ATCC 15692 / DSM 22644 / CIP 104116 / JCM 14847 / LMG 12228 / 1C / PRS 101 / PAO1) GN=pncB2 PE=1 SV=1	45.66	8	10	7	11	8	11	13	21	10	12	13	14	14000000	16000000	11000000	110000000	11000000	8700000
sp|Q9HV59|PNP_PSEAE	pnp	Polyribonucleotide nucleotidyltransferase OS=Pseudomonas aeruginosa (strain ATCC 15692 / DSM 22644 / CIP 104116 / JCM 14847 / LMG 12228 / 1C / PRS 101 / PAO1) GN=pnp PE=3 SV=1	75.41	0	0	7	7	0	0	3	3	0	0	0	0	NF	660000	NF	1800000	NF	NF
tr|Q9I5T5|Q9I5T5_PSEAE	potA	Spermidine/putrescine import ATP-binding protein PotA OS=Pseudomonas aeruginosa (strain ATCC 15692 / DSM 22644 / CIP 104116 / JCM 14847 / LMG 12228 / 1C / PRS 101 / PAO1) GN=potA PE=3 SV=1	40.63	0	0	0	0	0	0	1	2	0	0	0	0	NF	NF	NF	270000	NF	NF
tr|Q9I2T8|Q9I2T8_PSEAE	ppiD	Peptidylprolyl isomerase OS=Pseudomonas aeruginosa (strain ATCC 15692 / DSM 22644 / CIP 104116 / JCM 14847 / LMG 12228 / 1C / PRS 101 / PAO1) GN=ppiD PE=4 SV=1	68.7	1	1	0	0	0	0	0	0	0	0	0	0	200000	NF	NF	NF	NF	NF
sp|P0DP44|PPK1_PSEAE	ppk	Polyphosphate kinase OS=Pseudomonas aeruginosa (strain ATCC 15692 / DSM 22644 / CIP 104116 / JCM 14847 / LMG 12228 / 1C / PRS 101 / PAO1) GN=ppk PE=1 SV=1	78.24	0	0	0	0	0	0	3	3	0	0	0	0	NF	NF	NF	190000	NF	NF
tr|Q9I758|Q9I758_PSEAE	ppkA	Serine/threonine protein kinase PpkA OS=Pseudomonas aeruginosa (strain ATCC 15692 / DSM 22644 / CIP 104116 / JCM 14847 / LMG 12228 / 1C / PRS 101 / PAO1) GN=ppkA PE=4 SV=1	109.95	0	0	0	0	0	0	0	0	0	0	1	2	NF	NF	NF	NF	NF	360000
tr|Q9I757|Q9I757_PSEAE	pppA	PppA OS=Pseudomonas aeruginosa (strain ATCC 15692 / DSM 22644 / CIP 104116 / JCM 14847 / LMG 12228 / 1C / PRS 101 / PAO1) GN=pppA PE=4 SV=1	25.89	0	0	0	0	0	0	0	0	0	0	1	1	NF	NF	NF	NF	NF	100000
sp|Q9ZN70|PPX_PSEAE	ppx	Exopolyphosphatase OS=Pseudomonas aeruginosa (strain ATCC 15692 / DSM 22644 / CIP 104116 / JCM 14847 / LMG 12228 / 1C / PRS 101 / PAO1) GN=ppx PE=1 SV=1	56.38	6	6	5	5	3	3	18	28	0	0	10	13	1700000	830000	630000	47000000	NF	5300000
sp|Q9HXB0|RF3_PSEAE	prfC	Peptide chain release factor 3 OS=Pseudomonas aeruginosa (strain ATCC 15692 / DSM 22644 / CIP 104116 / JCM 14847 / LMG 12228 / 1C / PRS 101 / PAO1) GN=prfC PE=3 SV=1	59.83	0	0	7	9	3	4	7	7	3	3	4	6	NF	1400000	580000	4600000	2400000	1400000
tr|Q9HUC9|Q9HUC9_PSEAE	priA	Primosomal protein N' OS=Pseudomonas aeruginosa (strain ATCC 15692 / DSM 22644 / CIP 104116 / JCM 14847 / LMG 12228 / 1C / PRS 101 / PAO1) GN=priA PE=3 SV=1	82.1	15	20	17	25	16	23	22	27	18	25	18	22	10000000	8200000	12000000	79000000	11000000	14000000
sp|Q9I347|PRMB_PSEAE	prmB	50S ribosomal protein L3 glutamine methyltransferase OS=Pseudomonas aeruginosa (strain ATCC 15692 / DSM 22644 / CIP 104116 / JCM 14847 / LMG 12228 / 1C / PRS 101 / PAO1) GN=prmB PE=3 SV=1	34.21	0	0	3	3	0	0	1	1	0	0	2	3	NF	510000	NF	1100000	NF	1100000
sp|Q9I502|SYP_PSEAE	proS	Proline--tRNA ligase OS=Pseudomonas aeruginosa (strain ATCC 15692 / DSM 22644 / CIP 104116 / JCM 14847 / LMG 12228 / 1C / PRS 101 / PAO1) GN=proS PE=1 SV=1	63.06	0	0	1	2	0	0	0	0	0	0	0	0	NF	59000	NF	NF	NF	NF
sp|Q9HVC5|KPRS_PSEAE	prs	Ribose-phosphate pyrophosphokinase OS=Pseudomonas aeruginosa (strain ATCC 15692 / DSM 22644 / CIP 104116 / JCM 14847 / LMG 12228 / 1C / PRS 101 / PAO1) GN=prs PE=3 SV=1	34.02	19	48	17	32	19	47	19	37	19	35	4	8	270000000	21000000	130000000	190000000	45000000	2200000
tr|Q9I1N8|Q9I1N8_PSEAE	pslA	PslA OS=Pseudomonas aeruginosa (strain ATCC 15692 / DSM 22644 / CIP 104116 / JCM 14847 / LMG 12228 / 1C / PRS 101 / PAO1) GN=pslA PE=4 SV=1	54.78	0	0	0	0	3	4	9	11	1	2	9	16	NF	NF	430000	6200000	200000	4100000
tr|Q9I1N7|Q9I1N7_PSEAE	pslB	PslB OS=Pseudomonas aeruginosa (strain ATCC 15692 / DSM 22644 / CIP 104116 / JCM 14847 / LMG 12228 / 1C / PRS 101 / PAO1) GN=pslB PE=3 SV=1	53.48	0	0	2	2	0	0	6	6	1	1	0	0	NF	430000	NF	3500000	210000	NF
tr|Q9HZM6|Q9HZM6_PSEAE	ptpA	Phosphotyrosine protein phosphatase OS=Pseudomonas aeruginosa (strain ATCC 15692 / DSM 22644 / CIP 104116 / JCM 14847 / LMG 12228 / 1C / PRS 101 / PAO1) GN=ptpA PE=3 SV=1	17.14	0	0	0	0	3	3	0	0	0	0	0	0	NF	NF	340000	NF	NF	NF
tr|G3XD36|G3XD36_PSEAE	ptsP	Phosphoenolpyruvate-protein phosphotransferase PtsP OS=Pseudomonas aeruginosa (strain ATCC 15692 / DSM 22644 / CIP 104116 / JCM 14847 / LMG 12228 / 1C / PRS 101 / PAO1) GN=ptsP PE=3 SV=1	83.55	0	0	0	0	0	0	2	2	0	0	1	3	NF	NF	NF	870000	NF	420000
tr|G3XD97|G3XD97_PSEAE	ptxS	Transcriptional regulator PtxS OS=Pseudomonas aeruginosa (strain ATCC 15692 / DSM 22644 / CIP 104116 / JCM 14847 / LMG 12228 / 1C / PRS 101 / PAO1) GN=ptxS PE=4 SV=1	37.37	3	3	0	0	1	1	5	6	5	5	2	2	1000000	NF	260000	3100000	1300000	530000
sp|Q9HUM6|PURA_PSEAE	purA	Adenylosuccinate synthetase OS=Pseudomonas aeruginosa (strain ATCC 15692 / DSM 22644 / CIP 104116 / JCM 14847 / LMG 12228 / 1C / PRS 101 / PAO1) GN=purA PE=3 SV=1	46.79	6	8	8	13	4	6	6	12	8	9	6	12	1700000	2900000	1000000	7400000	1700000	2900000
sp|Q51342|PUR1_PSEAE	purF	Amidophosphoribosyltransferase OS=Pseudomonas aeruginosa (strain ATCC 15692 / DSM 22644 / CIP 104116 / JCM 14847 / LMG 12228 / 1C / PRS 101 / PAO1) GN=purF PE=3 SV=3	55.34	6	7	10	17	4	5	14	19	2	3	8	10	1800000	4900000	12000000	45000000	540000	3900000
sp|Q9I513|PUR5_PSEAE	purM	Phosphoribosylformylglycinamidine cyclo-ligase OS=Pseudomonas aeruginosa (strain ATCC 15692 / DSM 22644 / CIP 104116 / JCM 14847 / LMG 12228 / 1C / PRS 101 / PAO1) GN=purM PE=3 SV=1	37.1	0	0	0	0	0	0	2	2	2	2	1	1	NF	NF	NF	2200000	660000	260000
tr|Q9I514|Q9I514_PSEAE	purN	Phosphoribosylglycinamide formyltransferase OS=Pseudomonas aeruginosa (strain ATCC 15692 / DSM 22644 / CIP 104116 / JCM 14847 / LMG 12228 / 1C / PRS 101 / PAO1) GN=purN PE=3 SV=1	24.72	9	16	5	10	9	19	5	9	8	13	9	14	48000000	8600000	53000000	48000000	24000000	17000000
tr|Q9HW87|Q9HW87_PSEAE	purU1	Formyltetrahydrofolate deformylase OS=Pseudomonas aeruginosa (strain ATCC 15692 / DSM 22644 / CIP 104116 / JCM 14847 / LMG 12228 / 1C / PRS 101 / PAO1) GN=purU1 PE=3 SV=1	32.39	10	60	14	45	12	24	11	22	9	47	13	26	120000000	51000000	40000000	130000000	30000000	26000000
sp|Q51548|PVDA_PSEAE	pvdA	L-ornithine N(5)-monooxygenase OS=Pseudomonas aeruginosa (strain ATCC 15692 / DSM 22644 / CIP 104116 / JCM 14847 / LMG 12228 / 1C / PRS 101 / PAO1) GN=pvdA PE=1 SV=2	49.45	4	5	1	3	3	4	5	6	9	10	9	12	930000	550000	1400000	2500000	4400000	7300000
tr|Q9I157|Q9I157_PSEAE	pvdL	PvdL OS=Pseudomonas aeruginosa (strain ATCC 15692 / DSM 22644 / CIP 104116 / JCM 14847 / LMG 12228 / 1C / PRS 101 / PAO1) GN=pvdL PE=4 SV=1	480	1	1	0	0	2	3	0	0	0	0	0	0	200000	NF	73000000	NF	NF	NF
tr|G3XCY5|G3XCY5_PSEAE	pvdN	PvdN OS=Pseudomonas aeruginosa (strain ATCC 15692 / DSM 22644 / CIP 104116 / JCM 14847 / LMG 12228 / 1C / PRS 101 / PAO1) GN=pvdN PE=1 SV=1	47.95	6	8	4	8	4	6	4	6	6	9	4	7	2200000	950000	1700000	3700000	4900000	3000000
tr|Q9HW72|Q9HW72_PSEAE	pykA	Pyruvate kinase OS=Pseudomonas aeruginosa (strain ATCC 15692 / DSM 22644 / CIP 104116 / JCM 14847 / LMG 12228 / 1C / PRS 101 / PAO1) GN=pykA PE=3 SV=1	52.22	6	8	6	8	4	5	5	6	3	3	4	6	2300000	2500000	1500000	4300000	640000	1300000
sp|Q9HXZ4|PYRG_PSEAE	pyrG	CTP synthase OS=Pseudomonas aeruginosa (strain ATCC 15692 / DSM 22644 / CIP 104116 / JCM 14847 / LMG 12228 / 1C / PRS 101 / PAO1) GN=pyrG PE=3 SV=1	59.58	0	0	0	0	0	0	1	1	0	0	0	0	NF	NF	NF	310000	NF	NF
tr|Q9I4Z3|Q9I4Z3_PSEAE	queE	7-carboxy-7-deazaguanine synthase OS=Pseudomonas aeruginosa (strain ATCC 15692 / DSM 22644 / CIP 104116 / JCM 14847 / LMG 12228 / 1C / PRS 101 / PAO1) GN=queE PE=3 SV=1	29.54	2	2	0	0	0	0	2	2	0	0	1	1	360000	NF	NF	1400000	NF	110000
sp|P96963|RADA_PSEAE	radA	DNA repair protein RadA OS=Pseudomonas aeruginosa (strain ATCC 15692 / DSM 22644 / CIP 104116 / JCM 14847 / LMG 12228 / 1C / PRS 101 / PAO1) GN=radA PE=3 SV=2	48.38	0	0	0	0	0	0	5	5	0	0	0	0	NF	NF	NF	1600000	NF	NF
sp|Q9HYX7|RDGC_PSEAE	rdgC	Recombination-associated protein RdgC OS=Pseudomonas aeruginosa (strain ATCC 15692 / DSM 22644 / CIP 104116 / JCM 14847 / LMG 12228 / 1C / PRS 101 / PAO1) GN=rdgC PE=1 SV=1	33.99	0	0	0	0	2	2	7	11	2	2	5	12	NF	NF	270000	7400000	290000	3400000
sp|P08280|RECA_PSEAE	recA	Protein RecA OS=Pseudomonas aeruginosa (strain ATCC 15692 / DSM 22644 / CIP 104116 / JCM 14847 / LMG 12228 / 1C / PRS 101 / PAO1) GN=recA PE=3 SV=1	36.86	0	0	2	3	14	30	18	32	14	26	15	33	NF	210000	18000000	100000000	14000000	50000000
sp|Q9I7C3|RECF_PSEAE	recF	DNA replication and repair protein RecF OS=Pseudomonas aeruginosa (strain ATCC 15692 / DSM 22644 / CIP 104116 / JCM 14847 / LMG 12228 / 1C / PRS 101 / PAO1) GN=recF PE=3 SV=1	41.43	0	0	0	0	2	3	2	3	2	3	3	5	NF	NF	240000	970000	310000	610000
tr|Q9I524|Q9I524_PSEAE	relA	GTP pyrophosphokinase OS=Pseudomonas aeruginosa (strain ATCC 15692 / DSM 22644 / CIP 104116 / JCM 14847 / LMG 12228 / 1C / PRS 101 / PAO1) GN=relA PE=3 SV=1	83.76	2	2	7	10	5	5	12	16	7	9	8	10	790000	1300000	1100000	14000000	2000000	2700000
sp|Q9HUK9|THTR_PSEAE	rhdA	Thiosulfate sulfurtransferase OS=Pseudomonas aeruginosa (strain ATCC 15692 / DSM 22644 / CIP 104116 / JCM 14847 / LMG 12228 / 1C / PRS 101 / PAO1) GN=rhdA PE=1 SV=1	29.37	0	0	0	0	0	0	0	0	0	0	2	4	NF	NF	NF	NF	NF	380000
tr|Q9I689|Q9I689_PSEAE	rhlE	ATP-dependent RNA helicase RhlE OS=Pseudomonas aeruginosa (strain ATCC 15692 / DSM 22644 / CIP 104116 / JCM 14847 / LMG 12228 / 1C / PRS 101 / PAO1) GN=rhlE PE=3 SV=1	70.07	9	12	14	21	9	13	11	14	5	5	11	13	2800000	5200000	4300000	18000000	1300000	7700000
sp|Q9HTV1|RHO_PSEAE	rho	Transcription termination factor Rho OS=Pseudomonas aeruginosa (strain ATCC 15692 / DSM 22644 / CIP 104116 / JCM 14847 / LMG 12228 / 1C / PRS 101 / PAO1) GN=rho PE=3 SV=1	47.04	0	0	1	1	0	0	1	3	0	0	0	0	NF	45000	NF	470000	NF	NF
sp|Q9HWX4|RIBB_PSEAE	ribB	3,4-dihydroxy-2-butanone 4-phosphate synthase OS=Pseudomonas aeruginosa (strain ATCC 15692 / DSM 22644 / CIP 104116 / JCM 14847 / LMG 12228 / 1C / PRS 101 / PAO1) GN=ribB PE=3 SV=1	39.41	3	4	5	6	0	0	8	8	5	5	9	9	780000	1500000	NF	15000000	650000	3700000
sp|Q9HWX5|RISB_PSEAE	ribH	6,7-dimethyl-8-ribityllumazine synthase OS=Pseudomonas aeruginosa (strain ATCC 15692 / DSM 22644 / CIP 104116 / JCM 14847 / LMG 12228 / 1C / PRS 101 / PAO1) GN=ribH PE=3 SV=1	16.4	6	9	5	6	7	9	6	7	3	5	4	8	11000000	3700000	5400000	7000000	2900000	7400000
sp|Q9HTZ2|RIMK_PSEAE	rimK	Probable alpha-L-glutamate ligase OS=Pseudomonas aeruginosa (strain ATCC 15692 / DSM 22644 / CIP 104116 / JCM 14847 / LMG 12228 / 1C / PRS 101 / PAO1) GN=rimK PE=3 SV=1	32.58	1	1	0	0	1	1	1	2	1	1	1	1	24000	NF	28000	130000	16000	48000
sp|Q9HV53|RIMP_PSEAE	rimP	Ribosome maturation factor RimP OS=Pseudomonas aeruginosa (strain ATCC 15692 / DSM 22644 / CIP 104116 / JCM 14847 / LMG 12228 / 1C / PRS 101 / PAO1) GN=rimP PE=3 SV=1	17.16	0	0	0	0	0	0	1	1	0	0	1	2	NF	NF	NF	88000	NF	86000
sp|Q9HUM8|RLMB_PSEAE	rlmB	23S rRNA (guanosine-2'-O-)-methyltransferase RlmB OS=Pseudomonas aeruginosa (strain ATCC 15692 / DSM 22644 / CIP 104116 / JCM 14847 / LMG 12228 / 1C / PRS 101 / PAO1) GN=rlmB PE=3 SV=1	27.06	0	0	0	0	0	0	0	0	0	0	1	2	NF	NF	NF	NF	NF	360000
sp|Q9XCX9|RNC_PSEAE	rnc	Ribonuclease 3 OS=Pseudomonas aeruginosa (strain ATCC 15692 / DSM 22644 / CIP 104116 / JCM 14847 / LMG 12228 / 1C / PRS 101 / PAO1) GN=rnc PE=3 SV=1	25.49	3	3	2	2	3	3	5	6	2	2	2	2	1200000	550000	750000	4900000	390000	760000
tr|Q9HZM8|Q9HZM8_PSEAE	rne	Ribonuclease E OS=Pseudomonas aeruginosa (strain ATCC 15692 / DSM 22644 / CIP 104116 / JCM 14847 / LMG 12228 / 1C / PRS 101 / PAO1) GN=rne PE=1 SV=1	117.39	1	2	0	0	4	4	2	2	1	1	0	0	240000	NF	810000	460000	110000	NF
tr|Q9HUM7|Q9HUM7_PSEAE	rnr	Ribonuclease R OS=Pseudomonas aeruginosa (strain ATCC 15692 / DSM 22644 / CIP 104116 / JCM 14847 / LMG 12228 / 1C / PRS 101 / PAO1) GN=rnr PE=3 SV=1	100.09	0	0	0	0	0	0	0	0	2	2	6	10	NF	NF	NF	NF	190000	1900000
sp|Q9HWC6|RL1_PSEAE	rplA	50S ribosomal protein L1 OS=Pseudomonas aeruginosa (strain ATCC 15692 / DSM 22644 / CIP 104116 / JCM 14847 / LMG 12228 / 1C / PRS 101 / PAO1) GN=rplA PE=3 SV=1	24.22	10	14	8	11	11	18	4	4	6	6	7	9	23000000	6900000	22000000	4400000	6900000	7800000
sp|Q9HWD8|RL2_PSEAE	rplB	50S ribosomal protein L2 OS=Pseudomonas aeruginosa (strain ATCC 15692 / DSM 22644 / CIP 104116 / JCM 14847 / LMG 12228 / 1C / PRS 101 / PAO1) GN=rplB PE=3 SV=1	29.56	7	10	12	30	8	11	13	29	7	9	9	21	13000000	52000000	16000000	150000000	4900000	40000000
sp|Q9HWD5|RL3_PSEAE	rplC	50S ribosomal protein L3 OS=Pseudomonas aeruginosa (strain ATCC 15692 / DSM 22644 / CIP 104116 / JCM 14847 / LMG 12228 / 1C / PRS 101 / PAO1) GN=rplC PE=3 SV=1	22.58	4	5	4	6	3	5	4	5	4	7	5	8	7100000	3000000	5500000	13000000	4700000	8400000
sp|Q9HWD6|RL4_PSEAE	rplD	50S ribosomal protein L4 OS=Pseudomonas aeruginosa (strain ATCC 15692 / DSM 22644 / CIP 104116 / JCM 14847 / LMG 12228 / 1C / PRS 101 / PAO1) GN=rplD PE=3 SV=1	21.63	6	10	5	6	8	13	4	6	5	6	1	1	26000000	4200000	21000000	7100000	3300000	420000
sp|Q9HWE7|RL5_PSEAE	rplE	50S ribosomal protein L5 OS=Pseudomonas aeruginosa (strain ATCC 15692 / DSM 22644 / CIP 104116 / JCM 14847 / LMG 12228 / 1C / PRS 101 / PAO1) GN=rplE PE=3 SV=1	20.38	2	3	3	3	4	5	7	7	5	7	7	10	1000000	820000	3300000	7100000	4000000	9200000
sp|Q9HWF0|RL6_PSEAE	rplF	50S ribosomal protein L6 OS=Pseudomonas aeruginosa (strain ATCC 15692 / DSM 22644 / CIP 104116 / JCM 14847 / LMG 12228 / 1C / PRS 101 / PAO1) GN=rplF PE=3 SV=1	19.09	3	3	4	4	3	4	0	0	1	1	1	2	970000	930000	2200000	NF	240000	670000
sp|Q9HUN2|RL9_PSEAE	rplI	50S ribosomal protein L9 OS=Pseudomonas aeruginosa (strain ATCC 15692 / DSM 22644 / CIP 104116 / JCM 14847 / LMG 12228 / 1C / PRS 101 / PAO1) GN=rplI PE=3 SV=1	15.52	6	7	4	7	7	9	3	3	4	5	1	1	4800000	1300000	4700000	1100000	1000000	140000
sp|Q9HWC7|RL10_PSEAE	rplJ	50S ribosomal protein L10 OS=Pseudomonas aeruginosa (strain ATCC 15692 / DSM 22644 / CIP 104116 / JCM 14847 / LMG 12228 / 1C / PRS 101 / PAO1) GN=rplJ PE=3 SV=1	17.62	9	14	4	7	5	7	2	2	4	5	3	5	24000000	4200000	11000000	1400000	3100000	2300000
sp|Q9HWC5|RL11_PSEAE	rplK	50S ribosomal protein L11 OS=Pseudomonas aeruginosa (strain ATCC 15692 / DSM 22644 / CIP 104116 / JCM 14847 / LMG 12228 / 1C / PRS 101 / PAO1) GN=rplK PE=3 SV=1	14.9	3	7	3	4	3	6	0	0	3	5	2	4	14000000	1900000	7000000	NF	2900000	1900000
sp|Q9HWC8|RL7_PSEAE	rplL	50S ribosomal protein L7/L12 OS=Pseudomonas aeruginosa (strain ATCC 15692 / DSM 22644 / CIP 104116 / JCM 14847 / LMG 12228 / 1C / PRS 101 / PAO1) GN=rplL PE=3 SV=1	12.47	1	1	1	2	1	1	1	1	1	2	0	0	2700000	1400000	1500000	480000	2500000	NF
sp|Q9HVY2|RL13_PSEAE	rplM	50S ribosomal protein L13 OS=Pseudomonas aeruginosa (strain ATCC 15692 / DSM 22644 / CIP 104116 / JCM 14847 / LMG 12228 / 1C / PRS 101 / PAO1) GN=rplM PE=3 SV=1	16.02	5	6	3	7	3	4	5	6	2	3	4	7	5000000	3300000	2400000	16000000	790000	6000000
sp|Q9HWE5|RL14_PSEAE	rplN	50S ribosomal protein L14 OS=Pseudomonas aeruginosa (strain ATCC 15692 / DSM 22644 / CIP 104116 / JCM 14847 / LMG 12228 / 1C / PRS 101 / PAO1) GN=rplN PE=3 SV=1	13.4	6	9	3	5	7	9	6	7	3	3	8	14	8000000	2500000	4800000	11000000	1500000	12000000
sp|Q9HWF4|RL15_PSEAE	rplO	50S ribosomal protein L15 OS=Pseudomonas aeruginosa (strain ATCC 15692 / DSM 22644 / CIP 104116 / JCM 14847 / LMG 12228 / 1C / PRS 101 / PAO1) GN=rplO PE=3 SV=1	15.17	6	10	6	8	7	11	7	10	7	8	7	8	22000000	5000000	12000000	29000000	4400000	7400000
sp|Q9HWE2|RL16_PSEAE	rplP	50S ribosomal protein L16 OS=Pseudomonas aeruginosa (strain ATCC 15692 / DSM 22644 / CIP 104116 / JCM 14847 / LMG 12228 / 1C / PRS 101 / PAO1) GN=rplP PE=3 SV=1	15.39	5	9	2	2	5	7	6	7	2	2	4	5	16000000	890000	7300000	27000000	1600000	6300000
sp|O52761|RL17_PSEAE	rplQ	50S ribosomal protein L17 OS=Pseudomonas aeruginosa (strain ATCC 15692 / DSM 22644 / CIP 104116 / JCM 14847 / LMG 12228 / 1C / PRS 101 / PAO1) GN=rplQ PE=3 SV=1	14.49	0	0	7	12	3	5	5	5	3	4	6	7	NF	11000000	1500000	7300000	1200000	6600000
sp|Q9HWF1|RL18_PSEAE	rplR	50S ribosomal protein L18 OS=Pseudomonas aeruginosa (strain ATCC 15692 / DSM 22644 / CIP 104116 / JCM 14847 / LMG 12228 / 1C / PRS 101 / PAO1) GN=rplR PE=3 SV=1	12.65	1	1	2	3	1	1	1	1	0	0	1	2	280000	850000	190000	440000	NF	760000
sp|Q9HXQ2|RL19_PSEAE	rplS	50S ribosomal protein L19 OS=Pseudomonas aeruginosa (strain ATCC 15692 / DSM 22644 / CIP 104116 / JCM 14847 / LMG 12228 / 1C / PRS 101 / PAO1) GN=rplS PE=3 SV=1	13.02	6	7	3	3	5	11	3	4	5	8	2	2	13000000	950000	15000000	4700000	3300000	640000
sp|Q9I0A2|RL20_PSEAE	rplT	50S ribosomal protein L20 OS=Pseudomonas aeruginosa (strain ATCC 15692 / DSM 22644 / CIP 104116 / JCM 14847 / LMG 12228 / 1C / PRS 101 / PAO1) GN=rplT PE=3 SV=1	13.36	4	5	2	2	4	6	0	0	2	2	2	2	14000000	1700000	10000000	NF	2800000	1500000
sp|Q9HVL6|RL21_PSEAE	rplU	50S ribosomal protein L21 OS=Pseudomonas aeruginosa (strain ATCC 15692 / DSM 22644 / CIP 104116 / JCM 14847 / LMG 12228 / 1C / PRS 101 / PAO1) GN=rplU PE=3 SV=1	11.65	7	11	6	9	7	11	7	9	6	7	7	11	14000000	4800000	12000000	33000000	5000000	14000000
sp|Q9HWE0|RL22_PSEAE	rplV	50S ribosomal protein L22 OS=Pseudomonas aeruginosa (strain ATCC 15692 / DSM 22644 / CIP 104116 / JCM 14847 / LMG 12228 / 1C / PRS 101 / PAO1) GN=rplV PE=3 SV=1	11.9	6	10	4	5	6	8	5	7	4	4	4	7	16000000	2300000	7700000	6700000	2200000	3000000
sp|Q9HWD7|RL23_PSEAE	rplW	50S ribosomal protein L23 OS=Pseudomonas aeruginosa (strain ATCC 15692 / DSM 22644 / CIP 104116 / JCM 14847 / LMG 12228 / 1C / PRS 101 / PAO1) GN=rplW PE=3 SV=1	10.94	3	3	0	0	0	0	0	0	1	1	0	0	4800000	NF	NF	NF	400000	NF
sp|Q9HWE6|RL24_PSEAE	rplX	50S ribosomal protein L24 OS=Pseudomonas aeruginosa (strain ATCC 15692 / DSM 22644 / CIP 104116 / JCM 14847 / LMG 12228 / 1C / PRS 101 / PAO1) GN=rplX PE=3 SV=1	11.46	6	10	6	10	6	9	6	7	5	6	6	9	8700000	4600000	5800000	7100000	1900000	4100000
sp|Q9HVL7|RL27_PSEAE	rpmA	50S ribosomal protein L27 OS=Pseudomonas aeruginosa (strain ATCC 15692 / DSM 22644 / CIP 104116 / JCM 14847 / LMG 12228 / 1C / PRS 101 / PAO1) GN=rpmA PE=1 SV=3	8.98	0	0	0	0	2	2	0	0	0	0	2	2	NF	NF	1100000	NF	NF	1700000
sp|Q9HTN8|RL28_PSEAE	rpmB	50S ribosomal protein L28 OS=Pseudomonas aeruginosa (strain ATCC 15692 / DSM 22644 / CIP 104116 / JCM 14847 / LMG 12228 / 1C / PRS 101 / PAO1) GN=rpmB PE=3 SV=1	9.06	3	7	6	93	3	10	8	162	3	8	6	89	140000000	1500000000	160000000	5600000000	88000000	1300000000
sp|Q9HWE3|RL29_PSEAE	rpmC	50S ribosomal protein L29 OS=Pseudomonas aeruginosa (strain ATCC 15692 / DSM 22644 / CIP 104116 / JCM 14847 / LMG 12228 / 1C / PRS 101 / PAO1) GN=rpmC PE=1 SV=1	7.2	2	2	0	0	1	1	0	0	1	1	0	0	310000	NF	120000	NF	63000	NF
sp|Q9HWF3|RL30_PSEAE	rpmD	50S ribosomal protein L30 OS=Pseudomonas aeruginosa (strain ATCC 15692 / DSM 22644 / CIP 104116 / JCM 14847 / LMG 12228 / 1C / PRS 101 / PAO1) GN=rpmD PE=1 SV=3	6.47	0	0	0	0	0	0	2	3	2	2	2	6	NF	NF	NF	2200000	480000	6500000
sp|O52760|RPOA_PSEAE	rpoA	DNA-directed RNA polymerase subunit alpha OS=Pseudomonas aeruginosa (strain ATCC 15692 / DSM 22644 / CIP 104116 / JCM 14847 / LMG 12228 / 1C / PRS 101 / PAO1) GN=rpoA PE=3 SV=2	36.63	3	4	2	2	1	2	2	2	1	1	1	2	720000	310000	410000	800000	100000	290000
sp|Q51561|RPOB_PSEAE	rpoB	DNA-directed RNA polymerase subunit beta OS=Pseudomonas aeruginosa (strain ATCC 15692 / DSM 22644 / CIP 104116 / JCM 14847 / LMG 12228 / 1C / PRS 101 / PAO1) GN=rpoB PE=3 SV=2	150.74	4	6	5	9	5	8	7	10	4	5	0	0	450000	910000	1600000	2100000	670000	NF
sp|Q9HWC9|RPOC_PSEAE	rpoC	DNA-directed RNA polymerase subunit beta' OS=Pseudomonas aeruginosa (strain ATCC 15692 / DSM 22644 / CIP 104116 / JCM 14847 / LMG 12228 / 1C / PRS 101 / PAO1) GN=rpoC PE=3 SV=1	154.29	6	9	7	11	8	11	16	19	2	2	1	1	1500000	1800000	2200000	12000000	160000	16000
sp|Q9X4P2|RPPH_PSEAE	rppH	RNA pyrophosphohydrolase OS=Pseudomonas aeruginosa (strain ATCC 15692 / DSM 22644 / CIP 104116 / JCM 14847 / LMG 12228 / 1C / PRS 101 / PAO1) GN=rppH PE=3 SV=1	18.75	1	2	0	0	1	2	1	1	0	0	1	1	210000	NF	340000	430000	NF	230000
sp|Q9HZ71|RS1_PSEAE	rpsA	30S ribosomal protein S1 OS=Pseudomonas aeruginosa (strain ATCC 15692 / DSM 22644 / CIP 104116 / JCM 14847 / LMG 12228 / 1C / PRS 101 / PAO1) GN=rpsA PE=3 SV=1	61.83	11	17	10	14	10	13	5	5	9	15	5	8	6000000	3300000	4200000	3700000	4100000	2600000
sp|O82850|RS2_PSEAE	rpsB	30S ribosomal protein S2 OS=Pseudomonas aeruginosa (strain ATCC 15692 / DSM 22644 / CIP 104116 / JCM 14847 / LMG 12228 / 1C / PRS 101 / PAO1) GN=rpsB PE=3 SV=2	27.32	5	7	6	12	5	11	9	15	5	7	8	14	1200000	2300000	3200000	10000000	2100000	7800000
sp|Q9HWE1|RS3_PSEAE	rpsC	30S ribosomal protein S3 OS=Pseudomonas aeruginosa (strain ATCC 15692 / DSM 22644 / CIP 104116 / JCM 14847 / LMG 12228 / 1C / PRS 101 / PAO1) GN=rpsC PE=3 SV=1	25.82	11	23	16	64	16	30	24	191	10	19	21	102	120000000	260000000	130000000	2300000000	58000000	450000000
sp|O52759|RS4_PSEAE	rpsD	30S ribosomal protein S4 OS=Pseudomonas aeruginosa (strain ATCC 15692 / DSM 22644 / CIP 104116 / JCM 14847 / LMG 12228 / 1C / PRS 101 / PAO1) GN=rpsD PE=3 SV=2	23.26	5	8	5	6	4	5	5	5	3	4	4	5	12000000	2200000	5400000	5900000	1500000	3000000
sp|Q9HWF2|RS5_PSEAE	rpsE	30S ribosomal protein S5 OS=Pseudomonas aeruginosa (strain ATCC 15692 / DSM 22644 / CIP 104116 / JCM 14847 / LMG 12228 / 1C / PRS 101 / PAO1) GN=rpsE PE=3 SV=1	17.61	5	6	3	6	9	11	8	15	10	21	13	42	4900000	2300000	9900000	31000000	14000000	77000000
sp|Q9HUM9|RS6_PSEAE	rpsF	30S ribosomal protein S6 OS=Pseudomonas aeruginosa (strain ATCC 15692 / DSM 22644 / CIP 104116 / JCM 14847 / LMG 12228 / 1C / PRS 101 / PAO1) GN=rpsF PE=3 SV=1	16.15	3	3	1	1	3	4	1	1	2	2	2	2	1400000	330000	1900000	3800000	740000	1400000
sp|Q9HWD1|RS7_PSEAE	rpsG	30S ribosomal protein S7 OS=Pseudomonas aeruginosa (strain ATCC 15692 / DSM 22644 / CIP 104116 / JCM 14847 / LMG 12228 / 1C / PRS 101 / PAO1) GN=rpsG PE=3 SV=1	17.49	7	7	5	6	7	8	2	2	4	4	3	3	8800000	2200000	5400000	1600000	1800000	1000000
sp|Q9HWE9|RS8_PSEAE	rpsH	30S ribosomal protein S8 OS=Pseudomonas aeruginosa (strain ATCC 15692 / DSM 22644 / CIP 104116 / JCM 14847 / LMG 12228 / 1C / PRS 101 / PAO1) GN=rpsH PE=3 SV=1	14.16	0	0	1	1	0	0	0	0	0	0	0	0	NF	120000	NF	NF	NF	NF
sp|Q9HVY3|RS9_PSEAE	rpsI	30S ribosomal protein S9 OS=Pseudomonas aeruginosa (strain ATCC 15692 / DSM 22644 / CIP 104116 / JCM 14847 / LMG 12228 / 1C / PRS 101 / PAO1) GN=rpsI PE=3 SV=1	14.61	1	3	1	1	1	1	1	1	2	2	1	1	5200000	370000	1100000	800000	1100000	600000
sp|Q9HWD4|RS10_PSEAE	rpsJ	30S ribosomal protein S10 OS=Pseudomonas aeruginosa (strain ATCC 15692 / DSM 22644 / CIP 104116 / JCM 14847 / LMG 12228 / 1C / PRS 101 / PAO1) GN=rpsJ PE=3 SV=1	11.76	4	5	3	4	4	5	4	5	7	11	7	11	4400000	2000000	5700000	17000000	18000000	17000000
sp|Q9HWF8|RS11_PSEAE	rpsK	30S ribosomal protein S11 OS=Pseudomonas aeruginosa (strain ATCC 15692 / DSM 22644 / CIP 104116 / JCM 14847 / LMG 12228 / 1C / PRS 101 / PAO1) GN=rpsK PE=3 SV=1	13.62	3	5	4	5	3	4	5	13	2	2	5	9	7600000	3000000	3700000	110000000	1900000	30000000
sp|Q9HWD0|RS12_PSEAE	rpsL	30S ribosomal protein S12 OS=Pseudomonas aeruginosa (strain ATCC 15692 / DSM 22644 / CIP 104116 / JCM 14847 / LMG 12228 / 1C / PRS 101 / PAO1) GN=rpsL PE=3 SV=1	13.79	0	0	1	4	0	0	0	0	0	0	0	0	NF	1600000	NF	NF	NF	NF
sp|Q9HWF7|RS13_PSEAE	rpsM	30S ribosomal protein S13 OS=Pseudomonas aeruginosa (strain ATCC 15692 / DSM 22644 / CIP 104116 / JCM 14847 / LMG 12228 / 1C / PRS 101 / PAO1) GN=rpsM PE=3 SV=1	13.26	3	3	1	1	2	3	0	0	1	1	0	0	2000000	540000	1000000	NF	320000	NF
sp|Q9HWE8|RS14_PSEAE	rpsN	30S ribosomal protein S14 OS=Pseudomonas aeruginosa (strain ATCC 15692 / DSM 22644 / CIP 104116 / JCM 14847 / LMG 12228 / 1C / PRS 101 / PAO1) GN=rpsN PE=3 SV=1	11.56	1	2	1	2	1	1	2	2	1	2	1	1	1200000	730000	720000	3300000	540000	820000
sp|Q9HV58|RS15_PSEAE	rpsO	30S ribosomal protein S15 OS=Pseudomonas aeruginosa (strain ATCC 15692 / DSM 22644 / CIP 104116 / JCM 14847 / LMG 12228 / 1C / PRS 101 / PAO1) GN=rpsO PE=3 SV=1	10.11	0	0	0	0	0	0	3	3	0	0	2	2	NF	NF	NF	2400000	NF	1200000
sp|Q9HXP9|RS16_PSEAE	rpsP	30S ribosomal protein S16 OS=Pseudomonas aeruginosa (strain ATCC 15692 / DSM 22644 / CIP 104116 / JCM 14847 / LMG 12228 / 1C / PRS 101 / PAO1) GN=rpsP PE=3 SV=1	9.2	1	1	1	1	1	1	0	0	1	2	1	1	220000	130000	260000	NF	1300000	1000000
sp|Q9HWE4|RS17_PSEAE	rpsQ	30S ribosomal protein S17 OS=Pseudomonas aeruginosa (strain ATCC 15692 / DSM 22644 / CIP 104116 / JCM 14847 / LMG 12228 / 1C / PRS 101 / PAO1) GN=rpsQ PE=3 SV=1	10.08	2	2	2	4	0	0	2	2	0	0	2	2	1500000	1400000	NF	1600000	NF	560000
sp|Q9HWD9|RS19_PSEAE	rpsS	30S ribosomal protein S19 OS=Pseudomonas aeruginosa (strain ATCC 15692 / DSM 22644 / CIP 104116 / JCM 14847 / LMG 12228 / 1C / PRS 101 / PAO1) GN=rpsS PE=3 SV=1	10.35	4	5	2	4	0	0	0	0	0	0	0	0	3800000	1700000	NF	NF	NF	NF
sp|Q9HVM1|RS20_PSEAE	rpsT	30S ribosomal protein S20 OS=Pseudomonas aeruginosa (strain ATCC 15692 / DSM 22644 / CIP 104116 / JCM 14847 / LMG 12228 / 1C / PRS 101 / PAO1) GN=rpsT PE=1 SV=3	9.91	1	1	1	3	1	1	1	1	1	2	0	0	1800000	1200000	1200000	780000	1200000	NF
sp|Q9I5V8|RS21_PSEAE	rpsU	30S ribosomal protein S21 OS=Pseudomonas aeruginosa (strain ATCC 15692 / DSM 22644 / CIP 104116 / JCM 14847 / LMG 12228 / 1C / PRS 101 / PAO1) GN=rpsU PE=1 SV=3	8.48	3	6	1	1	2	3	1	1	2	2	1	1	12000000	320000	2600000	1000000	530000	960000
sp|Q9HVZ3|RSMI_PSEAE	rsmI	Ribosomal RNA small subunit methyltransferase I OS=Pseudomonas aeruginosa (strain ATCC 15692 / DSM 22644 / CIP 104116 / JCM 14847 / LMG 12228 / 1C / PRS 101 / PAO1) GN=rsmI PE=3 SV=1	30.6	7	13	8	10	10	16	11	16	8	11	7	10	7900000	3400000	5900000	47000000	4300000	5100000
sp|Q51424|RUVC_PSEAE	ruvC	Crossover junction endodeoxyribonuclease RuvC OS=Pseudomonas aeruginosa (strain ATCC 15692 / DSM 22644 / CIP 104116 / JCM 14847 / LMG 12228 / 1C / PRS 101 / PAO1) GN=ruvC PE=3 SV=1	18.54	0	0	0	0	0	0	1	1	0	0	0	0	NF	NF	NF	36000	NF	NF
tr|Q9I3D5|Q9I3D5_PSEAE	sdhA	Succinate dehydrogenase flavoprotein subunit OS=Pseudomonas aeruginosa (strain ATCC 15692 / DSM 22644 / CIP 104116 / JCM 14847 / LMG 12228 / 1C / PRS 101 / PAO1) GN=sdhA PE=3 SV=1	63.49	7	10	8	14	7	15	14	20	8	10	10	18	1400000	3300000	2500000	22000000	1800000	5200000
tr|Q9I3D4|Q9I3D4_PSEAE	sdhB	Succinate dehydrogenase (B subunit) OS=Pseudomonas aeruginosa (strain ATCC 15692 / DSM 22644 / CIP 104116 / JCM 14847 / LMG 12228 / 1C / PRS 101 / PAO1) GN=sdhB PE=4 SV=1	26.14	3	3	2	3	2	2	3	3	3	4	4	5	750000	460000	420000	1100000	1600000	1600000
tr|Q9HV02|Q9HV02_PSEAE	selB	Selenocysteine-specific elongation factor OS=Pseudomonas aeruginosa (strain ATCC 15692 / DSM 22644 / CIP 104116 / JCM 14847 / LMG 12228 / 1C / PRS 101 / PAO1) GN=selB PE=4 SV=1	70.95	0	0	0	0	0	0	6	7	0	0	4	5	NF	NF	NF	4500000	NF	1100000
sp|Q9I383|SELD_PSEAE	selD	Selenide, water dikinase OS=Pseudomonas aeruginosa (strain ATCC 15692 / DSM 22644 / CIP 104116 / JCM 14847 / LMG 12228 / 1C / PRS 101 / PAO1) GN=selD PE=3 SV=1	36.33	0	0	0	0	0	0	2	2	0	0	0	0	NF	NF	NF	410000	NF	NF
tr|Q9I5A3|Q9I5A3_PSEAE	slyD	Peptidyl-prolyl cis-trans isomerase OS=Pseudomonas aeruginosa (strain ATCC 15692 / DSM 22644 / CIP 104116 / JCM 14847 / LMG 12228 / 1C / PRS 101 / PAO1) GN=slyD PE=3 SV=1	17	2	5	0	0	2	7	1	9	0	0	0	0	5300000	NF	7200000	120000000	NF	NF
sp|Q9HV40|SSRP_PSEAE	smpB	SsrA-binding protein OS=Pseudomonas aeruginosa (strain ATCC 15692 / DSM 22644 / CIP 104116 / JCM 14847 / LMG 12228 / 1C / PRS 101 / PAO1) GN=smpB PE=3 SV=1	18.02	0	0	2	3	0	0	3	3	0	0	0	0	NF	760000	NF	3800000	NF	NF
tr|Q9HT11|Q9HT11_PSEAE	soj	Chromosome partitioning protein Soj OS=Pseudomonas aeruginosa (strain ATCC 15692 / DSM 22644 / CIP 104116 / JCM 14847 / LMG 12228 / 1C / PRS 101 / PAO1) GN=soj PE=4 SV=1	28.59	0	0	0	0	0	0	1	1	0	0	0	0	NF	NF	NF	440000	NF	NF
sp|Q9HUX1|SPEA_PSEAE	speA	Biosynthetic arginine decarboxylase OS=Pseudomonas aeruginosa (strain ATCC 15692 / DSM 22644 / CIP 104116 / JCM 14847 / LMG 12228 / 1C / PRS 101 / PAO1) GN=speA PE=3 SV=1	70.62	0	0	4	5	0	0	7	7	0	0	0	0	NF	620000	NF	4700000	NF	NF
sp|Q9X6R0|SPEE1_PSEAE	speE1	Polyamine aminopropyltransferase 1 OS=Pseudomonas aeruginosa (strain ATCC 15692 / DSM 22644 / CIP 104116 / JCM 14847 / LMG 12228 / 1C / PRS 101 / PAO1) GN=speE1 PE=3 SV=2	32.22	0	0	0	0	0	0	1	1	0	0	0	0	NF	NF	NF	200000	NF	NF
tr|Q9HT12|Q9HT12_PSEAE	spoOJ	Chromosome partitioning protein Spo0J OS=Pseudomonas aeruginosa (strain ATCC 15692 / DSM 22644 / CIP 104116 / JCM 14847 / LMG 12228 / 1C / PRS 101 / PAO1) GN=spoOJ PE=1 SV=1	31.95	0	0	6	6	0	0	10	10	4	4	10	10	NF	1000000	NF	7700000	700000	4000000
tr|Q9HTM0|Q9HTM0_PSEAE	spoT	Guanosine-3',5'-bis(Diphosphate) 3'-pyrophosphohydrolase OS=Pseudomonas aeruginosa (strain ATCC 15692 / DSM 22644 / CIP 104116 / JCM 14847 / LMG 12228 / 1C / PRS 101 / PAO1) GN=spoT PE=3 SV=1	78.83	0	0	0	0	0	0	3	3	1	1	0	0	NF	NF	NF	370000	30000	NF
sp|Q9I4E9|SPRT_PSEAE	sprT	Protein SprT OS=Pseudomonas aeruginosa (strain ATCC 15692 / DSM 22644 / CIP 104116 / JCM 14847 / LMG 12228 / 1C / PRS 101 / PAO1) GN=sprT PE=3 SV=1	19.71	0	0	2	2	0	0	3	3	0	0	2	2	NF	290000	NF	1900000	NF	990000
tr|Q9I6J2|Q9I6J2_PSEAE	spuC	Putrescine aminotransferase OS=Pseudomonas aeruginosa (strain ATCC 15692 / DSM 22644 / CIP 104116 / JCM 14847 / LMG 12228 / 1C / PRS 101 / PAO1) GN=spuC PE=3 SV=1	50.42	0	0	0	0	0	0	5	6	0	0	0	0	NF	NF	NF	2500000	NF	NF
sp|P40947|SSB_PSEAE	ssb	Single-stranded DNA-binding protein OS=Pseudomonas aeruginosa (strain ATCC 15692 / DSM 22644 / CIP 104116 / JCM 14847 / LMG 12228 / 1C / PRS 101 / PAO1) GN=ssb PE=1 SV=3	18.55	0	0	0	0	1	1	0	0	0	0	0	0	NF	NF	160000	NF	NF	NF
tr|Q9HVY8|Q9HVY8_PSEAE	sspB	Stringent starvation protein B OS=Pseudomonas aeruginosa (strain ATCC 15692 / DSM 22644 / CIP 104116 / JCM 14847 / LMG 12228 / 1C / PRS 101 / PAO1) GN=sspB PE=4 SV=1	14.54	5	15	5	13	5	19	6	19	4	17	5	15	33000000	14000000	27000000	71000000	16000000	29000000
tr|Q9I3D3|Q9I3D3_PSEAE	sucA	2-oxoglutarate dehydrogenase (E1 subunit) OS=Pseudomonas aeruginosa (strain ATCC 15692 / DSM 22644 / CIP 104116 / JCM 14847 / LMG 12228 / 1C / PRS 101 / PAO1) GN=sucA PE=4 SV=1	105.81	12	20	14	26	15	20	19	30	14	20	11	17	5600000	7000000	6600000	25000000	4000000	5000000
sp|Q9I3D2|ODO2_PSEAE	sucB	Dihydrolipoyllysine-residue succinyltransferase component of 2-oxoglutarate dehydrogenase complex OS=Pseudomonas aeruginosa (strain ATCC 15692 / DSM 22644 / CIP 104116 / JCM 14847 / LMG 12228 / 1C / PRS 101 / PAO1) GN=sucB PE=3 SV=1	42.86	7	8	5	9	9	16	7	9	7	11	6	10	3800000	3300000	7900000	4500000	3600000	4200000
sp|P53593|SUCC_PSEAE	sucC	Succinate--CoA ligase [ADP-forming] subunit beta OS=Pseudomonas aeruginosa (strain ATCC 15692 / DSM 22644 / CIP 104116 / JCM 14847 / LMG 12228 / 1C / PRS 101 / PAO1) GN=sucC PE=1 SV=2	41.52	0	0	6	10	0	0	5	6	2	2	3	3	NF	1100000	NF	2000000	640000	250000
sp|Q51567|SUCD_PSEAE	sucD	Succinate--CoA ligase [ADP-forming] subunit alpha OS=Pseudomonas aeruginosa (strain ATCC 15692 / DSM 22644 / CIP 104116 / JCM 14847 / LMG 12228 / 1C / PRS 101 / PAO1) GN=sucD PE=1 SV=2	30.25	1	1	3	5	0	0	1	1	0	0	2	2	93000	1100000	NF	430000	NF	280000
sp|Q9HXH9|TGT_PSEAE	tgt	Queuine tRNA-ribosyltransferase OS=Pseudomonas aeruginosa (strain ATCC 15692 / DSM 22644 / CIP 104116 / JCM 14847 / LMG 12228 / 1C / PRS 101 / PAO1) GN=tgt PE=3 SV=1	41.18	0	0	0	0	0	0	1	2	0	0	0	0	NF	NF	NF	150000	NF	NF
sp|P29364|KHSE_PSEAE	thrB	Homoserine kinase OS=Pseudomonas aeruginosa (strain ATCC 15692 / DSM 22644 / CIP 104116 / JCM 14847 / LMG 12228 / 1C / PRS 101 / PAO1) GN=thrB PE=3 SV=2	35.35	0	0	0	0	0	0	2	2	0	0	0	0	NF	NF	NF	240000	NF	NF
sp|Q9I099|SYT_PSEAE	thrS	Threonine--tRNA ligase OS=Pseudomonas aeruginosa (strain ATCC 15692 / DSM 22644 / CIP 104116 / JCM 14847 / LMG 12228 / 1C / PRS 101 / PAO1) GN=thrS PE=3 SV=1	73.03	0	0	1	1	0	0	0	0	0	0	0	0	NF	66000	NF	NF	NF	NF
sp|Q9I6F1|TYSY_PSEAE	thyA	Thymidylate synthase OS=Pseudomonas aeruginosa (strain ATCC 15692 / DSM 22644 / CIP 104116 / JCM 14847 / LMG 12228 / 1C / PRS 101 / PAO1) GN=thyA PE=3 SV=1	30	20	60	14	39	17	60	15	48	17	45	16	46	520000000	190000000	450000000	710000000	190000000	230000000
sp|Q9I2U2|TIG_PSEAE	tig	Trigger factor OS=Pseudomonas aeruginosa (strain ATCC 15692 / DSM 22644 / CIP 104116 / JCM 14847 / LMG 12228 / 1C / PRS 101 / PAO1) GN=tig PE=3 SV=1	48.55	0	0	4	7	0	0	3	3	0	0	3	5	NF	1000000	NF	1300000	NF	760000
tr|Q9I5Y8|Q9I5Y8_PSEAE	tktA	Transketolase OS=Pseudomonas aeruginosa (strain ATCC 15692 / DSM 22644 / CIP 104116 / JCM 14847 / LMG 12228 / 1C / PRS 101 / PAO1) GN=tktA PE=1 SV=1	72.17	0	0	1	1	0	0	0	0	0	0	0	0	NF	140000	NF	NF	NF	NF
tr|Q9I7B0|Q9I7B0_PSEAE	trkA	Potassium uptake protein TrkA OS=Pseudomonas aeruginosa (strain ATCC 15692 / DSM 22644 / CIP 104116 / JCM 14847 / LMG 12228 / 1C / PRS 101 / PAO1) GN=trkA PE=4 SV=1	49.9	0	0	1	2	0	0	2	2	0	0	0	0	NF	190000	NF	860000	NF	NF
sp|Q9HV78|TRMA_PSEAE	trmA	tRNA/tmRNA (uracil-C(5))-methyltransferase OS=Pseudomonas aeruginosa (strain ATCC 15692 / DSM 22644 / CIP 104116 / JCM 14847 / LMG 12228 / 1C / PRS 101 / PAO1) GN=trmA PE=3 SV=1	41.18	0	0	1	2	0	0	6	7	0	0	6	10	NF	48000	NF	4300000	NF	3000000
sp|Q9I6B3|TRMB_PSEAE	trmB	tRNA (guanine-N(7)-)-methyltransferase OS=Pseudomonas aeruginosa (strain ATCC 15692 / DSM 22644 / CIP 104116 / JCM 14847 / LMG 12228 / 1C / PRS 101 / PAO1) GN=trmB PE=3 SV=2	27.58	4	9	5	8	5	7	8	17	4	9	5	9	17000000	6200000	9900000	140000000	9700000	8900000
sp|Q9HXQ1|TRMD_PSEAE	trmD	tRNA (guanine-N(1)-)-methyltransferase OS=Pseudomonas aeruginosa (strain ATCC 15692 / DSM 22644 / CIP 104116 / JCM 14847 / LMG 12228 / 1C / PRS 101 / PAO1) GN=trmD PE=3 SV=1	28.34	3	3	3	3	0	0	7	8	0	0	2	2	630000	490000	NF	7900000	NF	320000
sp|P07344|TRPA_PSEAE	trpA	Tryptophan synthase alpha chain OS=Pseudomonas aeruginosa (strain ATCC 15692 / DSM 22644 / CIP 104116 / JCM 14847 / LMG 12228 / 1C / PRS 101 / PAO1) GN=trpA PE=3 SV=3	28.47	0	0	1	2	0	0	2	3	0	0	1	2	NF	300000	NF	1600000	NF	400000
sp|P20576|TRPG_PSEAE	trpG	Anthranilate synthase component 2 OS=Pseudomonas aeruginosa (strain ATCC 15692 / DSM 22644 / CIP 104116 / JCM 14847 / LMG 12228 / 1C / PRS 101 / PAO1) GN=trpG PE=4 SV=2	22.03	2	5	0	0	2	4	0	0	2	3	1	2	660000	NF	810000	NF	270000	120000
sp|P72154|TRUB_PSEAE	truB	tRNA pseudouridine synthase B OS=Pseudomonas aeruginosa (strain ATCC 15692 / DSM 22644 / CIP 104116 / JCM 14847 / LMG 12228 / 1C / PRS 101 / PAO1) GN=truB PE=3 SV=2	33.39	0	0	2	3	0	0	3	5	0	0	2	2	NF	280000	NF	2300000	NF	360000
sp|O82851|EFTS_PSEAE	tsf	Elongation factor Ts OS=Pseudomonas aeruginosa (strain ATCC 15692 / DSM 22644 / CIP 104116 / JCM 14847 / LMG 12228 / 1C / PRS 101 / PAO1) GN=tsf PE=3 SV=1	30.63	1	1	4	5	0	0	0	0	0	0	1	1	61000	1100000	NF	NF	NF	200000
sp|P09591|EFTU_PSEAE	tufA	Elongation factor Tu OS=Pseudomonas aeruginosa (strain ATCC 15692 / DSM 22644 / CIP 104116 / JCM 14847 / LMG 12228 / 1C / PRS 101 / PAO1) GN=tufA PE=1 SV=2	43.34	12	17	15	26	14	29	20	41	15	32	17	34	7300000	12000000	18000000	140000000	14000000	23000000
sp|Q9HWP3|SYY1_PSEAE	tyrS1	Tyrosine--tRNA ligase 1 OS=Pseudomonas aeruginosa (strain ATCC 15692 / DSM 22644 / CIP 104116 / JCM 14847 / LMG 12228 / 1C / PRS 101 / PAO1) GN=tyrS1 PE=3 SV=1	45.15	4	6	3	4	4	5	13	17	3	4	4	5	850000	610000	1600000	22000000	480000	860000
sp|Q9HUB8|UBIB_PSEAE	ubiB	Probable protein kinase UbiB OS=Pseudomonas aeruginosa (strain ATCC 15692 / DSM 22644 / CIP 104116 / JCM 14847 / LMG 12228 / 1C / PRS 101 / PAO1) GN=ubiB PE=3 SV=1	61.68	0	0	0	0	0	0	4	4	0	0	1	1	NF	NF	NF	1300000	NF	65000
sp|Q9HUU5|URE1_PSEAE	ureC	Urease subunit alpha OS=Pseudomonas aeruginosa (strain ATCC 15692 / DSM 22644 / CIP 104116 / JCM 14847 / LMG 12228 / 1C / PRS 101 / PAO1) GN=ureC PE=3 SV=1	60.57	0	0	0	0	0	0	1	1	0	0	0	0	NF	NF	NF	81000	NF	NF
sp|Q9HUS2|UREE_PSEAE	ureE	Urease accessory protein UreE OS=Pseudomonas aeruginosa (strain ATCC 15692 / DSM 22644 / CIP 104116 / JCM 14847 / LMG 12228 / 1C / PRS 101 / PAO1) GN=ureE PE=3 SV=1	18.8	1	1	2	3	2	3	2	2	0	0	3	4	1500000	2000000	3900000	4300000	NF	7600000
sp|Q9HWG0|UVRA_PSEAE	uvrA	UvrABC system protein A OS=Pseudomonas aeruginosa (strain ATCC 15692 / DSM 22644 / CIP 104116 / JCM 14847 / LMG 12228 / 1C / PRS 101 / PAO1) GN=uvrA PE=3 SV=1	104.42	0	0	0	0	0	0	4	4	0	0	0	0	NF	NF	NF	2300000	NF	NF
tr|G3XD04|G3XD04_PSEAE	uvrD	DNA helicase OS=Pseudomonas aeruginosa (strain ATCC 15692 / DSM 22644 / CIP 104116 / JCM 14847 / LMG 12228 / 1C / PRS 101 / PAO1) GN=uvrD PE=3 SV=1	81.44	0	0	0	0	0	0	2	2	0	0	0	0	NF	NF	NF	180000	NF	NF
sp|P55222|VFR_PSEAE	vfr	Cyclic AMP receptor-like protein OS=Pseudomonas aeruginosa (strain ATCC 15692 / DSM 22644 / CIP 104116 / JCM 14847 / LMG 12228 / 1C / PRS 101 / PAO1) GN=vfr PE=1 SV=1	24.21	10	18	7	13	11	21	9	16	7	13	6	9	93000000	10000000	74000000	170000000	26000000	15000000
tr|Q9I741|Q9I741_PSEAE	vgrG1	VgrG1 OS=Pseudomonas aeruginosa (strain ATCC 15692 / DSM 22644 / CIP 104116 / JCM 14847 / LMG 12228 / 1C / PRS 101 / PAO1) GN=vgrG1 PE=1 SV=1	71.97	0	0	0	0	0	0	2	2	0	0	0	0	NF	NF	NF	530000	NF	NF
tr|Q9HUH7|Q9HUH7_PSEAE	waaA	3-deoxy-D-manno-octulosonic-acid (KDO) transferase OS=Pseudomonas aeruginosa (strain ATCC 15692 / DSM 22644 / CIP 104116 / JCM 14847 / LMG 12228 / 1C / PRS 101 / PAO1) GN=waaA PE=4 SV=1	46.46	1	1	0	0	1	1	0	0	0	0	0	0	88000	NF	55000	NF	NF	NF
sp|G3XD94|UGND_PSEAE	wbpA	UDP-N-acetyl-D-glucosamine 6-dehydrogenase OS=Pseudomonas aeruginosa (strain ATCC 15692 / DSM 22644 / CIP 104116 / JCM 14847 / LMG 12228 / 1C / PRS 101 / PAO1) GN=wbpA PE=1 SV=1	48.12	0	0	0	0	0	0	9	12	0	0	3	3	NF	NF	NF	5100000	NF	590000
sp|G3XD23|WBPB_PSEAE	wbpB	UDP-N-acetyl-2-amino-2-deoxy-D-glucuronate oxidase OS=Pseudomonas aeruginosa (strain ATCC 15692 / DSM 22644 / CIP 104116 / JCM 14847 / LMG 12228 / 1C / PRS 101 / PAO1) GN=wbpB PE=1 SV=1	35.69	0	0	1	1	0	0	4	4	5	6	10	14	NF	190000	NF	3200000	1400000	5800000
sp|G3XD61|WBPI_PSEAE	wbpI	UDP-2,3-diacetamido-2,3-dideoxy-D-glucuronate 2-epimerase OS=Pseudomonas aeruginosa (strain ATCC 15692 / DSM 22644 / CIP 104116 / JCM 14847 / LMG 12228 / 1C / PRS 101 / PAO1) GN=wbpI PE=1 SV=1	38.88	0	0	0	0	3	5	2	2	5	12	3	5	NF	NF	1300000	1700000	4000000	1900000
tr|G3XD58|G3XD58_PSEAE	wzt	ABC subunit of A-band LPS efflux transporter OS=Pseudomonas aeruginosa (strain ATCC 15692 / DSM 22644 / CIP 104116 / JCM 14847 / LMG 12228 / 1C / PRS 101 / PAO1) GN=wzt PE=4 SV=1	47.12	6	7	5	9	6	9	11	12	7	11	6	11	1300000	1600000	1700000	9200000	2500000	2800000
tr|Q9I3I9|Q9I3I9_PSEAE	xdhA	Xanthine dehydrogenase OS=Pseudomonas aeruginosa (strain ATCC 15692 / DSM 22644 / CIP 104116 / JCM 14847 / LMG 12228 / 1C / PRS 101 / PAO1) GN=xdhA PE=4 SV=1	52.88	0	0	0	0	0	0	0	0	7	11	0	0	NF	NF	NF	NF	920000	NF
tr|Q9I3J0|Q9I3J0_PSEAE	xdhB	Xanthine dehydrogenase OS=Pseudomonas aeruginosa (strain ATCC 15692 / DSM 22644 / CIP 104116 / JCM 14847 / LMG 12228 / 1C / PRS 101 / PAO1) GN=xdhB PE=4 SV=1	87.61	0	0	0	0	0	0	0	0	4	5	0	0	NF	NF	NF	NF	810000	NF
sp|Q51566|XERC_PSEAE	xerC	Tyrosine recombinase XerC OS=Pseudomonas aeruginosa (strain ATCC 15692 / DSM 22644 / CIP 104116 / JCM 14847 / LMG 12228 / 1C / PRS 101 / PAO1) GN=xerC PE=3 SV=2	33.91	4	5	0	0	4	5	7	9	0	0	1	1	1600000	NF	830000	7600000	NF	290000
sp|Q9HXQ6|XERD_PSEAE	xerD	Tyrosine recombinase XerD OS=Pseudomonas aeruginosa (strain ATCC 15692 / DSM 22644 / CIP 104116 / JCM 14847 / LMG 12228 / 1C / PRS 101 / PAO1) GN=xerD PE=3 SV=1	33.61	14	25	12	25	12	27	10	18	12	25	13	31	64000000	20000000	33000000	60000000	19000000	52000000
sp|Q9I3I5|ZIPA_PSEAE	zipA	Cell division protein ZipA OS=Pseudomonas aeruginosa (strain ATCC 15692 / DSM 22644 / CIP 104116 / JCM 14847 / LMG 12228 / 1C / PRS 101 / PAO1) GN=zipA PE=3 SV=1	32.22	0	0	1	1	0	0	0	0	1	1	0	0	NF	43000	NF	NF	64000	NF
sp|Q9HT73|ZNUC_PSEAE	znuC	Zinc import ATP-binding protein ZnuC OS=Pseudomonas aeruginosa (strain ATCC 15692 / DSM 22644 / CIP 104116 / JCM 14847 / LMG 12228 / 1C / PRS 101 / PAO1) GN=znuC PE=3 SV=1	29.14	6	12	6	10	7	11	10	13	5	5	5	8	6100000	2400000	4600000	20000000	1100000	4000000
sp|O68282|G6PD_PSEAE	zwf	Glucose-6-phosphate 1-dehydrogenase OS=Pseudomonas aeruginosa (strain ATCC 15692 / DSM 22644 / CIP 104116 / JCM 14847 / LMG 12228 / 1C / PRS 101 / PAO1) GN=zwf PE=1 SV=1	55.59	13	19	15	24	6	8	16	25	14	23	19	31	7800000	9200000	3600000	26000000	8600000	18000000
