# Supplementary material for: Coordination of bacterial cell wall and outer membrane biosynthesis
Source: Nature. 2023 Mar 1;615(7951):300–4. doi: 10.1038/s41586-023-05750-0 (PMC9995270; doi:10.1038/s41586-023-05750-0)
Supplement: Supplementary file 6 — Source Data Fig. 1 [file 41586_2023_5750_MOESM6_ESM.xlsx]

## Sheet: Figure1B
LpxC Alone		MurA Alone		LpxC + MurA		LpxC + MurA Shifted Fractions		LpxC + CHIR-090		MurA + CHIR-090		LpxC + MurA + CHIR-090		LpxC + MurA + CHIR-090 Shifted Fractions
elution volume (mL)	mAU	elution volume (mL)	mAU	elution volume (mL)	mAU	elution volume (mL)	mAU	elution volume (mL)	mAU	elution volume (mL)	mAU	elution volume (mL)	mAU	elution volume (mL)	mAU
8e-06	0.010053	0.000711	0.016273	0.00055	0.001771	0.000431	0.003605	1.4e-05	0.021034	0.000634	0.022703	0.000314	-0.000893	0.000697	0.010761
0.00086	0.010235	0.001576	0.01715	0.001403	0.001468	0.001282	0.004333	0.000918	0.022022	0.00152	0.023833	0.001165	-0.000507	0.001547	0.011892
0.001712	0.010092	0.002441	0.018159	0.002256	0.002176	0.002134	0.004593	0.001822	0.023246	0.002406	0.024553	0.002016	0.00035	0.002398	0.012763
0.002564	0.009688	0.003306	0.018544	0.003109	0.002616	0.002985	0.005398	0.002726	0.024561	0.003292	0.02504	0.002866	0.000956	0.003249	0.013033
0.003415	0.009448	0.004171	0.0189	0.003962	0.002846	0.003836	0.006586	0.00363	0.025749	0.004178	0.025715	0.003717	0.00118	0.0041	0.013148
0.004267	0.009752	0.005036	0.019349	0.004815	0.00281	0.004687	0.007772	0.004534	0.027144	0.005064	0.026604	0.004568	0.002097	0.00495	0.013143
0.005119	0.010349	0.005901	0.02101	0.005668	0.003183	0.005539	0.008361	0.005438	0.02887	0.00595	0.02748	0.005419	0.00276	0.005801	0.013506
0.00597	0.010767	0.006766	0.022178	0.006521	0.003878	0.00639	0.008686	0.006342	0.030723	0.006836	0.028298	0.00627	0.003191	0.006652	0.013736
0.006822	0.01188	0.007631	0.023014	0.007374	0.004241	0.007241	0.009211	0.007245	0.031447	0.007722	0.02917	0.007121	0.00401	0.007503	0.013809
0.007674	0.013308	0.008496	0.023681	0.008226	0.004236	0.008092	0.009568	0.008149	0.033278	0.008608	0.030246	0.007972	0.004335	0.008353	0.015072
0.008526	0.014785	0.009361	0.024129	0.009079	0.00404	0.008943	0.009705	0.009053	0.035015	0.009494	0.031299	0.008822	0.004323	0.009204	0.015619
0.009377	0.015786	0.010226	0.024941	0.009932	0.00405	0.009795	0.00942	0.009957	0.03597	0.01038	0.032135	0.009673	0.004339	0.010055	0.015636
0.010229	0.016688	0.011091	0.026723	0.010785	0.004429	0.010646	0.01016	0.010861	0.037529	0.011266	0.032799	0.010524	0.004397	0.010906	0.01623
0.011081	0.017677	0.011956	0.027424	0.011638	0.005175	0.011497	0.010603	0.011765	0.039488	0.012152	0.034315	0.011375	0.004535	0.011756	0.016308
0.011932	0.018771	0.012821	0.027845	0.012491	0.006565	0.012348	0.01002	0.012669	0.041415	0.013038	0.035691	0.012226	0.004922	0.012607	0.016279
0.012784	0.019803	0.013686	0.028109	0.013344	0.006958	0.0132	0.010609	0.013573	0.042482	0.013924	0.036962	0.013077	0.005066	0.013458	0.0173
0.013636	0.020704	0.014551	0.029047	0.014197	0.006928	0.014051	0.01121	0.014477	0.04409	0.01481	0.038134	0.013927	0.004885	0.014308	0.018152
0.014488	0.021984	0.015416	0.029752	0.01505	0.006581	0.014902	0.011623	0.015381	0.045734	0.015696	0.039088	0.014778	0.004037	0.015159	0.018846
0.015339	0.022921	0.016281	0.03035	0.015903	0.007447	0.015753	0.011454	0.016285	0.047339	0.016582	0.03973	0.015629	0.004005	0.01601	0.019268
0.016191	0.023425	0.017146	0.031593	0.016756	0.008318	0.016604	0.011357	0.017188	0.049025	0.017468	0.040067	0.01648	0.003892	0.016861	0.020488
0.017043	0.023455	0.018011	0.03268	0.017608	0.008916	0.017456	0.011373	0.018092	0.050621	0.018354	0.040814	0.017331	0.003215	0.017711	0.021618
0.017894	0.023737	0.018876	0.033853	0.018461	0.009571	0.018307	0.010873	0.018996	0.05225	0.01924	0.041702	0.018182	0.003045	0.018562	0.022015
0.018746	0.024262	0.019741	0.035541	0.019314	0.010485	0.019158	0.010803	0.0199	0.054003	0.020126	0.042725	0.019033	0.003087	0.019413	0.022477
0.019598	0.025097	0.020606	0.036205	0.020167	0.011665	0.020009	0.011106	0.020804	0.056183	0.021012	0.04394	0.019883	0.003332	0.020264	0.022956
0.020449	0.025887	0.021471	0.036731	0.02102	0.012677	0.02086	0.011615	0.021708	0.058275	0.021898	0.045404	0.020734	0.003616	0.021114	0.02344
0.021301	0.026683	0.022336	0.037476	0.021873	0.013523	0.021712	0.011869	0.022612	0.060568	0.022785	0.046657	0.021585	0.00361	0.021965	0.024099
0.022153	0.027664	0.023201	0.038755	0.022726	0.014135	0.022563	0.012118	0.023516	0.063994	0.023671	0.047551	0.022436	0.003307	0.022816	0.024571
0.023005	0.028531	0.024066	0.039825	0.023579	0.01387	0.023414	0.013162	0.02442	0.065401	0.024557	0.04794	0.023287	0.003622	0.023666	0.02481
0.023856	0.02932	0.024931	0.040632	0.024432	0.013187	0.024265	0.014063	0.025324	0.066765	0.025443	0.049025	0.024138	0.003908	0.024517	0.025115
0.024708	0.030021	0.025796	0.041702	0.025285	0.012194	0.025117	0.014869	0.026228	0.068668	0.026329	0.050309	0.024989	0.004185	0.025368	0.025649
0.02556	0.031463	0.026661	0.042914	0.026138	0.010852	0.025968	0.015564	0.027131	0.071243	0.027215	0.050773	0.025839	0.004601	0.026219	0.026386
0.026411	0.032779	0.027526	0.04405	0.026991	0.010181	0.026819	0.01591	0.028035	0.073938	0.028101	0.052128	0.02669	0.004592	0.027069	0.02713
0.027263	0.033362	0.028391	0.044332	0.027843	0.009926	0.02767	0.016316	0.028939	0.076453	0.028987	0.05335	0.027541	0.004482	0.02792	0.027793
0.028115	0.033708	0.029256	0.045467	0.028696	0.010125	0.028521	0.017077	0.029843	0.078458	0.029873	0.054102	0.028392	0.005068	0.028771	0.028292
0.028967	0.034386	0.030121	0.046616	0.029549	0.010959	0.029373	0.017429	0.030747	0.081204	0.030759	0.055113	0.029243	0.005335	0.029622	0.029384
0.029818	0.035634	0.030986	0.046781	0.030402	0.012267	0.030224	0.017636	0.031651	0.084202	0.031645	0.055942	0.030094	0.005355	0.030472	0.030332
0.03067	0.036578	0.031851	0.047547	0.031255	0.014175	0.031075	0.017733	0.032555	0.087236	0.032531	0.056738	0.030944	0.005013	0.031323	0.030949
0.031522	0.037592	0.032716	0.048432	0.032108	0.015468	0.031926	0.018348	0.033459	0.089721	0.033417	0.05792	0.031795	0.005562	0.032174	0.031187
0.032373	0.03871	0.033581	0.049286	0.032961	0.016589	0.032777	0.01909	0.034363	0.092004	0.034303	0.059488	0.032646	0.006372	0.033025	0.031305
0.033225	0.039794	0.034446	0.050447	0.033814	0.017586	0.033629	0.01993	0.035267	0.094528	0.035189	0.061191	0.033497	0.00722	0.033875	0.031342
0.034077	0.040673	0.035311	0.051864	0.034667	0.017802	0.03448	0.019971	0.036171	0.097486	0.036075	0.062948	0.034348	0.008092	0.034726	0.032688
0.034929	0.041448	0.036176	0.053453	0.03552	0.018585	0.035331	0.019741	0.037075	0.101303	0.036961	0.064092	0.035199	0.008857	0.035577	0.033891
0.03578	0.042894	0.037041	0.054101	0.036373	0.01992	0.036182	0.019314	0.037978	0.105715	0.037847	0.065196	0.03605	0.009031	0.036427	0.034962
0.036632	0.044206	0.037905	0.054971	0.037225	0.021039	0.037034	0.019348	0.038882	0.110453	0.038733	0.066268	0.0369	0.009137	0.037278	0.035867
0.037484	0.045379	0.03877	0.056024	0.038078	0.02213	0.037885	0.019988	0.039786	0.115307	0.039619	0.067218	0.037751	0.009276	0.038129	0.036745
0.038335	0.046261	0.039635	0.057287	0.038931	0.023297	0.038736	0.021213	0.04069	0.119916	0.040505	0.06837	0.038602	0.0097	0.03898	0.037753
0.039187	0.047204	0.0405	0.057658	0.039784	0.025039	0.039587	0.021762	0.041594	0.124272	0.041391	0.069861	0.039453	0.010677	0.03983	0.039505
0.040039	0.04832	0.041365	0.057978	0.040637	0.026557	0.040438	0.022496	0.042498	0.128431	0.042277	0.072537	0.040304	0.011709	0.040681	0.040826
0.040891	0.049891	0.04223	0.058871	0.04149	0.028234	0.04129	0.023613	0.043402	0.134484	0.043163	0.075246	0.041155	0.012351	0.041532	0.042045
0.041742	0.051538	0.043095	0.060105	0.042343	0.030837	0.042141	0.02468	0.044306	0.140146	0.044049	0.077955	0.042006	0.013133	0.042383	0.043554
0.042594	0.053357	0.04396	0.06133	0.043196	0.033372	0.042992	0.025601	0.04521	0.145574	0.044935	0.080632	0.042856	0.013772	0.043233	0.044628
0.043446	0.055497	0.044825	0.062476	0.044049	0.03596	0.043843	0.026365	0.046114	0.15153	0.045821	0.083221	0.043707	0.014082	0.044084	0.045774
0.044297	0.055965	0.04569	0.062955	0.044902	0.03872	0.044695	0.026773	0.047017	0.15812	0.046707	0.085537	0.044558	0.014773	0.044935	0.047341
0.045149	0.056663	0.046555	0.063664	0.045755	0.040474	0.045546	0.027909	0.047921	0.164963	0.047593	0.087698	0.045409	0.015084	0.045786	0.048946
0.046001	0.058115	0.04742	0.064595	0.046608	0.042378	0.046397	0.029557	0.048825	0.171932	0.048479	0.091067	0.04626	0.014788	0.046636	0.05073
0.046852	0.059738	0.048285	0.065804	0.04746	0.044833	0.047248	0.030849	0.049729	0.179303	0.049365	0.094288	0.047111	0.015721	0.047487	0.05279
0.047704	0.061213	0.04915	0.066563	0.048313	0.046668	0.048099	0.03162	0.050633	0.187231	0.050252	0.097326	0.047961	0.01676	0.048338	0.054735
0.048556	0.06252	0.050015	0.067434	0.049166	0.04821	0.048951	0.032181	0.051537	0.195234	0.051138	0.100071	0.048812	0.017815	0.049188	0.057239
0.049408	0.064127	0.05088	0.069362	0.050019	0.049511	0.049802	0.033087	0.052441	0.202659	0.052024	0.103155	0.049663	0.017835	0.050039	0.060405
0.050259	0.065326	0.051745	0.070182	0.050872	0.052658	0.050653	0.033872	0.053345	0.210588	0.05291	0.106261	0.050514	0.018552	0.05089	0.063174
0.051111	0.066225	0.05261	0.070577	0.051725	0.055085	0.051504	0.03479	0.054249	0.219265	0.053796	0.109511	0.051365	0.019826	0.051741	0.065578
0.051963	0.067399	0.053475	0.071774	0.052578	0.057052	0.052355	0.036233	0.055153	0.228444	0.054682	0.113846	0.052216	0.021364	0.052591	0.067745
0.052814	0.068661	0.05434	0.073034	0.053431	0.059168	0.053207	0.037451	0.056057	0.236833	0.055568	0.118014	0.053067	0.023012	0.053442	0.070658
0.053666	0.07002	0.055205	0.074543	0.054284	0.06088	0.054058	0.038828	0.05696	0.246386	0.056454	0.122009	0.053917	0.024601	0.054293	0.073936
0.054518	0.071827	0.05607	0.076599	0.055137	0.062654	0.054909	0.040588	0.057864	0.255871	0.05734	0.126008	0.054768	0.025621	0.055144	0.07743
0.05537	0.074004	0.056935	0.078489	0.05599	0.064635	0.05576	0.042492	0.058768	0.264804	0.058226	0.130444	0.055619	0.026365	0.055994	0.081008
0.056221	0.076423	0.0578	0.080974	0.056842	0.067916	0.056612	0.044466	0.059672	0.274372	0.059112	0.135628	0.05647	0.0275	0.056845	0.084161
0.057073	0.078258	0.058665	0.083846	0.057695	0.070728	0.057463	0.04658	0.060576	0.284614	0.059998	0.140746	0.057321	0.030093	0.057696	0.087626
0.057925	0.081071	0.05953	0.086591	0.058548	0.073582	0.058314	0.049051	0.06148	0.295369	0.060884	0.146414	0.058172	0.032026	0.058546	0.091362
0.058776	0.083752	0.060395	0.089828	0.059401	0.076593	0.059165	0.050846	0.062384	0.306582	0.06177	0.152233	0.059023	0.034119	0.059397	0.095204
0.059628	0.085786	0.06126	0.092394	0.060254	0.079273	0.060016	0.052379	0.063288	0.318241	0.062656	0.15816	0.059873	0.036728	0.060248	0.099931
0.06048	0.087289	0.062125	0.094967	0.061107	0.082486	0.060868	0.053969	0.064192	0.329922	0.063542	0.165724	0.060724	0.038287	0.061099	0.10455
0.061332	0.08895	0.06299	0.097542	0.06196	0.085929	0.061719	0.055809	0.065096	0.341952	0.064428	0.173452	0.061575	0.040206	0.061949	0.109543
0.062183	0.091261	0.063855	0.100451	0.062813	0.089862	0.06257	0.057751	0.066	0.354617	0.065314	0.181298	0.062426	0.042246	0.0628	0.114238
0.063035	0.094101	0.06472	0.103659	0.063666	0.093543	0.063421	0.060186	0.066904	0.367986	0.0662	0.188801	0.063277	0.043942	0.063651	0.118883
0.063887	0.097855	0.065585	0.106746	0.064519	0.096987	0.064272	0.06261	0.067807	0.381961	0.067086	0.195998	0.064128	0.045801	0.064502	0.123187
0.064738	0.101981	0.06645	0.109842	0.065372	0.099745	0.065124	0.064461	0.068711	0.395593	0.067972	0.204029	0.064978	0.048234	0.065352	0.128895
0.06559	0.104952	0.067315	0.112374	0.066225	0.103829	0.065975	0.068185	0.069615	0.409229	0.068858	0.210987	0.065829	0.050217	0.066203	0.134847
0.066442	0.107349	0.06818	0.115695	0.067077	0.107497	0.066826	0.070846	0.070519	0.422955	0.069744	0.219357	0.06668	0.052337	0.067054	0.140676
0.067294	0.11015	0.069045	0.119256	0.06793	0.111092	0.067677	0.074241	0.071423	0.436939	0.07063	0.229157	0.067531	0.054978	0.067905	0.147698
0.068145	0.113372	0.06991	0.122192	0.068783	0.114534	0.068529	0.077058	0.072327	0.452724	0.071516	0.238979	0.068382	0.057321	0.068755	0.154485
0.068997	0.11675	0.070775	0.125932	0.069636	0.118504	0.06938	0.080251	0.073231	0.469666	0.072402	0.249416	0.069233	0.060621	0.069606	0.161442
0.069849	0.11882	0.07164	0.129111	0.070489	0.123667	0.070231	0.084019	0.074135	0.486835	0.073288	0.258794	0.070084	0.064251	0.070457	0.167752
0.0707	0.121904	0.072505	0.133213	0.071342	0.127037	0.071082	0.086807	0.075039	0.504172	0.074174	0.268647	0.070934	0.067221	0.071307	0.174578
0.071552	0.126389	0.07337	0.13764	0.072195	0.131521	0.071933	0.091317	0.075943	0.523001	0.07506	0.278774	0.071785	0.071525	0.072158	0.181395
0.072404	0.131249	0.074235	0.140501	0.073048	0.135633	0.072785	0.095875	0.076847	0.54252	0.075946	0.289258	0.072636	0.076132	0.073009	0.189296
0.073256	0.134827	0.0751	0.144639	0.073901	0.139392	0.073636	0.10042	0.07775	0.562442	0.076832	0.299389	0.073487	0.078937	0.07386	0.197323
0.074107	0.13823	0.075965	0.148039	0.074754	0.143119	0.074487	0.104482	0.078654	0.582025	0.077718	0.309053	0.074338	0.084184	0.07471	0.204817
0.074959	0.141423	0.07683	0.151872	0.075607	0.147036	0.075338	0.108709	0.079558	0.601339	0.078605	0.318329	0.075189	0.089	0.075561	0.212265
0.075811	0.144951	0.077695	0.154922	0.076459	0.150369	0.07619	0.112701	0.080462	0.62097	0.079491	0.328287	0.076039	0.09377	0.076412	0.220848
0.076662	0.148341	0.07856	0.157688	0.077312	0.154236	0.077041	0.116013	0.081366	0.64	0.080377	0.337814	0.07689	0.098798	0.077263	0.22912
0.077514	0.151749	0.079425	0.161808	0.078165	0.158453	0.077892	0.119254	0.08227	0.657198	0.081263	0.348372	0.077741	0.103959	0.078113	0.236667
0.078366	0.155504	0.08029	0.166181	0.079018	0.162389	0.078743	0.122708	0.083174	0.674971	0.082149	0.35783	0.078592	0.108905	0.078964	0.24424
0.079217	0.159513	0.081155	0.169555	0.079871	0.165904	0.079594	0.126853	0.084078	0.69247	0.083035	0.36657	0.079443	0.113918	0.079815	0.250819
0.080069	0.161974	0.08202	0.172529	0.080724	0.169027	0.080446	0.131239	0.084982	0.708085	0.083921	0.374533	0.080294	0.118554	0.080666	0.257135
0.080921	0.165092	0.082885	0.176737	0.081577	0.171991	0.081297	0.134824	0.085886	0.723844	0.084807	0.383339	0.081145	0.12332	0.081516	0.264231
0.081773	0.167804	0.08375	0.180399	0.08243	0.176026	0.082148	0.138663	0.08679	0.739375	0.085693	0.392075	0.081995	0.128715	0.082367	0.271724
0.082624	0.170727	0.084615	0.183503	0.083283	0.179911	0.082999	0.142351	0.087693	0.754752	0.086579	0.400765	0.082846	0.133612	0.083218	0.278637
0.083476	0.17366	0.08548	0.187013	0.084136	0.183234	0.08385	0.14612	0.088597	0.769242	0.087465	0.409916	0.083697	0.138446	0.084068	0.285514
0.084328	0.175428	0.086345	0.190088	0.084989	0.187084	0.084702	0.150414	0.089501	0.782473	0.088351	0.417441	0.084548	0.143306	0.084919	0.292084
0.085179	0.177478	0.08721	0.193071	0.085841	0.190554	0.085553	0.154664	0.090405	0.796359	0.089237	0.425323	0.085399	0.147256	0.08577	0.297528
0.086031	0.179648	0.088075	0.196099	0.086694	0.193835	0.086404	0.158075	0.091309	0.810149	0.090123	0.433286	0.08625	0.151039	0.086621	0.302802
0.086883	0.181907	0.08894	0.19856	0.087547	0.196862	0.087255	0.161166	0.092213	0.822586	0.091009	0.440304	0.087101	0.154544	0.087471	0.308736
0.087735	0.18453	0.089805	0.200713	0.0884	0.199926	0.088107	0.164849	0.093117	0.833162	0.091895	0.447448	0.087951	0.158062	0.088322	0.314598
0.088586	0.186604	0.09067	0.202526	0.089253	0.202224	0.088958	0.168465	0.094021	0.84461	0.092781	0.454369	0.088802	0.161916	0.089173	0.319686
0.089438	0.187669	0.091535	0.20499	0.090106	0.203734	0.089809	0.170949	0.094925	0.855606	0.093667	0.460759	0.089653	0.165487	0.090024	0.324695
0.09029	0.189335	0.0924	0.207461	0.090959	0.205978	0.09066	0.172916	0.095829	0.864969	0.094553	0.467989	0.090504	0.168258	0.090874	0.329849
0.091141	0.191781	0.093265	0.210075	0.091812	0.208587	0.091511	0.175845	0.096733	0.873942	0.095439	0.474771	0.091355	0.171919	0.091725	0.335002
0.091993	0.193307	0.09413	0.21288	0.092665	0.210356	0.092363	0.178574	0.097636	0.88355	0.096325	0.480859	0.092206	0.175553	0.092576	0.340239
0.092845	0.194947	0.094995	0.215891	0.093518	0.21202	0.093214	0.180747	0.09854	0.892564	0.097211	0.486718	0.093056	0.180203	0.093426	0.345183
0.093697	0.196363	0.09586	0.218232	0.094371	0.213936	0.094065	0.183121	0.099444	0.901031	0.098097	0.492439	0.093907	0.183551	0.094277	0.34943
0.094548	0.196916	0.096725	0.221343	0.095224	0.215057	0.094916	0.185695	0.100348	0.910405	0.098983	0.498164	0.094758	0.186902	0.095128	0.353883
0.0954	0.198115	0.09759	0.222762	0.096076	0.216704	0.095767	0.188318	0.101252	0.919547	0.099869	0.503429	0.095609	0.190486	0.095979	0.358858
0.096252	0.199325	0.098455	0.224125	0.096929	0.21942	0.096619	0.191262	0.102156	0.927783	0.100755	0.508208	0.09646	0.19326	0.096829	0.363138
0.097103	0.201374	0.09932	0.225009	0.097782	0.221799	0.09747	0.193803	0.10306	0.936549	0.101641	0.512538	0.097311	0.196169	0.09768	0.36652
0.097955	0.202114	0.100185	0.227249	0.098635	0.222775	0.098321	0.195714	0.103964	0.942832	0.102527	0.517052	0.098162	0.19979	0.098531	0.369371
0.098807	0.203143	0.10105	0.228619	0.099488	0.22363	0.099172	0.198074	0.104868	0.950532	0.103413	0.522204	0.099012	0.203085	0.099382	0.372022
0.099659	0.202959	0.101915	0.229812	0.100341	0.224624	0.100024	0.199986	0.105772	0.95725	0.104299	0.527921	0.099863	0.205829	0.100232	0.374875
0.10051	0.20223	0.10278	0.230802	0.101194	0.225729	0.100875	0.201579	0.106676	0.963354	0.105186	0.533074	0.100714	0.208092	0.101083	0.377754
0.101362	0.202441	0.103645	0.231355	0.102047	0.226496	0.101726	0.203175	0.107579	0.969487	0.106072	0.538406	0.101565	0.21002	0.101934	0.380364
0.102214	0.202974	0.10451	0.231938	0.1029	0.22689	0.102577	0.20598	0.108483	0.976543	0.106958	0.543055	0.102416	0.212202	0.102785	0.383051
0.103065	0.204292	0.105375	0.232999	0.103753	0.227567	0.103428	0.208211	0.109387	0.98229	0.107844	0.548632	0.103267	0.213736	0.103635	0.385605
0.103917	0.205006	0.10624	0.233448	0.104606	0.228517	0.10428	0.21057	0.110291	0.98872	0.10873	0.554659	0.104118	0.215314	0.104486	0.388554
0.104769	0.205701	0.107105	0.234126	0.105458	0.229992	0.105131	0.211859	0.111195	0.994145	0.109616	0.55965	0.104968	0.217842	0.105337	0.391591
0.105621	0.204713	0.10797	0.23385	0.106311	0.23201	0.105982	0.213326	0.112099	0.999332	0.110502	0.565996	0.105819	0.22069	0.106187	0.394889
0.106472	0.204112	0.108835	0.233942	0.107164	0.23349	0.106833	0.214976	0.113003	1.00526	0.111388	0.572073	0.10667	0.222557	0.107038	0.397491
0.107324	0.2048	0.1097	0.236184	0.108017	0.234475	0.107684	0.216478	0.113907	1.01227	0.112274	0.577131	0.107521	0.22453	0.107889	0.399425
0.108176	0.205542	0.110565	0.236952	0.10887	0.23624	0.108536	0.217291	0.114811	1.01862	0.11316	0.581545	0.108372	0.225953	0.10874	0.401728
0.109027	0.204935	0.11143	0.237379	0.109723	0.237413	0.109387	0.21882	0.115715	1.02593	0.114046	0.585435	0.109223	0.227689	0.10959	0.402923
0.109879	0.20521	0.112295	0.238655	0.110576	0.238083	0.110238	0.219838	0.116619	1.0324	0.114932	0.589061	0.110073	0.230094	0.110441	0.405245
0.110731	0.20466	0.11316	0.239813	0.111429	0.239218	0.111089	0.220985	0.117522	1.03815	0.115818	0.592483	0.110924	0.232323	0.111292	0.406633
0.111582	0.205106	0.114025	0.240392	0.112282	0.239967	0.111941	0.221715	0.118426	1.04351	0.116704	0.595589	0.111775	0.234126	0.112143	0.408629
0.112434	0.204974	0.11489	0.240632	0.113135	0.240775	0.112792	0.222797	0.11933	1.04832	0.11759	0.598104	0.112626	0.235967	0.112993	0.411272
0.113286	0.204701	0.115755	0.240972	0.113988	0.241584	0.113643	0.224588	0.120234	1.05271	0.118476	0.600306	0.113477	0.237157	0.113844	0.412034
0.114138	0.204061	0.11662	0.240544	0.114841	0.242041	0.114494	0.225918	0.121138	1.05595	0.119362	0.602565	0.114328	0.239117	0.114695	0.41284
0.114989	0.203799	0.117485	0.24093	0.115693	0.242395	0.115345	0.226248	0.122042	1.05821	0.120248	0.603837	0.115179	0.241945	0.115546	0.413807
0.115841	0.204351	0.11835	0.240881	0.116546	0.242479	0.116197	0.226953	0.122946	1.06036	0.121134	0.606494	0.116029	0.24353	0.116396	0.413914
0.116693	0.204238	0.119215	0.240916	0.117399	0.242476	0.117048	0.227682	0.12385	1.06237	0.12202	0.608787	0.11688	0.243864	0.117247	0.41409
0.117544	0.203833	0.12008	0.240473	0.118252	0.243047	0.117899	0.228568	0.124754	1.06392	0.122906	0.611073	0.117731	0.245068	0.118098	0.414434
0.118396	0.203461	0.120945	0.239811	0.119105	0.243289	0.11875	0.229392	0.125658	1.06618	0.123792	0.612657	0.118582	0.246292	0.118948	0.415285
0.119248	0.202312	0.12181	0.238925	0.119958	0.24366	0.119602	0.229735	0.126562	1.06788	0.124678	0.613317	0.119433	0.246575	0.119799	0.413924
0.1201	0.201071	0.122675	0.238227	0.120811	0.243607	0.120453	0.229619	0.127465	1.06994	0.125564	0.614797	0.120284	0.246286	0.12065	0.413547
0.120951	0.200285	0.12354	0.236569	0.121664	0.242909	0.121304	0.229495	0.128369	1.07278	0.12645	0.616742	0.121134	0.24646	0.121501	0.412937
0.121803	0.199355	0.124405	0.235322	0.122517	0.243029	0.122155	0.230185	0.129273	1.07555	0.127336	0.618993	0.121985	0.246714	0.122351	0.412052
0.122655	0.199126	0.12527	0.23484	0.12337	0.24323	0.123006	0.230342	0.130177	1.07808	0.128222	0.620248	0.122836	0.24763	0.123202	0.411299
0.123506	0.198792	0.126135	0.234168	0.124223	0.243178	0.123858	0.229865	0.131081	1.08081	0.129108	0.621886	0.123687	0.248511	0.124053	0.411068
0.124358	0.198147	0.127	0.233413	0.125075	0.242738	0.124709	0.230579	0.131985	1.08398	0.129994	0.624124	0.124538	0.248774	0.124904	0.410271
0.12521	0.19723	0.127865	0.232581	0.125928	0.242175	0.12556	0.230555	0.132889	1.08657	0.13088	0.626224	0.125389	0.249704	0.125754	0.410586
0.126062	0.196449	0.12873	0.231149	0.126781	0.242121	0.126411	0.229262	0.133793	1.08841	0.131766	0.628014	0.12624	0.249947	0.126605	0.410287
0.126913	0.194663	0.129595	0.229963	0.127634	0.242101	0.127262	0.228576	0.134697	1.0904	0.132652	0.629804	0.12709	0.24964	0.127456	0.409327
0.127765	0.193686	0.13046	0.230013	0.128487	0.241667	0.128114	0.228254	0.135601	1.09204	0.133539	0.630718	0.127941	0.249981	0.128307	0.409526
0.128617	0.19273	0.131325	0.229399	0.12934	0.241431	0.128965	0.228248	0.136505	1.09309	0.134425	0.631862	0.128792	0.251407	0.129157	0.409264
0.129468	0.191941	0.13219	0.229681	0.130193	0.241282	0.129816	0.228929	0.137408	1.09487	0.135311	0.633556	0.129643	0.252017	0.130008	0.409191
0.13032	0.192068	0.133055	0.230566	0.131046	0.240295	0.130667	0.228796	0.138312	1.09722	0.136197	0.635488	0.130494	0.252458	0.130859	0.410289
0.131172	0.190933	0.13392	0.23151	0.131899	0.239074	0.131519	0.228193	0.139216	1.09886	0.137083	0.637389	0.131345	0.252221	0.131709	0.410363
0.132024	0.190027	0.134785	0.232017	0.132752	0.238797	0.13237	0.22851	0.14012	1.10109	0.137969	0.639185	0.132196	0.252869	0.13256	0.411606
0.132875	0.189412	0.13565	0.23165	0.133605	0.238042	0.133221	0.229463	0.141024	1.10411	0.138855	0.641295	0.133046	0.253321	0.133411	0.411619
0.133727	0.188926	0.136515	0.230704	0.134457	0.237314	0.134072	0.230353	0.141928	1.10677	0.139741	0.64273	0.133897	0.253555	0.134262	0.411492
0.134579	0.188058	0.13738	0.230498	0.13531	0.236882	0.134923	0.230496	0.142832	1.10944	0.140627	0.64441	0.134748	0.25347	0.135112	0.410971
0.13543	0.187641	0.138245	0.230778	0.136163	0.236337	0.135775	0.23062	0.143736	1.11201	0.141513	0.646229	0.135599	0.253449	0.135963	0.410933
0.136282	0.186866	0.13911	0.229948	0.137016	0.236215	0.136626	0.231033	0.14464	1.114	0.142399	0.647759	0.13645	0.253459	0.136814	0.41118
0.137134	0.186287	0.139975	0.229449	0.137869	0.23631	0.137477	0.231713	0.145544	1.11545	0.143285	0.65048	0.137301	0.25294	0.137665	0.410018
0.137985	0.186624	0.14084	0.230302	0.138722	0.235699	0.138328	0.232232	0.146448	1.1167	0.144171	0.650944	0.138151	0.252787	0.138515	0.409241
0.138837	0.187717	0.141704	0.231494	0.139575	0.23433	0.139179	0.23182	0.147351	1.11813	0.145057	0.651814	0.139002	0.252945	0.139366	0.409222
0.139689	0.18733	0.14257	0.230882	0.140428	0.233552	0.140031	0.230942	0.148255	1.11973	0.145943	0.652769	0.139853	0.252292	0.140217	0.409717
0.140541	0.18602	0.143434	0.231258	0.141281	0.233325	0.140882	0.230643	0.149159	1.12172	0.146829	0.653973	0.140704	0.251848	0.141068	0.410383
0.141392	0.185924	0.144299	0.230969	0.142134	0.233217	0.141733	0.230277	0.150063	1.12372	0.147715	0.65455	0.141555	0.252071	0.141918	0.410373
0.142244	0.185377	0.145164	0.230548	0.142987	0.233347	0.142584	0.230113	0.150967	1.12545	0.148601	0.654777	0.142406	0.251871	0.142769	0.409804
0.143096	0.18567	0.146029	0.230122	0.14384	0.233266	0.143436	0.230704	0.151871	1.1274	0.149487	0.656364	0.143257	0.252424	0.14362	0.409346
0.143947	0.186156	0.146894	0.230023	0.144692	0.23288	0.144287	0.231416	0.152775	1.1289	0.150373	0.657076	0.144107	0.251865	0.14447	0.409216
0.144799	0.186456	0.147759	0.229297	0.145545	0.232768	0.145138	0.230662	0.153679	1.12974	0.151259	0.657791	0.144958	0.252049	0.145321	0.409419
0.145651	0.187103	0.148624	0.229048	0.146398	0.231926	0.145989	0.230866	0.154583	1.13159	0.152145	0.659036	0.145809	0.252214	0.146172	0.409032
0.146503	0.186064	0.149489	0.228954	0.147251	0.231327	0.14684	0.230924	0.155487	1.13275	0.153031	0.659442	0.14666	0.252064	0.147023	0.408268
0.147354	0.185136	0.150354	0.230264	0.148104	0.230855	0.147692	0.231636	0.156391	1.13414	0.153917	0.659632	0.147511	0.25248	0.147873	0.407878
0.148206	0.185255	0.151219	0.231635	0.148957	0.230114	0.148543	0.231358	0.157294	1.1357	0.154803	0.660446	0.148362	0.251971	0.148724	0.408704
0.149058	0.185967	0.152084	0.23113	0.14981	0.229684	0.149394	0.231414	0.158198	1.13599	0.155689	0.661181	0.149213	0.25327	0.149575	0.40808
0.149909	0.185389	0.152949	0.230187	0.150663	0.229714	0.150245	0.230899	0.159102	1.13538	0.156575	0.662248	0.150063	0.254209	0.150426	0.408033
0.150761	0.184734	0.153814	0.229734	0.151516	0.229274	0.151097	0.231473	0.160006	1.13561	0.157461	0.663444	0.150914	0.25528	0.151276	0.408269
0.151613	0.184126	0.154679	0.22975	0.152369	0.229644	0.151948	0.23214	0.16091	1.13685	0.158347	0.663977	0.151765	0.255383	0.152127	0.408522
0.152465	0.185086	0.155544	0.228667	0.153222	0.229143	0.152799	0.232858	0.161814	1.13759	0.159233	0.664629	0.152616	0.255689	0.152978	0.408786
0.153316	0.185056	0.156409	0.229182	0.154074	0.228127	0.15365	0.233872	0.162718	1.138	0.16012	0.665092	0.153467	0.25543	0.153828	0.408104
0.154168	0.185224	0.157274	0.229466	0.154927	0.227153	0.154501	0.23501	0.163622	1.1389	0.161006	0.665853	0.154318	0.255579	0.154679	0.408948
0.15502	0.184976	0.158139	0.229004	0.15578	0.225949	0.155353	0.235756	0.164526	1.13934	0.161892	0.666805	0.155168	0.255217	0.15553	0.408376
0.155871	0.185218	0.159004	0.229224	0.156633	0.224488	0.156204	0.235919	0.16543	1.13986	0.162778	0.667924	0.156019	0.25504	0.156381	0.40747
0.156723	0.184756	0.159869	0.229484	0.157486	0.223604	0.157055	0.235913	0.166334	1.14107	0.163664	0.668673	0.15687	0.254891	0.157231	0.407665
0.157575	0.184327	0.160734	0.228925	0.158339	0.222971	0.157906	0.236177	0.167237	1.14169	0.16455	0.668772	0.157721	0.254418	0.158082	0.407688
0.158427	0.184108	0.161599	0.22918	0.159192	0.223719	0.158757	0.236957	0.168141	1.14182	0.165436	0.668945	0.158572	0.254374	0.158933	0.407028
0.159278	0.183527	0.162464	0.229108	0.160045	0.223387	0.159609	0.237673	0.169045	1.14101	0.166322	0.669619	0.159423	0.254383	0.159784	0.40623
0.16013	0.183263	0.163329	0.228654	0.160898	0.223333	0.16046	0.237474	0.169949	1.14203	0.167208	0.670417	0.160274	0.253965	0.160634	0.40671
0.160982	0.182679	0.164194	0.228592	0.161751	0.222792	0.161311	0.238196	0.170853	1.14214	0.168094	0.670926	0.161124	0.252774	0.161485	0.406577
0.161833	0.181655	0.165059	0.228264	0.162604	0.222234	0.162162	0.238797	0.171757	1.14162	0.16898	0.670492	0.161975	0.252976	0.162336	0.405762
0.162685	0.180921	0.165924	0.228704	0.163457	0.222017	0.163014	0.238981	0.172661	1.14092	0.169866	0.670439	0.162826	0.25374	0.163187	0.406036
0.163537	0.181379	0.166789	0.229039	0.164309	0.221783	0.163865	0.238942	0.173565	1.14002	0.170752	0.670564	0.163677	0.25437	0.164037	0.405799
0.164388	0.18186	0.167654	0.229607	0.165162	0.221767	0.164716	0.240337	0.174469	1.13878	0.171638	0.671158	0.164528	0.254794	0.164888	0.405266
0.16524	0.181203	0.168519	0.229998	0.166015	0.2215	0.165567	0.240737	0.175373	1.1375	0.172524	0.671134	0.165379	0.254527	0.165739	0.40429
0.166092	0.180095	0.169384	0.229818	0.166868	0.2217	0.166418	0.240765	0.176277	1.1356	0.17341	0.670267	0.166229	0.254636	0.166589	0.403812
0.166944	0.179639	0.170249	0.229584	0.167721	0.221067	0.16727	0.240734	0.17718	1.1344	0.174296	0.66979	0.16708	0.254987	0.16744	0.404431
0.167795	0.179085	0.171114	0.229271	0.168574	0.220367	0.168121	0.240584	0.178084	1.13297	0.175182	0.668885	0.167931	0.254826	0.168291	0.403799
0.168647	0.177971	0.171979	0.229517	0.169427	0.219182	0.168972	0.240995	0.178988	1.13182	0.176068	0.668562	0.168782	0.254567	0.169142	0.403031
0.169499	0.177367	0.172844	0.229713	0.17028	0.217815	0.169823	0.242439	0.179892	1.12973	0.176954	0.66793	0.169633	0.254988	0.169992	0.402504
0.17035	0.177023	0.173709	0.228903	0.171133	0.217032	0.170675	0.243188	0.180796	1.12777	0.17784	0.666391	0.170484	0.255389	0.170843	0.402308
0.171202	0.176864	0.174574	0.228254	0.171986	0.21549	0.171526	0.243001	0.1817	1.126	0.178726	0.665035	0.171335	0.254672	0.171694	0.401696
0.172054	0.176679	0.175439	0.228012	0.172839	0.214156	0.172377	0.243109	0.182604	1.12408	0.179612	0.664141	0.172185	0.255185	0.172545	0.400836
0.172906	0.176178	0.176304	0.227257	0.173691	0.213842	0.173228	0.2419	0.183508	1.12135	0.180498	0.663605	0.173036	0.25534	0.173395	0.399581
0.173757	0.175712	0.177169	0.226225	0.174544	0.21349	0.174079	0.241732	0.184412	1.11874	0.181384	0.662235	0.173887	0.254983	0.174246	0.397807
0.174609	0.174955	0.178034	0.225646	0.175397	0.212486	0.174931	0.242403	0.185316	1.1176	0.18227	0.662106	0.174738	0.25415	0.175097	0.396657
0.175461	0.174619	0.178899	0.225079	0.17625	0.212077	0.175782	0.242519	0.18622	1.11482	0.183156	0.661546	0.175589	0.253972	0.175948	0.394843
0.176312	0.173741	0.179764	0.224913	0.177103	0.211224	0.176633	0.241947	0.187123	1.11258	0.184042	0.660672	0.17644	0.253845	0.176798	0.393529
0.177164	0.172654	0.180629	0.224146	0.177956	0.209759	0.177484	0.24154	0.188027	1.11002	0.184928	0.659344	0.177291	0.254074	0.177649	0.392665
0.178016	0.172276	0.181494	0.222429	0.178809	0.209065	0.178335	0.241921	0.188931	1.10743	0.185814	0.659013	0.178141	0.255038	0.1785	0.391594
0.178868	0.171719	0.182359	0.221839	0.179662	0.208053	0.179187	0.24117	0.189835	1.105	0.1867	0.659005	0.178992	0.255414	0.17935	0.390773
0.179719	0.170901	0.183224	0.221968	0.180515	0.207113	0.180038	0.241082	0.190739	1.10263	0.187586	0.65878	0.179843	0.255894	0.180201	0.389779
0.180571	0.170143	0.184089	0.221244	0.181368	0.206486	0.180889	0.24113	0.191643	1.10087	0.188473	0.658266	0.180694	0.257275	0.181052	0.389319
0.181423	0.168428	0.184954	0.220467	0.182221	0.20623	0.18174	0.24047	0.192547	1.09876	0.189359	0.657727	0.181545	0.257873	0.181903	0.387979
0.182274	0.166728	0.185819	0.220938	0.183074	0.206002	0.182592	0.239579	0.193451	1.09549	0.190245	0.657677	0.182396	0.25816	0.182753	0.386769
0.183126	0.165733	0.186684	0.219305	0.183926	0.205183	0.183443	0.239731	0.194355	1.09222	0.191131	0.656371	0.183246	0.258941	0.183604	0.385321
0.183978	0.164473	0.187549	0.218837	0.184779	0.204107	0.184294	0.240602	0.195259	1.08879	0.192017	0.654607	0.184097	0.258683	0.184455	0.383857
0.18483	0.163218	0.188414	0.218324	0.185632	0.20242	0.185145	0.241033	0.196163	1.08638	0.192903	0.653315	0.184948	0.259071	0.185306	0.383787
0.185681	0.161439	0.189279	0.219171	0.186485	0.200623	0.185996	0.241251	0.197066	1.08376	0.193789	0.652505	0.185799	0.258356	0.186156	0.383376
0.186533	0.159445	0.190144	0.218644	0.187338	0.199461	0.186848	0.240401	0.19797	1.08051	0.194675	0.650535	0.18665	0.258873	0.187007	0.382773
0.187385	0.158189	0.191009	0.21842	0.188191	0.198371	0.187699	0.239697	0.198874	1.07925	0.195561	0.650258	0.187501	0.258517	0.187858	0.381622
0.188236	0.156419	0.191874	0.218469	0.189044	0.197494	0.18855	0.239396	0.199778	1.07635	0.196447	0.648955	0.188352	0.259218	0.188708	0.38087
0.189088	0.154627	0.192739	0.218247	0.189897	0.196505	0.189401	0.239871	0.200682	1.0739	0.197333	0.647765	0.189202	0.258914	0.189559	0.379685
0.18994	0.153504	0.193604	0.216361	0.19075	0.194697	0.190252	0.239093	0.201586	1.0709	0.198219	0.646757	0.190053	0.25873	0.19041	0.377794
0.190791	0.151331	0.194469	0.214418	0.191603	0.192444	0.191104	0.238618	0.20249	1.06831	0.199105	0.645821	0.190904	0.257883	0.191261	0.376005
0.191643	0.149171	0.195334	0.213827	0.192456	0.190518	0.191955	0.238746	0.203394	1.06577	0.199991	0.646089	0.191755	0.257556	0.192111	0.37459
0.192495	0.148348	0.196199	0.214436	0.193308	0.188482	0.192806	0.238293	0.204298	1.06374	0.200877	0.645044	0.192606	0.255882	0.192962	0.372916
0.193347	0.148347	0.197064	0.213842	0.194161	0.186092	0.193657	0.238256	0.205202	1.06191	0.201763	0.644687	0.193457	0.255852	0.193813	0.370913
0.194198	0.147188	0.197929	0.213413	0.195014	0.183771	0.194509	0.238404	0.206106	1.05926	0.202649	0.644587	0.194308	0.255019	0.194664	0.368654
0.19505	0.145624	0.198794	0.21381	0.195867	0.182272	0.19536	0.237774	0.207009	1.05632	0.203535	0.643153	0.195158	0.254503	0.195514	0.367033
0.195902	0.144586	0.199659	0.213593	0.19672	0.181278	0.196211	0.236704	0.207913	1.05362	0.204421	0.641495	0.196009	0.253661	0.196365	0.365815
0.196753	0.143195	0.200524	0.213204	0.197573	0.180309	0.197062	0.235833	0.208817	1.05032	0.205307	0.640079	0.19686	0.252967	0.197216	0.363651
0.197605	0.142648	0.201389	0.212628	0.198426	0.179804	0.197913	0.234943	0.209721	1.04655	0.206193	0.638931	0.197711	0.252938	0.198067	0.361623
0.198457	0.141934	0.202254	0.212056	0.199279	0.178591	0.198765	0.234037	0.210625	1.04276	0.207079	0.638001	0.198562	0.252416	0.198917	0.359819
0.199309	0.14044	0.203119	0.211088	0.200132	0.177591	0.199616	0.233133	0.211529	1.03915	0.207965	0.636213	0.199413	0.251618	0.199768	0.357631
0.20016	0.139126	0.203984	0.21088	0.200985	0.175962	0.200467	0.231707	0.212433	1.03622	0.208851	0.635101	0.200263	0.250862	0.200619	0.355667
0.201012	0.137915	0.204849	0.209414	0.201838	0.173528	0.201318	0.230107	0.213337	1.03354	0.209737	0.634018	0.201114	0.249875	0.201469	0.353477
0.201864	0.136674	0.205714	0.20934	0.202691	0.171921	0.202169	0.228782	0.214241	1.03082	0.210623	0.631934	0.201965	0.249741	0.20232	0.352565
0.202715	0.135765	0.206579	0.210247	0.203543	0.170034	0.203021	0.227831	0.215145	1.02767	0.211509	0.630554	0.202816	0.249316	0.203171	0.350896
0.203567	0.135405	0.207444	0.210488	0.204396	0.168254	0.203872	0.227885	0.216049	1.02467	0.212395	0.628834	0.203667	0.249611	0.204022	0.349199
0.204419	0.135046	0.208309	0.210597	0.205249	0.166382	0.204723	0.226845	0.216953	1.02258	0.213281	0.627545	0.204518	0.249576	0.204872	0.34804
0.205271	0.134771	0.209174	0.20931	0.206102	0.165174	0.205574	0.226123	0.217856	1.02023	0.214167	0.626253	0.205369	0.249488	0.205723	0.345587
0.206122	0.132905	0.210039	0.208524	0.206955	0.163625	0.206426	0.226341	0.21876	1.01758	0.215053	0.623938	0.206219	0.24814	0.206574	0.343841
0.206974	0.130941	0.210904	0.208057	0.207808	0.161158	0.207277	0.226011	0.219664	1.01496	0.21594	0.622749	0.20707	0.247374	0.207425	0.342507
0.207826	0.130084	0.211769	0.207628	0.208661	0.159434	0.208128	0.225545	0.220568	1.01225	0.216826	0.620891	0.207921	0.246684	0.208275	0.341067
0.208677	0.129159	0.212634	0.206806	0.209514	0.157725	0.208979	0.224848	0.221472	1.00934	0.217712	0.619128	0.208772	0.244997	0.209126	0.33963
0.209529	0.127655	0.213499	0.206271	0.210367	0.155475	0.20983	0.223466	0.222376	1.00637	0.218598	0.619048	0.209623	0.243793	0.209977	0.33745
0.210381	0.126368	0.214364	0.205172	0.21122	0.154431	0.210682	0.223595	0.22328	1.00349	0.219484	0.618464	0.210474	0.242204	0.210828	0.335084
0.211233	0.126062	0.215229	0.204524	0.212073	0.153221	0.211533	0.222765	0.224184	1.00053	0.22037	0.617875	0.211325	0.241	0.211678	0.333216
0.212084	0.12579	0.216094	0.2042	0.212925	0.151583	0.212384	0.221627	0.225088	0.99784	0.221256	0.617157	0.212175	0.240111	0.212529	0.332211
0.212936	0.125025	0.216959	0.203312	0.213778	0.15062	0.213235	0.220214	0.225992	0.99594	0.222142	0.615382	0.213026	0.239	0.21338	0.331065
0.213788	0.124226	0.217824	0.203308	0.214631	0.149505	0.214087	0.219545	0.226896	0.993945	0.223028	0.613699	0.213877	0.237369	0.21423	0.329152
0.214639	0.123216	0.218689	0.202446	0.215484	0.14814	0.214938	0.219523	0.227799	0.991985	0.223914	0.613205	0.214728	0.236571	0.215081	0.327488
0.215491	0.122232	0.219554	0.201564	0.216337	0.146109	0.215789	0.218452	0.228703	0.98997	0.2248	0.612933	0.215579	0.236209	0.215932	0.325524
0.216343	0.121939	0.220419	0.200966	0.21719	0.145171	0.21664	0.218222	0.229607	0.987655	0.225686	0.612065	0.21643	0.236576	0.216783	0.323403
0.217194	0.121716	0.221284	0.200519	0.218043	0.143636	0.217491	0.217916	0.230511	0.985252	0.226572	0.609936	0.21728	0.236279	0.217633	0.320925
0.218046	0.120892	0.222149	0.200339	0.218896	0.140543	0.218343	0.217212	0.231415	0.982557	0.227458	0.608245	0.218131	0.235543	0.218484	0.319555
0.218898	0.120074	0.223014	0.199491	0.219749	0.138698	0.219194	0.215337	0.232319	0.979862	0.228344	0.605795	0.218982	0.235211	0.219335	0.318587
0.21975	0.11935	0.223879	0.199506	0.220602	0.137277	0.220045	0.214177	0.233223	0.976718	0.22923	0.604387	0.219833	0.23463	0.220186	0.317016
0.220601	0.118371	0.224744	0.19898	0.221455	0.136028	0.220896	0.213514	0.234127	0.974099	0.230116	0.602218	0.220684	0.233192	0.221036	0.314446
0.221453	0.117629	0.225609	0.198289	0.222308	0.13439	0.221747	0.213028	0.235031	0.971542	0.231002	0.599376	0.221535	0.232157	0.221887	0.31263
0.222305	0.117114	0.226474	0.196754	0.22316	0.133075	0.222599	0.212724	0.235935	0.96866	0.231888	0.598498	0.222386	0.231131	0.222738	0.310424
0.223156	0.117164	0.227339	0.196529	0.224013	0.131228	0.22345	0.212283	0.236839	0.96663	0.232774	0.596474	0.223236	0.230073	0.223588	0.307989
0.224008	0.117093	0.228204	0.194732	0.224866	0.128785	0.224301	0.211224	0.237742	0.964228	0.23366	0.594768	0.224087	0.228834	0.224439	0.306076
0.22486	0.117587	0.229069	0.194429	0.225719	0.126687	0.225152	0.210501	0.238646	0.962422	0.234546	0.594211	0.224938	0.227481	0.22529	0.304268
0.225712	0.11695	0.229934	0.194992	0.226572	0.125071	0.226004	0.209954	0.23955	0.960858	0.235432	0.593646	0.225789	0.22646	0.226141	0.302544
0.226563	0.117104	0.230799	0.195403	0.227425	0.12423	0.226855	0.210149	0.240454	0.958862	0.236318	0.592657	0.22664	0.22526	0.226991	0.301292
0.227415	0.117865	0.231664	0.195106	0.228278	0.123606	0.227706	0.209288	0.241358	0.955774	0.237204	0.591926	0.227491	0.224866	0.227842	0.299248
0.228267	0.11713	0.232529	0.194182	0.229131	0.12287	0.228557	0.20754	0.242262	0.953333	0.23809	0.591177	0.228341	0.224187	0.228693	0.297107
0.229118	0.117572	0.233394	0.194007	0.229984	0.121877	0.229408	0.207491	0.243166	0.950722	0.238976	0.589834	0.229192	0.223982	0.229544	0.295215
0.22997	0.117931	0.234259	0.193774	0.230837	0.120755	0.23026	0.20712	0.24407	0.947843	0.239862	0.588732	0.230043	0.223351	0.230394	0.293084
0.230822	0.117269	0.235124	0.194011	0.23169	0.118757	0.231111	0.205586	0.244974	0.946089	0.240748	0.587518	0.230894	0.222405	0.231245	0.290244
0.231674	0.116996	0.235989	0.193281	0.232542	0.116658	0.231962	0.205345	0.245878	0.942931	0.241634	0.586291	0.231745	0.221535	0.232096	0.287581
0.232525	0.117056	0.236854	0.192811	0.233395	0.115247	0.232813	0.203849	0.246782	0.941536	0.24252	0.584256	0.232596	0.22028	0.232947	0.285357
0.233377	0.11702	0.237719	0.193289	0.234248	0.114422	0.233664	0.203373	0.247685	0.93914	0.243407	0.582925	0.233447	0.219497	0.233797	0.283649
0.234229	0.117757	0.238584	0.1927	0.235101	0.11276	0.234516	0.202752	0.248589	0.93798	0.244293	0.582272	0.234297	0.218721	0.234648	0.282846
0.23508	0.116993	0.239449	0.191367	0.235954	0.110989	0.235367	0.201774	0.249493	0.935276	0.245179	0.58076	0.235148	0.218255	0.235499	0.281898
0.235932	0.116572	0.240314	0.190637	0.236807	0.110149	0.236218	0.201323	0.250397	0.932761	0.246065	0.579679	0.235999	0.217768	0.236349	0.281371
0.236784	0.115915	0.241179	0.189443	0.23766	0.109197	0.237069	0.200209	0.251301	0.930727	0.246951	0.578265	0.23685	0.217362	0.2372	0.280489
0.237636	0.116486	0.242044	0.188634	0.238513	0.107115	0.237921	0.198807	0.252205	0.927498	0.247837	0.577049	0.237701	0.216859	0.238051	0.278569
0.238487	0.115418	0.242909	0.187541	0.239366	0.105155	0.238772	0.19785	0.253109	0.926215	0.248723	0.576016	0.238552	0.21663	0.238902	0.277145
0.239339	0.114562	0.243774	0.186394	0.240219	0.103466	0.239623	0.197905	0.254013	0.923384	0.249609	0.57545	0.239403	0.21571	0.239752	0.276055
0.240191	0.114391	0.244639	0.185518	0.241072	0.101881	0.240474	0.197304	0.254917	0.921069	0.250495	0.574539	0.240253	0.214921	0.240603	0.274519
0.241042	0.112597	0.245504	0.185295	0.241924	0.10005	0.241325	0.196969	0.255821	0.919653	0.251381	0.573576	0.241104	0.214645	0.241454	0.273693
0.241894	0.11114	0.246369	0.185723	0.242777	0.098219	0.242177	0.196757	0.256725	0.91765	0.252267	0.571971	0.241955	0.214026	0.242305	0.272653
0.242746	0.11117	0.247234	0.185832	0.24363	0.097141	0.243028	0.19672	0.257628	0.915898	0.253153	0.570853	0.242806	0.213287	0.243155	0.270921
0.243598	0.11127	0.248098	0.185142	0.244483	0.096146	0.243879	0.196538	0.258532	0.914467	0.254039	0.569637	0.243657	0.212722	0.244006	0.269742
0.244449	0.111217	0.248963	0.183839	0.245336	0.094357	0.24473	0.195506	0.259436	0.913135	0.254925	0.568447	0.244508	0.212186	0.244857	0.268401
0.245301	0.11035	0.249829	0.182895	0.246189	0.092461	0.245582	0.195264	0.26034	0.911036	0.255811	0.567567	0.245358	0.211289	0.245708	0.267095
0.246153	0.110758	0.250694	0.182725	0.247042	0.09105	0.246433	0.194467	0.261244	0.908659	0.256697	0.566743	0.246209	0.210746	0.246558	0.265221
0.247004	0.109682	0.251558	0.183074	0.247895	0.089849	0.247284	0.193951	0.262148	0.906182	0.257583	0.565958	0.24706	0.209685	0.247409	0.263054
0.247856	0.10923	0.252423	0.183002	0.248748	0.088433	0.248135	0.192745	0.263052	0.90344	0.258469	0.564057	0.247911	0.208993	0.24826	0.261647
0.248708	0.10914	0.253288	0.182453	0.249601	0.086961	0.248986	0.190568	0.263956	0.900899	0.259355	0.563715	0.248762	0.209112	0.24911	0.260377
0.249559	0.108326	0.254153	0.182193	0.250454	0.085307	0.249838	0.18981	0.26486	0.898711	0.260241	0.563305	0.249613	0.209077	0.249961	0.258621
0.250411	0.108176	0.255018	0.181792	0.251307	0.083565	0.250689	0.189218	0.265764	0.896632	0.261127	0.560598	0.250464	0.208677	0.250812	0.257502
0.251263	0.108215	0.255883	0.180943	0.252159	0.082311	0.25154	0.189118	0.266668	0.894919	0.262013	0.5589	0.251314	0.208118	0.251663	0.257232
0.252115	0.108088	0.256748	0.181197	0.253012	0.081302	0.252391	0.189092	0.267571	0.893846	0.262899	0.557819	0.252165	0.207887	0.252513	0.256552
0.252966	0.107666	0.257613	0.18108	0.253865	0.080143	0.253242	0.187891	0.268475	0.892772	0.263785	0.556593	0.253016	0.207651	0.253364	0.255104
0.253818	0.107854	0.258478	0.181249	0.254718	0.079122	0.254094	0.187244	0.269379	0.890528	0.264671	0.556287	0.253867	0.207117	0.254215	0.254647
0.25467	0.10732	0.259343	0.182333	0.255571	0.077181	0.254945	0.187116	0.270283	0.889518	0.265557	0.555711	0.254718	0.206077	0.255066	0.253111
0.255521	0.106637	0.260208	0.182457	0.256424	0.075298	0.255796	0.186947	0.271187	0.888112	0.266443	0.554294	0.255569	0.205945	0.255916	0.251056
0.256373	0.10618	0.261073	0.181985	0.257277	0.073974	0.256647	0.186431	0.272091	0.885404	0.267329	0.552657	0.256419	0.205445	0.256767	0.248694
0.257225	0.106027	0.261938	0.182155	0.25813	0.072457	0.257499	0.185727	0.272995	0.883748	0.268215	0.551433	0.25727	0.204782	0.257618	0.247631
0.258077	0.106007	0.262803	0.181293	0.258983	0.070633	0.25835	0.185708	0.273899	0.881595	0.269101	0.550759	0.258121	0.203805	0.258469	0.247313
0.258928	0.105027	0.263668	0.181337	0.259836	0.068978	0.259201	0.186657	0.274803	0.880516	0.269987	0.550427	0.258972	0.202325	0.259319	0.24642
0.25978	0.103221	0.264533	0.180777	0.260689	0.068973	0.260052	0.187404	0.275707	0.87919	0.270873	0.550566	0.259823	0.201835	0.26017	0.245265
0.260632	0.102422	0.265398	0.181317	0.261541	0.068873	0.260903	0.187249	0.276611	0.877879	0.27176	0.549621	0.260674	0.200998	0.261021	0.24486
0.261483	0.102252	0.266263	0.181188	0.262394	0.067598	0.261755	0.186857	0.277514	0.876576	0.272646	0.548896	0.261525	0.199665	0.261871	0.24341
0.262335	0.101724	0.267128	0.180894	0.263247	0.066402	0.262606	0.186622	0.278418	0.875477	0.273532	0.54843	0.262375	0.198381	0.262722	0.241828
0.263187	0.100721	0.267993	0.181052	0.2641	0.064812	0.263457	0.18633	0.279322	0.874955	0.274418	0.54652	0.263226	0.197886	0.263573	0.239992
0.264039	0.099852	0.268858	0.181285	0.264953	0.063223	0.264308	0.185339	0.280226	0.873793	0.275304	0.54608	0.264077	0.197549	0.264424	0.238787
0.26489	0.099648	0.269723	0.180925	0.265806	0.062644	0.265159	0.18414	0.28113	0.873146	0.27619	0.54582	0.264928	0.196964	0.265274	0.236455
0.265742	0.099158	0.270588	0.181097	0.266659	0.061644	0.266011	0.184185	0.282034	0.871376	0.277076	0.545391	0.265779	0.195664	0.266125	0.2355
0.266594	0.097732	0.271453	0.181194	0.267512	0.060564	0.266862	0.183633	0.282938	0.868779	0.277962	0.544408	0.26663	0.195059	0.266976	0.235005
0.267445	0.095997	0.272318	0.180708	0.268365	0.059051	0.267713	0.182816	0.283842	0.867767	0.278848	0.543953	0.267481	0.194285	0.267827	0.234412
0.268297	0.095243	0.273183	0.18005	0.269218	0.057404	0.268564	0.181661	0.284746	0.866962	0.279734	0.542937	0.268331	0.193408	0.268677	0.233082
0.269149	0.094739	0.274048	0.178557	0.270071	0.056162	0.269416	0.182158	0.28565	0.866025	0.28062	0.54263	0.269182	0.193973	0.269528	0.231758
0.270001	0.093635	0.274913	0.178094	0.270923	0.054785	0.270267	0.181148	0.286554	0.86527	0.281506	0.542624	0.270033	0.193494	0.270379	0.230252
0.270852	0.093122	0.275778	0.177862	0.271776	0.053264	0.271118	0.180285	0.287457	0.864916	0.282392	0.54189	0.270884	0.193204	0.271229	0.229719
0.271704	0.092679	0.276643	0.177793	0.272629	0.05225	0.271969	0.18037	0.288361	0.86477	0.283278	0.541722	0.271735	0.192141	0.27208	0.229031
0.272556	0.091617	0.277508	0.177284	0.273482	0.051368	0.27282	0.179795	0.289265	0.863864	0.284164	0.541414	0.272586	0.190587	0.272931	0.227993
0.273407	0.091413	0.278373	0.176762	0.274335	0.050967	0.273672	0.179566	0.290169	0.86264	0.28505	0.540208	0.273436	0.189528	0.273782	0.226464
0.274259	0.09107	0.279238	0.177106	0.275188	0.050486	0.274523	0.179417	0.291073	0.862113	0.285936	0.538854	0.274287	0.188962	0.274632	0.225974
0.275111	0.090335	0.280103	0.177294	0.276041	0.049765	0.275374	0.178738	0.291977	0.861158	0.286822	0.537712	0.275138	0.187904	0.275483	0.226239
0.275962	0.090445	0.280968	0.175665	0.276894	0.049211	0.276225	0.177651	0.292881	0.8599	0.287708	0.537343	0.275989	0.188058	0.276334	0.226021
0.276814	0.090175	0.281833	0.175508	0.277747	0.04846	0.277077	0.176799	0.293785	0.859206	0.288594	0.536108	0.27684	0.187957	0.277185	0.224563
0.277666	0.089273	0.282698	0.175744	0.2786	0.047545	0.277928	0.176215	0.294689	0.857705	0.28948	0.536347	0.277691	0.188082	0.278035	0.222835
0.278518	0.088821	0.283563	0.176099	0.279453	0.045816	0.278779	0.176378	0.295593	0.857118	0.290366	0.535547	0.278542	0.187323	0.278886	0.220882
0.279369	0.08758	0.284428	0.176256	0.280306	0.044574	0.27963	0.175867	0.296497	0.856728	0.291252	0.534385	0.279392	0.186745	0.279737	0.21965
0.280221	0.087218	0.285293	0.176032	0.281158	0.044159	0.280481	0.176004	0.2974	0.856312	0.292138	0.53371	0.280243	0.185664	0.280588	0.218882
0.281073	0.08668	0.286158	0.175686	0.282011	0.044112	0.281333	0.176389	0.298304	0.856045	0.293024	0.533193	0.281094	0.184517	0.281438	0.218517
0.281924	0.086551	0.287023	0.17659	0.282864	0.042957	0.282184	0.176568	0.299208	0.856166	0.29391	0.532249	0.281945	0.184122	0.282289	0.216678
0.282776	0.085932	0.287888	0.176807	0.283717	0.042053	0.283035	0.176378	0.300112	0.857406	0.294796	0.532341	0.282796	0.183956	0.28314	0.216245
0.283628	0.085929	0.288753	0.176552	0.28457	0.041408	0.283886	0.175725	0.301016	0.85818	0.295682	0.532991	0.283647	0.183724	0.28399	0.215395
0.28448	0.086481	0.289618	0.176016	0.285423	0.040742	0.284737	0.174922	0.30192	0.857999	0.296568	0.533299	0.284498	0.183158	0.284841	0.214658
0.285331	0.086405	0.290483	0.175709	0.286276	0.040108	0.285589	0.174845	0.302824	0.857384	0.297454	0.533221	0.285348	0.182968	0.285692	0.214854
0.286183	0.086804	0.291348	0.175625	0.287129	0.038075	0.28644	0.175056	0.303728	0.857547	0.29834	0.532561	0.286199	0.182238	0.286543	0.21421
0.287035	0.087009	0.292213	0.175727	0.287982	0.037038	0.287291	0.17477	0.304632	0.856945	0.299227	0.53285	0.28705	0.182044	0.287393	0.213205
0.287886	0.086328	0.293078	0.176261	0.288835	0.036047	0.288142	0.175634	0.305536	0.85606	0.300113	0.533667	0.287901	0.181483	0.288244	0.2126
0.288738	0.085514	0.293943	0.176102	0.289688	0.035296	0.288994	0.175909	0.30644	0.856489	0.300999	0.534144	0.288752	0.181655	0.289095	0.212211
0.28959	0.084622	0.294808	0.175087	0.290541	0.034528	0.289845	0.175308	0.307343	0.856085	0.301885	0.533746	0.289603	0.181466	0.289946	0.2122
0.290442	0.084174	0.295673	0.174562	0.291393	0.033413	0.290696	0.174308	0.308247	0.85701	0.302771	0.534698	0.290453	0.1821	0.290796	0.211614
0.291293	0.083078	0.296538	0.174711	0.292246	0.033012	0.291547	0.174856	0.309151	0.857679	0.303657	0.535327	0.291304	0.181817	0.291647	0.211124
0.292145	0.082294	0.297403	0.174562	0.293099	0.032475	0.292398	0.175432	0.310055	0.857989	0.304543	0.534571	0.292155	0.180473	0.292498	0.210214
0.292997	0.081544	0.298268	0.174656	0.293952	0.030875	0.29325	0.175708	0.310959	0.858024	0.305429	0.53411	0.293006	0.179848	0.293349	0.210815
0.293848	0.080281	0.299133	0.174832	0.294805	0.029217	0.294101	0.176147	0.311863	0.85895	0.306315	0.534475	0.293857	0.179595	0.294199	0.209459
0.2947	0.080007	0.299998	0.174778	0.295658	0.027872	0.294952	0.175774	0.312767	0.859646	0.307201	0.534751	0.294708	0.179068	0.29505	0.207668
0.295552	0.080247	0.300863	0.174102	0.296511	0.027036	0.295803	0.175494	0.313671	0.858921	0.308087	0.535434	0.295559	0.179549	0.295901	0.207633
0.296404	0.080032	0.301728	0.173025	0.297364	0.025962	0.296654	0.175907	0.314575	0.859015	0.308973	0.536151	0.296409	0.179352	0.296751	0.206679
0.297255	0.079946	0.302593	0.172254	0.298217	0.025708	0.297506	0.176213	0.315479	0.8589	0.309859	0.536822	0.29726	0.178979	0.297602	0.206446
0.298107	0.079364	0.303458	0.172122	0.29907	0.025397	0.298357	0.176207	0.316383	0.859643	0.310745	0.536087	0.298111	0.178761	0.298453	0.206165
0.298959	0.078669	0.304323	0.172292	0.299923	0.024001	0.299208	0.176146	0.317286	0.860594	0.311631	0.537132	0.298962	0.179788	0.299304	0.206285
0.29981	0.078111	0.305188	0.172952	0.300775	0.022927	0.300059	0.176487	0.31819	0.860316	0.312517	0.537335	0.299813	0.179413	0.300154	0.205608
0.300662	0.077403	0.306053	0.172658	0.301628	0.022448	0.300911	0.177015	0.319094	0.860665	0.313403	0.536228	0.300664	0.179831	0.301005	0.205263
0.301514	0.076789	0.306918	0.172004	0.302481	0.022222	0.301762	0.176709	0.319998	0.861101	0.314289	0.5362	0.301515	0.181048	0.301856	0.204694
0.302365	0.07674	0.307783	0.171756	0.303334	0.021691	0.302613	0.175918	0.320902	0.860924	0.315175	0.537069	0.302365	0.181581	0.302707	0.20484
0.303217	0.077158	0.308648	0.170549	0.304187	0.020422	0.303464	0.175251	0.321806	0.860326	0.316061	0.538074	0.303216	0.182562	0.303557	0.204433
0.304069	0.076979	0.309513	0.17027	0.30504	0.019325	0.304315	0.174896	0.32271	0.859965	0.316947	0.538162	0.304067	0.18304	0.304408	0.203762
0.304921	0.076335	0.310378	0.170144	0.305893	0.017893	0.305167	0.175105	0.323614	0.860011	0.317833	0.53733	0.304918	0.183522	0.305259	0.20279
0.305772	0.076472	0.311243	0.170022	0.306746	0.017209	0.306018	0.175383	0.324518	0.85948	0.318719	0.53726	0.305769	0.182325	0.30611	0.202842
0.306624	0.076172	0.312108	0.170857	0.307599	0.016781	0.306869	0.175827	0.325422	0.859485	0.319605	0.537269	0.30662	0.182157	0.30696	0.203538
0.307476	0.074989	0.312973	0.170982	0.308452	0.015603	0.30772	0.176152	0.326326	0.858855	0.320491	0.538292	0.30747	0.182202	0.307811	0.204034
0.308327	0.074734	0.313838	0.170559	0.309305	0.014646	0.308571	0.176963	0.327229	0.859537	0.321377	0.538364	0.308321	0.182744	0.308662	0.204259
0.309179	0.075366	0.314703	0.170549	0.310157	0.014128	0.309423	0.177405	0.328133	0.861408	0.322263	0.538101	0.309172	0.183414	0.309512	0.20394
0.310031	0.075619	0.315568	0.170027	0.31101	0.013701	0.310274	0.177424	0.329037	0.861392	0.323149	0.537864	0.310023	0.18354	0.310363	0.203526
0.310883	0.075342	0.316433	0.170041	0.311863	0.013533	0.311125	0.178029	0.329941	0.861069	0.324035	0.536878	0.310874	0.183962	0.311214	0.203277
0.311734	0.075202	0.317298	0.169963	0.312716	0.012699	0.311976	0.179109	0.330845	0.861963	0.324921	0.537871	0.311725	0.1839	0.312065	0.202581
0.312586	0.074679	0.318163	0.169959	0.313569	0.011324	0.312828	0.17948	0.331749	0.862306	0.325808	0.538008	0.312576	0.184369	0.312915	0.201698
0.313438	0.074528	0.319028	0.169449	0.314422	0.010435	0.313679	0.180735	0.332653	0.862235	0.326694	0.537998	0.313426	0.185077	0.313766	0.200235
0.314289	0.074764	0.319893	0.169338	0.315275	0.009668	0.31453	0.181148	0.333557	0.861701	0.32758	0.538864	0.314277	0.18624	0.314617	0.198981
0.315141	0.074356	0.320758	0.168906	0.316128	0.009392	0.315381	0.182143	0.334461	0.862702	0.328466	0.540729	0.315128	0.188328	0.315468	0.19698
0.315993	0.074149	0.321623	0.167951	0.316981	0.008925	0.316232	0.181587	0.335365	0.862646	0.329352	0.542089	0.315979	0.188167	0.316318	0.196474
0.316845	0.074561	0.322488	0.167774	0.317834	0.007689	0.317084	0.181337	0.336269	0.862147	0.330238	0.542643	0.31683	0.18841	0.317169	0.195985
0.317696	0.074415	0.323353	0.168942	0.318687	0.006262	0.317935	0.181699	0.337172	0.861919	0.331124	0.543153	0.317681	0.189682	0.31802	0.195018
0.318548	0.074093	0.324218	0.169426	0.319539	0.005667	0.318786	0.181564	0.338076	0.863021	0.33201	0.544096	0.318532	0.189497	0.318871	0.193231
0.3194	0.074005	0.325083	0.169425	0.320392	0.005103	0.319637	0.183075	0.33898	0.862948	0.332896	0.544649	0.319382	0.18975	0.319721	0.1928
0.320251	0.074068	0.325948	0.169215	0.321245	0.004598	0.320489	0.183421	0.339884	0.86375	0.333782	0.545149	0.320233	0.18925	0.320572	0.192137
0.321103	0.07516	0.326813	0.168855	0.322098	0.004516	0.32134	0.183376	0.340788	0.863653	0.334668	0.545725	0.321084	0.190019	0.321423	0.191597
0.321955	0.075769	0.327678	0.168681	0.322951	0.004088	0.322191	0.183668	0.341692	0.863781	0.335554	0.545895	0.321935	0.19123	0.322273	0.19192
0.322807	0.075113	0.328543	0.168828	0.323804	0.003215	0.323042	0.184333	0.342596	0.862967	0.33644	0.546808	0.322786	0.191786	0.323124	0.190986
0.323658	0.075656	0.329408	0.168994	0.324657	0.002073	0.323893	0.184304	0.3435	0.863417	0.337326	0.54738	0.323637	0.192548	0.323975	0.190655
0.32451	0.075425	0.330273	0.168885	0.32551	0.001577	0.324745	0.184436	0.344404	0.862098	0.338212	0.546813	0.324487	0.1927	0.324826	0.191411
0.325362	0.074467	0.331138	0.168714	0.326363	0.000945	0.325596	0.184698	0.345308	0.860635	0.339098	0.546959	0.325338	0.192676	0.325676	0.190385
0.326213	0.074318	0.332003	0.168293	0.327216	0.00112	0.326447	0.184359	0.346212	0.860137	0.339984	0.547213	0.326189	0.192855	0.326527	0.190557
0.327065	0.07396	0.332868	0.168206	0.328069	0.000828	0.327298	0.184496	0.347115	0.859911	0.34087	0.547154	0.32704	0.193113	0.327378	0.189864
0.327917	0.07343	0.333733	0.167965	0.328922	0.000183	0.328149	0.185344	0.348019	0.859752	0.341756	0.547099	0.327891	0.193392	0.328229	0.18826
0.328768	0.072681	0.334598	0.1676	0.329774	6e-06	0.329001	0.185287	0.348923	0.858729	0.342642	0.545842	0.328742	0.193939	0.329079	0.187976
0.32962	0.071118	0.335463	0.166874	0.330627	0.000372	0.329852	0.184315	0.349827	0.858698	0.343528	0.545711	0.329593	0.194094	0.32993	0.187882
0.330472	0.070599	0.336328	0.166777	0.33148	0.00073	0.330703	0.185197	0.350731	0.858651	0.344414	0.5454	0.330443	0.194228	0.330781	0.187044
0.331324	0.071001	0.337193	0.166278	0.332333	-0.000151	0.331554	0.185084	0.351635	0.8583	0.3453	0.544841	0.331294	0.194175	0.331631	0.185489
0.332175	0.071492	0.338058	0.16653	0.333186	-0.000159	0.332406	0.185137	0.352539	0.858323	0.346186	0.544486	0.332145	0.194022	0.332482	0.184341
0.333027	0.070753	0.338923	0.166774	0.334039	-0.000818	0.333257	0.185403	0.353443	0.857174	0.347072	0.544142	0.332996	0.193693	0.333333	0.183815
0.333879	0.070687	0.339788	0.166345	0.334892	-0.002274	0.334108	0.18549	0.354347	0.85668	0.347958	0.544082	0.333847	0.193693	0.334184	0.182457
0.334731	0.071052	0.340653	0.165988	0.335745	-0.002639	0.334959	0.184998	0.355251	0.85633	0.348844	0.543964	0.334698	0.193925	0.335034	0.182364
0.335582	0.071189	0.341518	0.164609	0.336598	-0.002563	0.33581	0.184799	0.356155	0.85553	0.34973	0.543046	0.335548	0.194577	0.335885	0.18016
0.336434	0.072368	0.342383	0.163763	0.337451	-0.002062	0.336662	0.184397	0.357058	0.854668	0.350616	0.542699	0.336399	0.195089	0.336736	0.179151
0.337286	0.07363	0.343248	0.163818	0.338304	-0.002175	0.337513	0.183409	0.357962	0.854481	0.351502	0.541942	0.33725	0.195006	0.337587	0.178582
0.338137	0.073591	0.344113	0.163831	0.339157	-0.002926	0.338364	0.183156	0.358866	0.854201	0.352388	0.541069	0.338101	0.194554	0.338437	0.177502
0.338989	0.073364	0.344978	0.165025	0.340009	-0.003769	0.339215	0.183198	0.35977	0.854199	0.353274	0.541583	0.338952	0.1945	0.339288	0.176835
0.339841	0.073253	0.345843	0.16457	0.340862	-0.005001	0.340067	0.183453	0.360674	0.853493	0.35416	0.540552	0.339803	0.19483	0.340139	0.175675
0.340692	0.072774	0.346708	0.163799	0.341715	-0.005079	0.340918	0.183632	0.361578	0.852263	0.355047	0.540316	0.340654	0.195573	0.34099	0.17449
0.341544	0.073264	0.347573	0.164125	0.342568	-0.005259	0.341769	0.182671	0.362482	0.851806	0.355933	0.540624	0.341504	0.196185	0.34184	0.173806
0.342396	0.074183	0.348438	0.164055	0.343421	-0.005573	0.34262	0.1825	0.363386	0.851905	0.356819	0.540282	0.342355	0.195905	0.342691	0.173452
0.343248	0.073749	0.349303	0.164377	0.344274	-0.005808	0.343471	0.181174	0.36429	0.851377	0.357705	0.539538	0.343206	0.195508	0.343542	0.172595
0.344099	0.072839	0.350168	0.164671	0.345127	-0.006386	0.344323	0.181015	0.365194	0.850683	0.358591	0.538786	0.344057	0.195424	0.344392	0.171563
0.344951	0.072633	0.351033	0.164928	0.34598	-0.008011	0.345174	0.180688	0.366098	0.851284	0.359477	0.539151	0.344908	0.194459	0.345243	0.170966
0.345803	0.071748	0.351898	0.164839	0.346833	-0.009145	0.346025	0.179813	0.367001	0.84979	0.360363	0.539846	0.345759	0.193878	0.346094	0.16993
0.346654	0.070778	0.352763	0.164284	0.347686	-0.0093	0.346876	0.18014	0.367905	0.849477	0.361249	0.539958	0.34661	0.193544	0.346945	0.169382
0.347506	0.070468	0.353628	0.163739	0.348539	-0.009977	0.347727	0.179747	0.368809	0.848744	0.362135	0.539382	0.34746	0.193952	0.347795	0.16905
0.348358	0.071216	0.354492	0.163335	0.349391	-0.011223	0.348579	0.179404	0.369713	0.849204	0.363021	0.538495	0.348311	0.19376	0.348646	0.168271
0.34921	0.071776	0.355357	0.163061	0.350244	-0.012079	0.34943	0.178153	0.370617	0.848961	0.363907	0.537641	0.349162	0.193574	0.349497	0.166691
0.350061	0.071783	0.356222	0.162908	0.351097	-0.012411	0.350281	0.178121	0.371521	0.848968	0.364793	0.538044	0.350013	0.193557	0.350348	0.165422
0.350913	0.072637	0.357087	0.162941	0.35195	-0.013154	0.351132	0.177741	0.372425	0.848305	0.365679	0.537554	0.350864	0.192575	0.351198	0.164458
0.351765	0.072894	0.357952	0.162993	0.352803	-0.014355	0.351984	0.176475	0.373329	0.847135	0.366565	0.537724	0.351715	0.192387	0.352049	0.163772
0.352616	0.072389	0.358817	0.162996	0.353656	-0.015557	0.352835	0.176048	0.374233	0.846904	0.367451	0.537501	0.352565	0.192308	0.3529	0.16196
0.353468	0.072508	0.359682	0.162668	0.354509	-0.016699	0.353686	0.176347	0.375137	0.846384	0.368337	0.536953	0.353416	0.192414	0.35375	0.160639
0.35432	0.072987	0.360547	0.162234	0.355362	-0.017784	0.354537	0.176082	0.376041	0.845077	0.369223	0.536092	0.354267	0.192	0.354601	0.159711
0.355172	0.073686	0.361412	0.161765	0.356215	-0.018241	0.355388	0.175259	0.376944	0.84383	0.370109	0.535715	0.355118	0.191277	0.355452	0.159402
0.356023	0.074066	0.362277	0.161206	0.357068	-0.018761	0.35624	0.174306	0.377848	0.843122	0.370995	0.534674	0.355969	0.190719	0.356303	0.159228
0.356875	0.074063	0.363142	0.161629	0.357921	-0.020108	0.357091	0.173804	0.378752	0.842712	0.371881	0.533639	0.35682	0.189531	0.357153	0.158689
0.357727	0.074003	0.364007	0.161963	0.358773	-0.021556	0.357942	0.173129	0.379656	0.84174	0.372767	0.532968	0.357671	0.188491	0.358004	0.158359
0.358578	0.073914	0.364872	0.161135	0.359626	-0.022418	0.358793	0.173166	0.38056	0.840639	0.373653	0.532608	0.358521	0.188508	0.358855	0.158155
0.35943	0.073534	0.365737	0.16024	0.360479	-0.023072	0.359644	0.173861	0.381464	0.839553	0.374539	0.531717	0.359372	0.187907	0.359706	0.158036
0.360282	0.073265	0.366602	0.159381	0.361332	-0.024063	0.360496	0.174221	0.382368	0.838393	0.375425	0.530882	0.360223	0.187036	0.360556	0.157911
0.361134	0.073162	0.367467	0.158223	0.362185	-0.025218	0.361347	0.174371	0.383272	0.837853	0.376311	0.53026	0.361074	0.186561	0.361407	0.157664
0.361985	0.072853	0.368332	0.157967	0.363038	-0.024376	0.362198	0.174163	0.384176	0.836409	0.377197	0.529632	0.361925	0.185792	0.362258	0.157165
0.362837	0.073245	0.369197	0.158248	0.363891	-0.024909	0.363049	0.173202	0.38508	0.835206	0.378083	0.529682	0.362776	0.185975	0.363109	0.155703
0.363689	0.073331	0.370062	0.158209	0.364744	-0.026002	0.363901	0.172797	0.385984	0.834962	0.378969	0.52971	0.363626	0.185513	0.363959	0.155135
0.36454	0.072704	0.370927	0.157746	0.365597	-0.027289	0.364752	0.171947	0.386887	0.834122	0.379855	0.529413	0.364477	0.184109	0.36481	0.154621
0.365392	0.072242	0.371792	0.156668	0.36645	-0.028325	0.365603	0.1715	0.387791	0.833293	0.380741	0.528621	0.365328	0.183931	0.365661	0.153098
0.366244	0.071794	0.372657	0.155292	0.367303	-0.029521	0.366454	0.170915	0.388695	0.832424	0.381628	0.52819	0.366179	0.184486	0.366511	0.151636
0.367095	0.071661	0.373522	0.154474	0.368156	-0.030085	0.367305	0.17	0.389599	0.831339	0.382514	0.527803	0.36703	0.185198	0.367362	0.150365
0.367947	0.072508	0.374387	0.154543	0.369008	-0.031255	0.368157	0.169018	0.390503	0.830735	0.3834	0.52677	0.367881	0.185495	0.368213	0.150032
0.368799	0.073254	0.375252	0.154555	0.369861	-0.032499	0.369008	0.169081	0.391407	0.830007	0.384286	0.526898	0.368732	0.184258	0.369064	0.14906
0.369651	0.072806	0.376117	0.154088	0.370714	-0.033646	0.369859	0.169393	0.392311	0.829287	0.385172	0.527059	0.369582	0.183662	0.369914	0.147348
0.370502	0.072527	0.376982	0.154646	0.371567	-0.035411	0.37071	0.168336	0.393215	0.828301	0.386058	0.526176	0.370433	0.184	0.370765	0.146257
0.371354	0.072963	0.377847	0.155216	0.37242	-0.037385	0.371561	0.168011	0.394119	0.82811	0.386944	0.525998	0.371284	0.183448	0.371616	0.14573
0.372206	0.073358	0.378712	0.154939	0.373273	-0.038785	0.372413	0.167571	0.395023	0.82777	0.38783	0.526352	0.372135	0.182263	0.372467	0.144706
0.373057	0.073489	0.379577	0.154684	0.374126	-0.039661	0.373264	0.168139	0.395927	0.826977	0.388716	0.526278	0.372986	0.182249	0.373317	0.143828
0.373909	0.072506	0.380442	0.155554	0.374979	-0.040906	0.374115	0.168116	0.39683	0.826362	0.389602	0.526627	0.373837	0.181439	0.374168	0.142894
0.374761	0.071646	0.381307	0.155183	0.375832	-0.041673	0.374966	0.16777	0.397734	0.825066	0.390488	0.526208	0.374688	0.180837	0.375019	0.142254
0.375613	0.071012	0.382172	0.15516	0.376685	-0.042229	0.375818	0.167266	0.398638	0.82472	0.391374	0.525422	0.375538	0.180114	0.37587	0.141826
0.376464	0.072044	0.383037	0.154467	0.377538	-0.043307	0.376669	0.16725	0.399542	0.824453	0.39226	0.524384	0.376389	0.17965	0.37672	0.140851
0.377316	0.071491	0.383902	0.155336	0.37839	-0.044522	0.37752	0.167665	0.400446	0.824005	0.393146	0.523312	0.37724	0.179799	0.377571	0.139847
0.378168	0.071693	0.384767	0.156537	0.379243	-0.046061	0.378371	0.167825	0.40135	0.823337	0.394032	0.523104	0.378091	0.178646	0.378422	0.13938
0.379019	0.070976	0.385632	0.158086	0.380096	-0.047294	0.379222	0.168448	0.402254	0.82255	0.394918	0.522353	0.378942	0.177551	0.379272	0.139607
0.379871	0.0699	0.386497	0.15738	0.380949	-0.047867	0.380074	0.168884	0.403158	0.820827	0.395804	0.522336	0.379793	0.177075	0.380123	0.139369
0.380723	0.069599	0.387362	0.158111	0.381802	-0.048511	0.380925	0.16862	0.404062	0.819512	0.39669	0.521582	0.380643	0.176908	0.380974	0.13813
0.381575	0.068347	0.388227	0.156978	0.382655	-0.048693	0.381776	0.168605	0.404966	0.81788	0.397576	0.520852	0.381494	0.176878	0.381825	0.137242
0.382426	0.068157	0.389092	0.157169	0.383508	-0.050074	0.382627	0.168325	0.40587	0.816158	0.398462	0.520873	0.382345	0.176465	0.382675	0.136904
0.383278	0.067578	0.389957	0.157118	0.384361	-0.051288	0.383478	0.167939	0.406774	0.815057	0.399348	0.520881	0.383196	0.174963	0.383526	0.136292
0.38413	0.06831	0.390822	0.157154	0.385214	-0.05195	0.38433	0.167728	0.407677	0.81431	0.400234	0.520577	0.384047	0.173015	0.384377	0.135509
0.384981	0.067244	0.391687	0.157701	0.386067	-0.052563	0.385181	0.168001	0.408581	0.812617	0.40112	0.520027	0.384898	0.172374	0.385228	0.134368
0.385833	0.066905	0.392552	0.157609	0.38692	-0.053914	0.386032	0.167866	0.409485	0.811168	0.402006	0.519521	0.385749	0.1721	0.386078	0.133701
0.386685	0.068219	0.393417	0.157445	0.387773	-0.054395	0.386883	0.168014	0.410389	0.810354	0.402892	0.518546	0.386599	0.172093	0.386929	0.132994
0.387537	0.068689	0.394282	0.157279	0.388625	-0.054068	0.387735	0.167971	0.411293	0.808949	0.403778	0.517326	0.38745	0.171121	0.38778	0.131736
0.388388	0.069107	0.395147	0.156823	0.389478	-0.054225	0.388586	0.168214	0.412197	0.808223	0.404664	0.51687	0.388301	0.17054	0.388631	0.130081
0.38924	0.070137	0.396012	0.157319	0.390331	-0.054814	0.389437	0.168991	0.413101	0.807353	0.40555	0.517366	0.389152	0.170934	0.389481	0.129894
0.390092	0.06961	0.396877	0.156806	0.391184	-0.054934	0.390288	0.16877	0.414005	0.805692	0.406436	0.517343	0.390003	0.171108	0.390332	0.129843
0.390943	0.068954	0.397742	0.156262	0.392037	-0.054907	0.391139	0.16841	0.414909	0.803617	0.407322	0.51769	0.390854	0.170624	0.391183	0.129579
0.391795	0.068241	0.398607	0.156802	0.39289	-0.055454	0.391991	0.168311	0.415813	0.802008	0.408208	0.516653	0.391704	0.170607	0.392033	0.129453
0.392647	0.06779	0.399472	0.156689	0.393743	-0.055912	0.392842	0.168516	0.416717	0.800949	0.409095	0.515485	0.392555	0.170159	0.392884	0.1295
0.393498	0.068468	0.400337	0.155942	0.394596	-0.05599	0.393693	0.168489	0.41762	0.799861	0.409981	0.514518	0.393406	0.17025	0.393735	0.128588
0.39435	0.068389	0.401202	0.155267	0.395449	-0.056314	0.394544	0.167793	0.418524	0.798477	0.410867	0.514511	0.394257	0.170837	0.394586	0.126641
0.395202	0.068462	0.402067	0.155148	0.396302	-0.057337	0.395396	0.167654	0.419428	0.796384	0.411753	0.513857	0.395108	0.170713	0.395436	0.125299
0.396054	0.068771	0.402932	0.155664	0.397155	-0.05843	0.396247	0.168589	0.420332	0.795242	0.412639	0.512745	0.395959	0.170599	0.396287	0.12512
0.396905	0.06857	0.403797	0.156328	0.398007	-0.057708	0.397098	0.169072	0.421236	0.794425	0.413525	0.511613	0.39681	0.170181	0.397138	0.124489
0.397757	0.067853	0.404662	0.156525	0.39886	-0.057321	0.397949	0.168919	0.42214	0.793302	0.414411	0.51179	0.39766	0.169627	0.397989	0.12439
0.398609	0.067486	0.405527	0.156499	0.399713	-0.058052	0.3988	0.168477	0.423044	0.792202	0.415297	0.511623	0.398511	0.169289	0.398839	0.123472
0.39946	0.067697	0.406392	0.155973	0.400566	-0.059426	0.399652	0.168306	0.423948	0.79065	0.416183	0.511017	0.399362	0.16899	0.39969	0.123634
0.400312	0.06682	0.407257	0.155531	0.401419	-0.061149	0.400503	0.168457	0.424852	0.788944	0.417069	0.510847	0.400213	0.169928	0.400541	0.122936
0.401164	0.066564	0.408122	0.155511	0.402272	-0.062042	0.401354	0.168552	0.425756	0.787931	0.417955	0.509667	0.401064	0.170602	0.401391	0.122036
0.402016	0.066905	0.408987	0.155619	0.403125	-0.062247	0.402205	0.168437	0.42666	0.786718	0.418841	0.509916	0.401915	0.170237	0.402242	0.121725
0.402867	0.066348	0.409852	0.155749	0.403978	-0.062644	0.403056	0.167659	0.427563	0.785846	0.419727	0.509954	0.402766	0.170093	0.403093	0.120755
0.403719	0.065248	0.410717	0.156327	0.404831	-0.062686	0.403908	0.167054	0.428467	0.784674	0.420613	0.50933	0.403616	0.170115	0.403944	0.119926
0.404571	0.064963	0.411582	0.156468	0.405684	-0.063945	0.404759	0.167474	0.429371	0.783875	0.421499	0.508635	0.404467	0.169414	0.404794	0.119076
0.405422	0.06431	0.412447	0.155707	0.406537	-0.065044	0.40561	0.167831	0.430275	0.783507	0.422385	0.507799	0.405318	0.167932	0.405645	0.119173
0.406274	0.064201	0.413312	0.155045	0.40739	-0.065175	0.406461	0.167778	0.431179	0.781467	0.423271	0.50778	0.406169	0.167509	0.406496	0.118614
0.407126	0.063837	0.414177	0.155408	0.408242	-0.065628	0.407313	0.167866	0.432083	0.78073	0.424157	0.507191	0.40702	0.168009	0.407347	0.117697
0.407978	0.063285	0.415042	0.156219	0.409095	-0.065581	0.408164	0.167975	0.432987	0.780102	0.425043	0.506668	0.407871	0.16733	0.408197	0.117635
0.408829	0.062876	0.415907	0.156618	0.409948	-0.06572	0.409015	0.166976	0.433891	0.778907	0.425929	0.506965	0.408722	0.165619	0.409048	0.117883
0.409681	0.06279	0.416772	0.1569	0.410801	-0.06649	0.409866	0.166342	0.434795	0.777776	0.426815	0.506289	0.409572	0.164408	0.409899	0.116578
0.410533	0.063067	0.417637	0.156008	0.411654	-0.066908	0.410717	0.166934	0.435699	0.776924	0.427701	0.505742	0.410423	0.164806	0.41075	0.115158
0.411384	0.062121	0.418502	0.154693	0.412507	-0.068033	0.411569	0.16726	0.436603	0.775413	0.428587	0.506005	0.411274	0.165696	0.4116	0.114901
0.412236	0.061603	0.419367	0.153584	0.41336	-0.068778	0.41242	0.166474	0.437506	0.773865	0.429473	0.504449	0.412125	0.165365	0.412451	0.11519
0.413088	0.061241	0.420232	0.152531	0.414213	-0.068617	0.413271	0.1651	0.43841	0.773186	0.430359	0.503389	0.412976	0.165449	0.413302	0.115322
0.41394	0.060991	0.421097	0.152169	0.415066	-0.069438	0.414122	0.166157	0.439314	0.771713	0.431245	0.502591	0.413827	0.165617	0.414152	0.114118
0.414791	0.060664	0.421962	0.151804	0.415919	-0.069696	0.414974	0.165932	0.440218	0.76915	0.432131	0.501931	0.414677	0.165605	0.415003	0.113262
0.415643	0.061522	0.422827	0.151257	0.416772	-0.069691	0.415825	0.165775	0.441122	0.768255	0.433017	0.501205	0.415528	0.165766	0.415854	0.113329
0.416495	0.062543	0.423692	0.150644	0.417624	-0.07093	0.416676	0.165254	0.442026	0.767333	0.433903	0.500881	0.416379	0.166497	0.416705	0.11288
0.417346	0.062896	0.424557	0.150077	0.418477	-0.071409	0.417527	0.164834	0.44293	0.766752	0.434789	0.501275	0.41723	0.166541	0.417555	0.111587
0.418198	0.063057	0.425422	0.149924	0.41933	-0.070983	0.418378	0.165227	0.443834	0.766006	0.435675	0.501509	0.418081	0.16607	0.418406	0.110645
0.41905	0.063136	0.426287	0.149749	0.420183	-0.071167	0.41923	0.165295	0.444738	0.76489	0.436562	0.501635	0.418932	0.166256	0.419257	0.109761
0.419901	0.063448	0.427152	0.148661	0.421036	-0.070318	0.420081	0.164827	0.445642	0.763696	0.437448	0.501104	0.419783	0.166812	0.420108	0.109957
0.420753	0.063255	0.428017	0.146937	0.421889	-0.069972	0.420932	0.16442	0.446546	0.762503	0.438334	0.499749	0.420633	0.167326	0.420958	0.108609
0.421605	0.063588	0.428882	0.146103	0.422742	-0.069635	0.421783	0.164094	0.447449	0.761539	0.43922	0.499317	0.421484	0.167971	0.421809	0.106754
0.422457	0.063272	0.429747	0.146374	0.423595	-0.070569	0.422634	0.163391	0.448353	0.760742	0.440106	0.4989	0.422335	0.168509	0.42266	0.105133
0.423308	0.063173	0.430612	0.145561	0.424448	-0.071822	0.423486	0.163023	0.449257	0.759838	0.440992	0.498657	0.423186	0.167373	0.423511	0.10468
0.42416	0.064369	0.431477	0.145504	0.425301	-0.07232	0.424337	0.162512	0.450161	0.758383	0.441878	0.49825	0.424037	0.166683	0.424361	0.103567
0.425012	0.064524	0.432342	0.145524	0.426154	-0.072947	0.425188	0.161932	0.451065	0.756858	0.442764	0.497647	0.424888	0.166653	0.425212	0.102076
0.425863	0.064822	0.433207	0.144933	0.427006	-0.072859	0.426039	0.161819	0.451969	0.75554	0.44365	0.496814	0.425739	0.166116	0.426063	0.101378
0.426715	0.063767	0.434072	0.14355	0.427859	-0.073171	0.426891	0.161899	0.452873	0.754331	0.444536	0.496551	0.426589	0.165809	0.426913	0.100443
0.427567	0.063435	0.434937	0.142563	0.428712	-0.07351	0.427742	0.162201	0.453777	0.754257	0.445422	0.496557	0.42744	0.165785	0.427764	0.099239
0.428419	0.0638	0.435802	0.142149	0.429565	-0.073364	0.428593	0.161973	0.454681	0.753758	0.446308	0.496539	0.428291	0.165307	0.428615	0.098077
0.42927	0.062849	0.436667	0.141868	0.430418	-0.074614	0.429444	0.161791	0.455585	0.751838	0.447194	0.496132	0.429142	0.164175	0.429466	0.097342
0.430122	0.062349	0.437532	0.141982	0.431271	-0.07546	0.430295	0.161726	0.456489	0.751141	0.44808	0.495321	0.429993	0.164455	0.430316	0.096924
0.430974	0.062444	0.438397	0.141032	0.432124	-0.075369	0.431147	0.162006	0.457392	0.750463	0.448966	0.494557	0.430844	0.165036	0.431167	0.096547
0.431825	0.062721	0.439262	0.140504	0.432977	-0.076433	0.431998	0.162574	0.458296	0.750017	0.449852	0.493357	0.431694	0.164594	0.432018	0.094715
0.432677	0.062405	0.440127	0.141324	0.43383	-0.07658	0.432849	0.161986	0.4592	0.74867	0.450738	0.492654	0.432545	0.163913	0.432869	0.092406
0.433529	0.062283	0.440992	0.141055	0.434683	-0.077256	0.4337	0.161848	0.460104	0.748168	0.451624	0.493182	0.433396	0.164159	0.433719	0.091307
0.434381	0.062374	0.441857	0.140269	0.435536	-0.076805	0.434552	0.162178	0.461008	0.748153	0.45251	0.493426	0.434247	0.163864	0.43457	0.090081
0.435232	0.062533	0.442722	0.140123	0.436389	-0.078171	0.435403	0.162586	0.461912	0.747621	0.453396	0.493308	0.435098	0.16418	0.435421	0.088393
0.436084	0.062561	0.443587	0.14023	0.437241	-0.077944	0.436254	0.163056	0.462816	0.74736	0.454282	0.492411	0.435949	0.163828	0.436272	0.087529
0.436936	0.062045	0.444452	0.140121	0.438094	-0.07772	0.437105	0.163674	0.46372	0.74742	0.455168	0.492146	0.4368	0.163365	0.437122	0.086929
0.437787	0.061281	0.445317	0.139281	0.438947	-0.076992	0.437956	0.16394	0.464624	0.745454	0.456054	0.492578	0.43765	0.163328	0.437973	0.085999
0.438639	0.060832	0.446182	0.138594	0.4398	-0.077473	0.438808	0.164171	0.465528	0.744247	0.45694	0.491523	0.438501	0.162578	0.438824	0.085522
0.439491	0.060592	0.447047	0.137392	0.440653	-0.079554	0.439659	0.163216	0.466432	0.743248	0.457826	0.49024	0.439352	0.161778	0.439674	0.08396
0.440343	0.060377	0.447912	0.137324	0.441506	-0.080544	0.44051	0.162142	0.467335	0.742023	0.458712	0.489775	0.440203	0.161715	0.440525	0.082143
0.441194	0.059957	0.448777	0.137308	0.442359	-0.08079	0.441361	0.162146	0.468239	0.741189	0.459598	0.488821	0.441054	0.161718	0.441376	0.081122
0.442046	0.059676	0.449642	0.137031	0.443212	-0.080175	0.442212	0.162101	0.469143	0.74028	0.460484	0.489113	0.441905	0.160781	0.442227	0.079068
0.442898	0.059041	0.450507	0.136372	0.444065	-0.079129	0.443064	0.161063	0.470047	0.739576	0.46137	0.488499	0.442755	0.159879	0.443077	0.078068
0.443749	0.059139	0.451372	0.136512	0.444918	-0.079732	0.443915	0.160617	0.470951	0.739235	0.462256	0.487455	0.443606	0.159372	0.443928	0.077363
0.444601	0.059524	0.452237	0.135363	0.445771	-0.079966	0.444766	0.160377	0.471855	0.739393	0.463142	0.486851	0.444457	0.159772	0.444779	0.07513
0.445453	0.058733	0.453102	0.13481	0.446623	-0.080777	0.445617	0.160366	0.472759	0.739012	0.464028	0.485874	0.445308	0.159666	0.44563	0.073108
0.446305	0.0588	0.453967	0.134496	0.447476	-0.081952	0.446469	0.160143	0.473663	0.737637	0.464915	0.48488	0.446159	0.159775	0.44648	0.072746
0.447156	0.059336	0.454832	0.135384	0.448329	-0.082588	0.44732	0.16028	0.474567	0.736466	0.465801	0.484279	0.44701	0.160843	0.447331	0.071868
0.448008	0.058761	0.455697	0.136053	0.449182	-0.083184	0.448171	0.159791	0.475471	0.735598	0.466687	0.483885	0.447861	0.161234	0.448182	0.070425
0.44886	0.058455	0.456562	0.136232	0.450035	-0.083272	0.449022	0.159644	0.476375	0.735005	0.467573	0.483743	0.448711	0.159667	0.449033	0.069572
0.449711	0.057543	0.457427	0.13532	0.450888	-0.083127	0.449873	0.159172	0.477278	0.733574	0.468459	0.482847	0.449562	0.158509	0.449883	0.068794
0.450563	0.05792	0.458292	0.135761	0.451741	-0.084034	0.450725	0.159575	0.478182	0.732624	0.469345	0.481816	0.450413	0.158317	0.450734	0.066896
0.451415	0.058698	0.459157	0.136011	0.452594	-0.085081	0.451576	0.159395	0.479086	0.731445	0.470231	0.480946	0.451264	0.157949	0.451585	0.06587
0.452266	0.059315	0.460021	0.135252	0.453447	-0.085498	0.452427	0.159802	0.47999	0.731284	0.471117	0.479806	0.452115	0.157152	0.452435	0.066128
0.453118	0.05898	0.460886	0.136069	0.4543	-0.086129	0.453278	0.159907	0.480894	0.729623	0.472003	0.479505	0.452966	0.155843	0.453286	0.065646
0.45397	0.058798	0.461751	0.137235	0.455153	-0.085913	0.454129	0.159621	0.481798	0.729225	0.472889	0.478841	0.453817	0.155139	0.454137	0.063796
0.454822	0.058965	0.462616	0.137919	0.456006	-0.085657	0.454981	0.159651	0.482702	0.728151	0.473775	0.477711	0.454667	0.154627	0.454988	0.062107
0.455673	0.059746	0.463481	0.137808	0.456858	-0.085711	0.455832	0.160101	0.483606	0.727031	0.474661	0.476325	0.455518	0.153752	0.455838	0.060344
0.456525	0.060949	0.464346	0.137926	0.457711	-0.085059	0.456683	0.160541	0.48451	0.726084	0.475547	0.475414	0.456369	0.154347	0.456689	0.059173
0.457377	0.061383	0.465211	0.136779	0.458564	-0.084683	0.457534	0.160474	0.485414	0.726437	0.476433	0.476094	0.45722	0.153729	0.45754	0.057985
0.458228	0.061236	0.466076	0.136088	0.459417	-0.084449	0.458386	0.160194	0.486318	0.725167	0.477319	0.475113	0.458071	0.152339	0.458391	0.056382
0.45908	0.0606	0.466941	0.136312	0.46027	-0.084242	0.459237	0.159781	0.487221	0.723819	0.478205	0.474033	0.458922	0.15269	0.459241	0.055292
0.459932	0.060211	0.467806	0.136067	0.461123	-0.085173	0.460088	0.159624	0.488125	0.723012	0.479091	0.472584	0.459772	0.153394	0.460092	0.055432
0.460784	0.060272	0.468671	0.135826	0.461976	-0.08641	0.460939	0.159064	0.489029	0.721135	0.479977	0.471721	0.460623	0.153017	0.460943	0.055112
0.461635	0.060366	0.469536	0.135828	0.462829	-0.087751	0.46179	0.159353	0.489933	0.719239	0.480863	0.471283	0.461474	0.152106	0.461793	0.053994
0.462487	0.05964	0.470401	0.136719	0.463682	-0.089175	0.462642	0.159079	0.490837	0.717111	0.481749	0.470703	0.462325	0.151617	0.462644	0.052838
0.463339	0.059056	0.471266	0.1369	0.464535	-0.090269	0.463493	0.158953	0.491741	0.716478	0.482635	0.469958	0.463176	0.150973	0.463495	0.052324
0.46419	0.059355	0.472131	0.136603	0.465388	-0.091071	0.464344	0.158482	0.492645	0.715002	0.483521	0.468816	0.464027	0.150147	0.464346	0.052137
0.465042	0.058692	0.472996	0.136483	0.46624	-0.091124	0.465195	0.158337	0.493549	0.713724	0.484407	0.468011	0.464878	0.150421	0.465196	0.051522
0.465894	0.058578	0.473861	0.136309	0.467093	-0.090998	0.466046	0.158377	0.494453	0.712251	0.485293	0.466735	0.465728	0.150889	0.466047	0.050652
0.466746	0.058386	0.474726	0.136337	0.467946	-0.091162	0.466898	0.158516	0.495357	0.711026	0.486179	0.466317	0.466579	0.150561	0.466898	0.049748
0.467597	0.057912	0.475591	0.136215	0.468799	-0.091181	0.467749	0.159146	0.496261	0.710675	0.487065	0.466163	0.46743	0.150424	0.467749	0.049525
0.468449	0.058461	0.476456	0.135298	0.469652	-0.091775	0.4686	0.159107	0.497164	0.710003	0.487951	0.464232	0.468281	0.151003	0.468599	0.048952
0.469301	0.058728	0.477321	0.135296	0.470505	-0.092186	0.469451	0.159189	0.498068	0.70968	0.488837	0.463267	0.469132	0.151326	0.46945	0.047598
0.470152	0.059331	0.478186	0.135711	0.471358	-0.092755	0.470303	0.158197	0.498972	0.708155	0.489723	0.46253	0.469983	0.151027	0.470301	0.046083
0.471004	0.059796	0.479051	0.135225	0.472211	-0.092468	0.471154	0.157792	0.499876	0.706554	0.490609	0.461673	0.470833	0.150938	0.471152	0.045441
0.471856	0.059519	0.479916	0.135123	0.473064	-0.092174	0.472005	0.15804	0.50078	0.705307	0.491495	0.460259	0.471684	0.150888	0.472002	0.044128
0.472708	0.060511	0.480781	0.136146	0.473917	-0.092624	0.472856	0.158628	0.501684	0.705409	0.492382	0.459699	0.472535	0.150464	0.472853	0.042732
0.473559	0.060338	0.481646	0.13664	0.47477	-0.09223	0.473707	0.15859	0.502588	0.703439	0.493268	0.458671	0.473386	0.15089	0.473704	0.042268
0.474411	0.059141	0.482511	0.136169	0.475622	-0.092987	0.474559	0.156715	0.503492	0.702444	0.494154	0.457081	0.474237	0.150221	0.474554	0.041919
0.475263	0.059008	0.483376	0.136198	0.476475	-0.093181	0.47541	0.155196	0.504396	0.701769	0.49504	0.45589	0.475088	0.150479	0.475405	0.042357
0.476114	0.058994	0.484241	0.13599	0.477328	-0.093295	0.476261	0.155102	0.5053	0.702172	0.495926	0.455257	0.475939	0.150207	0.476256	0.042471
0.476966	0.058837	0.485106	0.135835	0.478181	-0.093749	0.477112	0.155345	0.506204	0.701273	0.496812	0.45499	0.476789	0.149913	0.477107	0.041126
0.477818	0.059105	0.485971	0.135257	0.479034	-0.095112	0.477963	0.154356	0.507107	0.699854	0.497698	0.454344	0.47764	0.149092	0.477957	0.039792
0.478669	0.058842	0.486836	0.13529	0.479887	-0.095962	0.478815	0.153504	0.508011	0.699538	0.498584	0.453478	0.478491	0.148868	0.478808	0.039572
0.479521	0.060391	0.487701	0.13488	0.48074	-0.097456	0.479666	0.153227	0.508915	0.698239	0.49947	0.452076	0.479342	0.148162	0.479659	0.039163
0.480373	0.060409	0.488566	0.135256	0.481593	-0.097264	0.480517	0.152535	0.509819	0.69787	0.500356	0.451774	0.480193	0.147797	0.48051	0.038346
0.481225	0.060616	0.489431	0.135022	0.482446	-0.097234	0.481368	0.152076	0.510723	0.697977	0.501242	0.450737	0.481044	0.147343	0.48136	0.038157
0.482076	0.061884	0.490296	0.135367	0.483299	-0.097041	0.48222	0.151605	0.511627	0.697287	0.502128	0.451288	0.481895	0.147333	0.482211	0.037501
0.482928	0.062485	0.491161	0.135808	0.484152	-0.097576	0.483071	0.15104	0.512531	0.69644	0.503014	0.449574	0.482745	0.147232	0.483062	0.036958
0.48378	0.063005	0.492026	0.135256	0.485005	-0.098137	0.483922	0.151106	0.513435	0.695522	0.5039	0.448006	0.483596	0.146983	0.483912	0.035369
0.484631	0.063124	0.492891	0.135906	0.485857	-0.098447	0.484773	0.150968	0.514339	0.695104	0.504786	0.446584	0.484447	0.146866	0.484763	0.03431
0.485483	0.062819	0.493756	0.13681	0.48671	-0.098604	0.485624	0.150628	0.515243	0.694775	0.505672	0.445362	0.485298	0.146814	0.485614	0.034037
0.486335	0.062161	0.494621	0.136808	0.487563	-0.098346	0.486476	0.151156	0.516147	0.693753	0.506558	0.445439	0.486149	0.14629	0.486465	0.033513
0.487187	0.061724	0.495486	0.137148	0.488416	-0.098426	0.487327	0.151411	0.51705	0.692209	0.507444	0.44505	0.487	0.145904	0.487315	0.032701
0.488038	0.06218	0.496351	0.137447	0.489269	-0.098875	0.488178	0.150772	0.517954	0.689385	0.50833	0.443701	0.48785	0.145709	0.488166	0.032309
0.48889	0.062919	0.497216	0.137559	0.490122	-0.099624	0.489029	0.150167	0.518858	0.68894	0.509216	0.442575	0.488701	0.146262	0.489017	0.031925
0.489742	0.062583	0.498081	0.135979	0.490975	-0.100472	0.489881	0.149824	0.519762	0.688098	0.510102	0.441583	0.489552	0.145649	0.489868	0.030306
0.490593	0.062685	0.498946	0.135544	0.491828	-0.100594	0.490732	0.149188	0.520666	0.687563	0.510988	0.441325	0.490403	0.145072	0.490718	0.029415
0.491445	0.063142	0.499811	0.135246	0.492681	-0.100977	0.491583	0.148535	0.52157	0.686529	0.511874	0.440638	0.491254	0.145739	0.491569	0.02838
0.492297	0.063845	0.500676	0.134857	0.493534	-0.101591	0.492434	0.148099	0.522474	0.685531	0.51276	0.440096	0.492105	0.146275	0.49242	0.027399
0.493149	0.063852	0.501541	0.133616	0.494387	-0.101308	0.493285	0.148025	0.523378	0.684028	0.513646	0.439896	0.492956	0.147006	0.493271	0.026396
0.494	0.06388	0.502406	0.132749	0.495239	-0.100955	0.494137	0.147693	0.524282	0.683595	0.514532	0.438968	0.493806	0.146789	0.494121	0.025421
0.494852	0.063725	0.503271	0.133507	0.496092	-0.101732	0.494988	0.147764	0.525186	0.682066	0.515418	0.438776	0.494657	0.146548	0.494972	0.024679
0.495704	0.064175	0.504136	0.133547	0.496945	-0.102309	0.495839	0.148564	0.52609	0.681151	0.516304	0.438661	0.495508	0.146625	0.495823	0.023434
0.496555	0.063839	0.505001	0.133208	0.497798	-0.103244	0.49669	0.148183	0.526993	0.680476	0.51719	0.438304	0.496359	0.146862	0.496673	0.022751
0.497407	0.063315	0.505866	0.133399	0.498651	-0.104102	0.497541	0.147722	0.527897	0.680252	0.518076	0.437175	0.49721	0.146844	0.497524	0.022447
0.498259	0.062818	0.506731	0.133198	0.499504	-0.103537	0.498393	0.147533	0.528801	0.679563	0.518963	0.436459	0.498061	0.146952	0.498375	0.022358
0.499111	0.062298	0.507596	0.132586	0.500357	-0.104695	0.499244	0.146563	0.529705	0.678181	0.519849	0.435789	0.498911	0.146658	0.499226	0.02221
0.499962	0.061634	0.508461	0.134004	0.50121	-0.106101	0.500095	0.145457	0.530609	0.67672	0.520735	0.435585	0.499762	0.145653	0.500076	0.021746
0.500814	0.061525	0.509326	0.13548	0.502063	-0.107372	0.500946	0.145557	0.531513	0.675689	0.521621	0.435611	0.500613	0.145585	0.500927	0.021017
0.501666	0.061606	0.510191	0.13609	0.502916	-0.107289	0.501798	0.145648	0.532417	0.674957	0.522507	0.435823	0.501464	0.145323	0.501778	0.020276
0.502517	0.062179	0.511056	0.135693	0.503769	-0.106864	0.502649	0.145347	0.533321	0.67361	0.523393	0.435124	0.502315	0.144971	0.502629	0.018907
0.503369	0.062475	0.511921	0.13629	0.504622	-0.107593	0.5035	0.145437	0.534225	0.672518	0.524279	0.434365	0.503166	0.14458	0.503479	0.017611
0.504221	0.062584	0.512786	0.13681	0.505474	-0.107663	0.504351	0.145616	0.535129	0.672279	0.525165	0.433519	0.504017	0.143758	0.50433	0.017417
0.505072	0.06379	0.513651	0.13666	0.506327	-0.10775	0.505202	0.145767	0.536033	0.672551	0.526051	0.433627	0.504867	0.143102	0.505181	0.018024
0.505924	0.064905	0.514516	0.135899	0.50718	-0.108369	0.506054	0.145642	0.536936	0.671917	0.526937	0.43361	0.505718	0.142579	0.506032	0.017527
0.506776	0.064403	0.515381	0.135098	0.508033	-0.108308	0.506905	0.145671	0.53784	0.670929	0.527823	0.433727	0.506569	0.143302	0.506882	0.016661
0.507628	0.064263	0.516246	0.135443	0.508886	-0.108171	0.507756	0.145544	0.538744	0.670014	0.528709	0.433841	0.50742	0.143304	0.507733	0.016835
0.508479	0.064325	0.517111	0.135368	0.509739	-0.108507	0.508607	0.145757	0.539648	0.669125	0.529595	0.433249	0.508271	0.142904	0.508584	0.015738
0.509331	0.064761	0.517976	0.134586	0.510592	-0.10899	0.509459	0.14545	0.540552	0.668808	0.530481	0.432939	0.509122	0.142672	0.509434	0.015136
0.510183	0.065119	0.518841	0.134784	0.511445	-0.109909	0.51031	0.145327	0.541456	0.668785	0.531367	0.43364	0.509973	0.14234	0.510285	0.014519
0.511034	0.063762	0.519706	0.136234	0.512298	-0.110454	0.511161	0.14452	0.54236	0.668586	0.532253	0.433512	0.510823	0.141949	0.511136	0.014221
0.511886	0.063952	0.520571	0.137077	0.513151	-0.11069	0.512012	0.144212	0.543264	0.667808	0.533139	0.433648	0.511674	0.141948	0.511987	0.013092
0.512738	0.063802	0.521436	0.137088	0.514004	-0.110545	0.512863	0.143571	0.544168	0.667325	0.534025	0.433351	0.512525	0.141784	0.512837	0.012033
0.51359	0.063903	0.522301	0.13745	0.514856	-0.110549	0.513715	0.144221	0.545072	0.666776	0.534911	0.43299	0.513376	0.141479	0.513688	0.011328
0.514441	0.063516	0.523166	0.137042	0.515709	-0.111338	0.514566	0.143765	0.545976	0.666054	0.535797	0.434475	0.514227	0.141217	0.514539	0.011922
0.515293	0.06333	0.524031	0.136659	0.516562	-0.111809	0.515417	0.143397	0.546879	0.665124	0.536683	0.434083	0.515078	0.140549	0.51539	0.010848
0.516145	0.063475	0.524896	0.136517	0.517415	-0.112033	0.516268	0.143186	0.547783	0.664075	0.537569	0.433813	0.515929	0.139826	0.51624	0.009667
0.516996	0.06416	0.525761	0.13637	0.518268	-0.11238	0.517119	0.142638	0.548687	0.663282	0.538455	0.433806	0.516779	0.14005	0.517091	0.008817
0.517848	0.063374	0.526626	0.135758	0.519121	-0.113054	0.517971	0.142297	0.549591	0.662322	0.539341	0.433281	0.51763	0.139145	0.517942	0.007594
0.5187	0.064742	0.527491	0.135516	0.519974	-0.113903	0.518822	0.142587	0.550495	0.661965	0.540227	0.432716	0.518481	0.13852	0.518793	0.006856
0.519552	0.064938	0.528356	0.135793	0.520827	-0.113753	0.519673	0.141973	0.551399	0.661313	0.541113	0.43207	0.519332	0.137547	0.519643	0.005991
0.520403	0.063521	0.529221	0.136103	0.52168	-0.113375	0.520524	0.141337	0.552303	0.660365	0.541999	0.43204	0.520183	0.137259	0.520494	0.005603
0.521255	0.063963	0.530086	0.13606	0.522533	-0.112879	0.521376	0.142274	0.553207	0.65788	0.542885	0.432083	0.521034	0.137086	0.521345	0.004962
0.522107	0.063188	0.530951	0.13617	0.523386	-0.112225	0.522227	0.142639	0.554111	0.657184	0.543771	0.431328	0.521884	0.137048	0.522195	0.004086
0.522958	0.062692	0.531816	0.13643	0.524239	-0.112319	0.523078	0.141954	0.555015	0.655735	0.544657	0.430427	0.522735	0.136971	0.523046	0.00436
0.52381	0.063336	0.532681	0.136787	0.525091	-0.112588	0.523929	0.141885	0.555919	0.654992	0.545543	0.429731	0.523586	0.136797	0.523897	0.003664
0.524662	0.062332	0.533546	0.137247	0.525944	-0.114241	0.52478	0.14177	0.556822	0.654677	0.546429	0.430365	0.524437	0.13627	0.524748	0.002953
0.525514	0.060904	0.534411	0.137111	0.526797	-0.114967	0.525632	0.141822	0.557726	0.654636	0.547315	0.430892	0.525288	0.137189	0.525598	0.002559
0.526365	0.061248	0.535276	0.13785	0.52765	-0.115305	0.526483	0.142263	0.55863	0.654825	0.548202	0.431206	0.526139	0.136943	0.526449	0.002851
0.527217	0.061637	0.536141	0.137138	0.528503	-0.116423	0.527334	0.142134	0.559534	0.65396	0.549088	0.430138	0.52699	0.137222	0.5273	0.002776
0.528069	0.062432	0.537006	0.137059	0.529356	-0.117403	0.528185	0.141907	0.560438	0.652909	0.549974	0.430131	0.52784	0.13683	0.528151	0.002117
0.52892	0.064117	0.537871	0.136755	0.530209	-0.117996	0.529037	0.142341	0.561342	0.652293	0.55086	0.430574	0.528691	0.135864	0.529001	0.000433
0.529772	0.063957	0.538736	0.137375	0.531062	-0.118109	0.529888	0.142623	0.562246	0.65201	0.551746	0.431489	0.529542	0.135651	0.529852	0.000611
0.530624	0.063811	0.539601	0.137906	0.531915	-0.118284	0.530739	0.142318	0.56315	0.65266	0.552632	0.43085	0.530393	0.135786	0.530703	0.001394
0.531475	0.062891	0.540466	0.13781	0.532768	-0.117635	0.53159	0.142649	0.564054	0.651873	0.553518	0.430787	0.531244	0.134733	0.531554	0.000486
0.532327	0.064298	0.541331	0.138432	0.533621	-0.117075	0.532441	0.143189	0.564958	0.651357	0.554404	0.429713	0.532095	0.134154	0.532404	0.000214
0.533179	0.065052	0.542196	0.138586	0.534473	-0.117001	0.533293	0.143448	0.565862	0.650322	0.55529	0.430439	0.532945	0.133354	0.533255	-0.000361
0.534031	0.065648	0.543061	0.138568	0.535326	-0.116716	0.534144	0.142992	0.566765	0.650128	0.556176	0.430804	0.533796	0.132066	0.534106	-0.000901
0.534882	0.066361	0.543926	0.139215	0.536179	-0.117216	0.534995	0.142358	0.567669	0.649269	0.557062	0.431212	0.534647	0.131244	0.534956	-0.000798
0.535734	0.066631	0.544791	0.13991	0.537032	-0.117546	0.535846	0.141836	0.568573	0.648297	0.557948	0.431174	0.535498	0.130585	0.535807	-0.001565
0.536586	0.066117	0.545656	0.140095	0.537885	-0.117116	0.536697	0.141473	0.569477	0.647321	0.558834	0.430672	0.536349	0.130643	0.536658	-0.001922
0.537437	0.065843	0.546521	0.140081	0.538738	-0.116695	0.537549	0.141563	0.570381	0.64697	0.55972	0.430855	0.5372	0.130642	0.537509	-0.002658
0.538289	0.065334	0.547386	0.140341	0.539591	-0.116455	0.5384	0.141293	0.571285	0.645985	0.560606	0.430896	0.538051	0.13011	0.538359	-0.002706
0.539141	0.0651	0.548251	0.139439	0.540444	-0.116157	0.539251	0.14087	0.572189	0.645506	0.561492	0.43048	0.538901	0.130049	0.53921	-0.003845
0.539993	0.065764	0.549116	0.139058	0.541297	-0.116657	0.540102	0.141447	0.573093	0.645032	0.562378	0.430524	0.539752	0.129931	0.540061	-0.003995
0.540844	0.066215	0.549981	0.139634	0.54215	-0.117306	0.540954	0.141782	0.573997	0.644073	0.563264	0.430052	0.540603	0.129266	0.540912	-0.005323
0.541696	0.066054	0.550846	0.139695	0.543003	-0.117756	0.541805	0.141798	0.574901	0.643733	0.56415	0.428703	0.541454	0.129515	0.541762	-0.005941
0.542548	0.066182	0.551711	0.138883	0.543855	-0.117941	0.542656	0.141902	0.575805	0.642799	0.565036	0.427157	0.542305	0.12996	0.542613	-0.005993
0.543399	0.066911	0.552576	0.137642	0.544708	-0.118106	0.543507	0.141917	0.576708	0.642494	0.565922	0.426302	0.543156	0.129676	0.543464	-0.006677
0.544251	0.067438	0.553441	0.13759	0.545561	-0.118646	0.544358	0.14073	0.577612	0.641782	0.566808	0.426027	0.544007	0.129184	0.544315	-0.007766
0.545103	0.06689	0.554306	0.137698	0.546414	-0.118764	0.54521	0.140317	0.578516	0.641366	0.567694	0.426989	0.544857	0.128433	0.545165	-0.007999
0.545955	0.065955	0.555171	0.137511	0.547267	-0.118648	0.546061	0.140825	0.57942	0.641172	0.56858	0.426019	0.545708	0.128439	0.546016	-0.008302
0.546806	0.066398	0.556036	0.137113	0.54812	-0.119149	0.546912	0.140879	0.580324	0.640335	0.569466	0.424932	0.546559	0.128852	0.546867	-0.008953
0.547658	0.065892	0.556901	0.136893	0.548973	-0.119559	0.547763	0.1407	0.581228	0.638849	0.570352	0.424409	0.54741	0.129464	0.547717	-0.010198
0.54851	0.065463	0.557766	0.13725	0.549826	-0.119735	0.548614	0.140243	0.582132	0.638414	0.571238	0.423575	0.548261	0.129093	0.548568	-0.011174
0.549361	0.065609	0.558631	0.137309	0.550679	-0.120063	0.549466	0.139588	0.583036	0.638069	0.572124	0.423454	0.549112	0.128248	0.549419	-0.011762
0.550213	0.066252	0.559496	0.137046	0.551532	-0.12062	0.550317	0.139608	0.58394	0.637497	0.57301	0.423693	0.549962	0.128245	0.55027	-0.013177
0.551065	0.066742	0.560361	0.136247	0.552385	-0.121062	0.551168	0.13939	0.584844	0.637058	0.573896	0.422462	0.550813	0.128229	0.55112	-0.01382
0.551917	0.066392	0.561226	0.136222	0.553238	-0.12077	0.552019	0.138831	0.585748	0.636048	0.574782	0.42265	0.551664	0.128261	0.551971	-0.014701
0.552768	0.066012	0.562091	0.136092	0.55409	-0.120934	0.552871	0.138216	0.586652	0.634944	0.575669	0.421782	0.552515	0.128313	0.552822	-0.015471
0.55362	0.065916	0.562955	0.135025	0.554943	-0.120675	0.553722	0.138175	0.587555	0.634239	0.576555	0.422297	0.553366	0.127609	0.553673	-0.016503
0.554472	0.066749	0.563821	0.134464	0.555796	-0.120354	0.554573	0.138162	0.588459	0.63329	0.577441	0.421791	0.554217	0.127144	0.554523	-0.016506
0.555323	0.066416	0.564686	0.133955	0.556649	-0.120925	0.555424	0.138203	0.589363	0.63242	0.578327	0.420457	0.555068	0.126982	0.555374	-0.016914
0.556175	0.06666	0.565551	0.134427	0.557502	-0.121767	0.556275	0.138128	0.590267	0.631747	0.579213	0.420865	0.555918	0.126399	0.556225	-0.018424
0.557027	0.066348	0.566415	0.135261	0.558355	-0.121728	0.557127	0.137706	0.591171	0.63153	0.580099	0.420794	0.556769	0.126192	0.557076	-0.019307
0.557878	0.066558	0.56728	0.136106	0.559208	-0.122439	0.557978	0.137525	0.592075	0.631348	0.580985	0.420972	0.55762	0.125502	0.557926	-0.020089
0.55873	0.065657	0.568145	0.136372	0.560061	-0.122788	0.558829	0.136453	0.592979	0.630769	0.581871	0.420716	0.558471	0.124961	0.558777	-0.0213
0.559582	0.065983	0.56901	0.137178	0.560914	-0.121994	0.55968	0.135966	0.593883	0.630602	0.582757	0.419766	0.559322	0.124595	0.559628	-0.022741
0.560434	0.066664	0.569875	0.137448	0.561767	-0.12068	0.560531	0.136992	0.594787	0.630606	0.583643	0.419117	0.560173	0.124579	0.560478	-0.023872
0.561285	0.066929	0.57074	0.137741	0.56262	-0.121443	0.561383	0.136997	0.595691	0.630206	0.584529	0.41889	0.561023	0.125619	0.561329	-0.024527
0.562137	0.066188	0.571605	0.138079	0.563473	-0.122785	0.562234	0.137241	0.596595	0.62902	0.585415	0.418935	0.561874	0.1269	0.56218	-0.025747
0.562989	0.066423	0.57247	0.139036	0.564325	-0.123861	0.563085	0.137699	0.597498	0.628126	0.586301	0.418996	0.562725	0.125619	0.563031	-0.026715
0.56384	0.067142	0.573335	0.139783	0.565178	-0.124991	0.563936	0.137197	0.598402	0.627552	0.587187	0.419205	0.563576	0.124685	0.563881	-0.027773
0.564692	0.068213	0.5742	0.139638	0.566031	-0.125737	0.564788	0.136331	0.599306	0.62725	0.588073	0.419474	0.564427	0.124389	0.564732	-0.028734
0.565544	0.06822	0.575065	0.138649	0.566884	-0.126906	0.565639	0.136368	0.60021	0.626914	0.588959	0.419105	0.565278	0.124213	0.565583	-0.029841
0.566396	0.068427	0.57593	0.138945	0.567737	-0.127395	0.56649	0.136146	0.601114	0.626388	0.589845	0.418316	0.566129	0.123803	0.566434	-0.030982
0.567247	0.068031	0.576795	0.139548	0.56859	-0.125963	0.567341	0.13656	0.602018	0.625415	0.590731	0.417995	0.566979	0.122295	0.567284	-0.031666
0.568099	0.068063	0.57766	0.13936	0.569443	-0.125672	0.568192	0.136483	0.602922	0.624416	0.591617	0.418353	0.56783	0.121476	0.568135	-0.032349
0.568951	0.069299	0.578525	0.139088	0.570296	-0.125102	0.569044	0.136282	0.603826	0.623722	0.592503	0.417866	0.568681	0.120962	0.568986	-0.033079
0.569802	0.069387	0.57939	0.138799	0.571149	-0.124217	0.569895	0.136232	0.60473	0.622711	0.593389	0.417334	0.569532	0.121268	0.569836	-0.033459
0.570654	0.068506	0.580255	0.139138	0.572002	-0.123934	0.570746	0.13611	0.605634	0.621859	0.594275	0.416313	0.570383	0.121698	0.570687	-0.033747
0.571506	0.068836	0.58112	0.139185	0.572855	-0.124611	0.571597	0.135576	0.606538	0.62077	0.595161	0.41516	0.571234	0.121712	0.571538	-0.034637
0.572358	0.068278	0.581985	0.138685	0.573707	-0.123728	0.572448	0.134667	0.607441	0.61984	0.596047	0.415171	0.572085	0.121357	0.572389	-0.036264
0.573209	0.069001	0.58285	0.138346	0.57456	-0.123511	0.5733	0.134491	0.608345	0.618596	0.596933	0.414554	0.572935	0.120984	0.573239	-0.037842
0.574061	0.068596	0.583715	0.138464	0.575413	-0.12399	0.574151	0.134909	0.609249	0.617686	0.597819	0.413444	0.573786	0.120419	0.57409	-0.039111
0.574913	0.069392	0.58458	0.138329	0.576266	-0.124608	0.575002	0.134683	0.610153	0.616392	0.598705	0.412172	0.574637	0.119554	0.574941	-0.040743
0.575764	0.068355	0.585445	0.138013	0.577119	-0.125138	0.575853	0.134068	0.611057	0.615515	0.599591	0.411235	0.575488	0.118869	0.575792	-0.041586
0.576616	0.068845	0.58631	0.138227	0.577972	-0.125316	0.576705	0.134185	0.611961	0.614421	0.600477	0.411168	0.576339	0.119251	0.576642	-0.042252
0.577468	0.06831	0.587175	0.138259	0.578825	-0.12489	0.577556	0.134922	0.612865	0.613863	0.601363	0.411657	0.57719	0.120274	0.577493	-0.043341
0.57832	0.067446	0.58804	0.137966	0.579678	-0.124702	0.578407	0.133767	0.613769	0.614043	0.60225	0.411247	0.57804	0.119973	0.578344	-0.044652
0.579171	0.068135	0.588905	0.138486	0.580531	-0.125236	0.579258	0.134616	0.614673	0.614629	0.603136	0.410772	0.578891	0.119601	0.579195	-0.046118
0.580023	0.069311	0.58977	0.137742	0.581384	-0.126029	0.580109	0.134981	0.615577	0.614724	0.604022	0.410553	0.579742	0.119271	0.580045	-0.047468
0.580875	0.068653	0.590635	0.138304	0.582237	-0.126049	0.580961	0.134209	0.616481	0.614782	0.604908	0.410196	0.580593	0.119753	0.580896	-0.048804
0.581726	0.069375	0.5915	0.13865	0.583089	-0.125982	0.581812	0.134139	0.617384	0.613918	0.605794	0.410613	0.581444	0.119294	0.581747	-0.050497
0.582578	0.069208	0.592365	0.138655	0.583942	-0.126058	0.582663	0.13423	0.618288	0.612626	0.60668	0.411452	0.582295	0.118486	0.582597	-0.051253
0.58343	0.069565	0.59323	0.138689	0.584795	-0.126052	0.583514	0.13366	0.619192	0.612311	0.607566	0.411489	0.583146	0.119409	0.583448	-0.052142
0.584282	0.070915	0.594095	0.13904	0.585648	-0.126088	0.584365	0.132678	0.620096	0.611864	0.608452	0.411167	0.583996	0.118554	0.584299	-0.052593
0.585133	0.071249	0.59496	0.139945	0.586501	-0.126018	0.585217	0.132014	0.621	0.611333	0.609338	0.410008	0.584847	0.117691	0.58515	-0.05382
0.585985	0.071271	0.595825	0.140205	0.587354	-0.126525	0.586068	0.132694	0.621904	0.610642	0.610224	0.409268	0.585698	0.117314	0.586	-0.055039
0.586837	0.070941	0.59669	0.14025	0.588207	-0.126887	0.586919	0.13404	0.622808	0.610152	0.61111	0.408504	0.586549	0.117718	0.586851	-0.056051
0.587688	0.071591	0.597555	0.140742	0.58906	-0.126601	0.58777	0.134655	0.623712	0.609928	0.611996	0.408152	0.5874	0.116989	0.587702	-0.056872
0.58854	0.072002	0.59842	0.14071	0.589913	-0.126098	0.588622	0.134511	0.624616	0.609238	0.612882	0.409086	0.588251	0.11605	0.588553	-0.057483
0.589392	0.071461	0.599285	0.140974	0.590766	-0.125525	0.589473	0.133281	0.62552	0.60882	0.613768	0.408797	0.589102	0.115816	0.589403	-0.058537
0.590243	0.071284	0.60015	0.141577	0.591619	-0.125207	0.590324	0.131873	0.626424	0.608512	0.614654	0.408165	0.589952	0.116043	0.590254	-0.060055
0.591095	0.071433	0.601015	0.142389	0.592471	-0.125526	0.591175	0.131174	0.627327	0.608036	0.61554	0.407411	0.590803	0.115689	0.591105	-0.061235
0.591947	0.071322	0.60188	0.142641	0.593324	-0.124849	0.592026	0.13054	0.628231	0.607592	0.616426	0.406614	0.591654	0.115943	0.591955	-0.062157
0.592799	0.071213	0.602745	0.142696	0.594177	-0.123687	0.592878	0.130704	0.629135	0.606976	0.617312	0.406829	0.592505	0.115404	0.592806	-0.063511
0.59365	0.071508	0.60361	0.143231	0.59503	-0.123516	0.593729	0.130739	0.630039	0.605978	0.618198	0.407144	0.593356	0.11451	0.593657	-0.06389
0.594502	0.072397	0.604475	0.143426	0.595883	-0.123277	0.59458	0.130551	0.630943	0.604993	0.619084	0.407001	0.594207	0.114375	0.594508	-0.063985
0.595354	0.073525	0.60534	0.142871	0.596736	-0.123202	0.595431	0.130559	0.631847	0.604523	0.61997	0.406409	0.595057	0.114451	0.595358	-0.064708
0.596205	0.073549	0.606205	0.143277	0.597589	-0.123515	0.596282	0.13023	0.632751	0.603998	0.620856	0.405573	0.595908	0.114553	0.596209	-0.065643
0.597057	0.072878	0.60707	0.144441	0.598442	-0.124243	0.597134	0.129972	0.633655	0.603109	0.621742	0.405164	0.596759	0.114338	0.59706	-0.066815
0.597909	0.072653	0.607935	0.14445	0.599295	-0.124498	0.597985	0.129824	0.634559	0.602318	0.622628	0.404705	0.59761	0.114266	0.597911	-0.067894
0.598761	0.073053	0.6088	0.14308	0.600148	-0.125203	0.598836	0.130003	0.635463	0.601507	0.623514	0.404577	0.598461	0.113719	0.598761	-0.068121
0.599612	0.073671	0.609665	0.141034	0.601001	-0.125124	0.599687	0.129858	0.636367	0.6003	0.6244	0.404335	0.599312	0.113024	0.599612	-0.068226
0.600464	0.074145	0.61053	0.140675	0.601854	-0.125445	0.600539	0.129502	0.63727	0.59885	0.625286	0.404631	0.600163	0.11298	0.600463	-0.068893
0.601316	0.074879	0.611395	0.140582	0.602706	-0.126637	0.60139	0.129721	0.638174	0.597637	0.626172	0.404514	0.601013	0.113069	0.601313	-0.069296
0.602167	0.074886	0.61226	0.139981	0.603559	-0.127505	0.602241	0.130241	0.639078	0.59666	0.627058	0.404511	0.601864	0.113189	0.602164	-0.0699
0.603019	0.074454	0.613125	0.140803	0.604412	-0.127502	0.603092	0.130804	0.639982	0.595081	0.627944	0.404814	0.602715	0.112979	0.603015	-0.070027
0.603871	0.074323	0.61399	0.140675	0.605265	-0.126823	0.603943	0.130704	0.640886	0.593668	0.62883	0.404458	0.603566	0.112454	0.603866	-0.070676
0.604723	0.0746	0.614855	0.140423	0.606118	-0.125514	0.604795	0.130603	0.64179	0.592897	0.629717	0.404126	0.604417	0.11159	0.604716	-0.072046
0.605574	0.075183	0.61572	0.139107	0.606971	-0.124582	0.605646	0.129778	0.642694	0.592513	0.630603	0.403388	0.605268	0.111268	0.605567	-0.072481
0.606426	0.075629	0.616585	0.138312	0.607824	-0.124278	0.606497	0.12813	0.643598	0.592274	0.631489	0.403566	0.606119	0.11178	0.606418	-0.073001
0.607278	0.07461	0.61745	0.138142	0.608677	-0.123493	0.607348	0.127698	0.644502	0.59212	0.632375	0.403874	0.606969	0.11184	0.607269	-0.074084
0.608129	0.073445	0.618315	0.138186	0.60953	-0.121956	0.6082	0.12816	0.645406	0.591376	0.633261	0.403224	0.60782	0.111435	0.608119	-0.074897
0.608981	0.073538	0.61918	0.137471	0.610383	-0.121275	0.609051	0.128713	0.64631	0.590254	0.634147	0.40272	0.608671	0.111224	0.60897	-0.075579
0.609833	0.07355	0.620045	0.136257	0.611236	-0.120636	0.609902	0.129439	0.647213	0.589888	0.635033	0.401943	0.609522	0.111509	0.609821	-0.076467
0.610685	0.07338	0.62091	0.135262	0.612089	-0.120891	0.610753	0.129167	0.648117	0.589096	0.635919	0.401118	0.610373	0.111857	0.610672	-0.077673
0.611536	0.072909	0.621775	0.135767	0.612941	-0.121282	0.611604	0.128117	0.649021	0.587397	0.636805	0.400725	0.611224	0.111329	0.611522	-0.07862
0.612388	0.072659	0.62264	0.136282	0.613794	-0.121465	0.612456	0.127524	0.649925	0.585533	0.637691	0.401154	0.612074	0.110534	0.612373	-0.07904
0.61324	0.073691	0.623505	0.136291	0.614647	-0.121768	0.613307	0.127151	0.650829	0.584822	0.638577	0.401044	0.612925	0.110741	0.613224	-0.081043
0.614091	0.073678	0.62437	0.13588	0.6155	-0.122392	0.614158	0.126885	0.651733	0.584841	0.639463	0.402268	0.613776	0.111068	0.614074	-0.082046
0.614943	0.073454	0.625235	0.135916	0.616353	-0.123258	0.615009	0.126784	0.652637	0.584177	0.640349	0.402774	0.614627	0.11095	0.614925	-0.081845
0.615795	0.073348	0.6261	0.135632	0.617206	-0.123449	0.61586	0.126837	0.653541	0.583289	0.641235	0.403402	0.615478	0.110883	0.615776	-0.081944
0.616646	0.073821	0.626965	0.135101	0.618059	-0.122358	0.616712	0.126533	0.654445	0.582857	0.642121	0.403659	0.616329	0.11125	0.616627	-0.08297
0.617498	0.074175	0.62783	0.134268	0.618912	-0.121905	0.617563	0.125743	0.655349	0.582182	0.643007	0.404045	0.61718	0.112442	0.617477	-0.08248
0.61835	0.074507	0.628695	0.135292	0.619765	-0.122623	0.618414	0.12508	0.656253	0.581595	0.643893	0.403924	0.61803	0.113125	0.618328	-0.083237
0.619202	0.074315	0.62956	0.135026	0.620618	-0.122543	0.619265	0.12431	0.657156	0.580432	0.644779	0.403247	0.618881	0.112293	0.619179	-0.084393
0.620053	0.074461	0.630425	0.135191	0.621471	-0.122913	0.620117	0.123773	0.65806	0.579874	0.645665	0.403217	0.619732	0.111972	0.62003	-0.085022
0.620905	0.074861	0.63129	0.135882	0.622323	-0.124039	0.620968	0.123654	0.658964	0.579502	0.646551	0.402111	0.620583	0.112373	0.62088	-0.086106
0.621757	0.074746	0.632155	0.135878	0.623176	-0.124175	0.621819	0.125708	0.659868	0.578728	0.647437	0.401421	0.621434	0.112505	0.621731	-0.085832
0.622608	0.074981	0.63302	0.136477	0.624029	-0.123102	0.62267	0.125473	0.660772	0.578215	0.648323	0.400278	0.622285	0.11236	0.622582	-0.086531
0.62346	0.074894	0.633885	0.136405	0.624882	-0.123015	0.623521	0.125618	0.661676	0.57847	0.649209	0.398822	0.623136	0.111252	0.623433	-0.087318
0.624312	0.074577	0.63475	0.137075	0.625735	-0.123538	0.624373	0.126523	0.66258	0.578766	0.650095	0.398681	0.623986	0.111788	0.624283	-0.0874
0.625164	0.074131	0.635615	0.137181	0.626588	-0.123694	0.625224	0.126309	0.663484	0.577685	0.650981	0.399159	0.624837	0.11155	0.625134	-0.088735
0.626015	0.074143	0.63648	0.136625	0.627441	-0.123979	0.626075	0.126381	0.664388	0.576608	0.651867	0.399935	0.625688	0.109786	0.625985	-0.090002
0.626867	0.074108	0.637345	0.135667	0.628294	-0.124148	0.626926	0.126334	0.665292	0.576271	0.652753	0.39875	0.626539	0.109285	0.626835	-0.090791
0.627719	0.074389	0.63821	0.134646	0.629147	-0.124398	0.627778	0.12682	0.666196	0.575583	0.653639	0.39912	0.62739	0.109687	0.627686	-0.091636
0.62857	0.074546	0.639075	0.135269	0.63	-0.124983	0.628629	0.12717	0.667099	0.574691	0.654525	0.399092	0.628241	0.109716	0.628537	-0.093551
0.629422	0.074679	0.63994	0.135387	0.630853	-0.124969	0.62948	0.126675	0.668003	0.573447	0.655411	0.397901	0.629091	0.108536	0.629388	-0.094556
0.630274	0.074266	0.640805	0.133926	0.631705	-0.125237	0.630331	0.125688	0.668907	0.572155	0.656297	0.396929	0.629942	0.108371	0.630238	-0.095392
0.631126	0.074285	0.64167	0.134465	0.632558	-0.125664	0.631182	0.125321	0.669811	0.570887	0.657183	0.396285	0.630793	0.109358	0.631089	-0.09665
0.631977	0.075092	0.642535	0.13372	0.633411	-0.126161	0.632034	0.125731	0.670715	0.57003	0.658069	0.395687	0.631644	0.109825	0.63194	-0.098121
0.632829	0.075523	0.6434	0.132681	0.634264	-0.126453	0.632885	0.126413	0.671619	0.569382	0.658956	0.395739	0.632495	0.109748	0.632791	-0.099235
0.633681	0.075659	0.644265	0.131954	0.635117	-0.126825	0.633736	0.126633	0.672523	0.568735	0.659842	0.395303	0.633346	0.109816	0.633641	-0.099998
0.634532	0.075989	0.64513	0.131635	0.63597	-0.127897	0.634587	0.126805	0.673427	0.567759	0.660728	0.393577	0.634197	0.109525	0.634492	-0.101204
0.635384	0.076553	0.645995	0.130886	0.636823	-0.128195	0.635438	0.126969	0.674331	0.567328	0.661614	0.392488	0.635047	0.109377	0.635343	-0.102248
0.636236	0.076862	0.64686	0.131012	0.637676	-0.128109	0.63629	0.126742	0.675235	0.567367	0.6625	0.392221	0.635898	0.109869	0.636194	-0.102784
0.637088	0.076966	0.647725	0.132103	0.638529	-0.128549	0.637141	0.126491	0.676139	0.567505	0.663386	0.392206	0.636749	0.109746	0.637044	-0.103733
0.637939	0.076869	0.64859	0.132696	0.639382	-0.129351	0.637992	0.126594	0.677042	0.567308	0.664272	0.391937	0.6376	0.109381	0.637895	-0.104415
0.638791	0.077482	0.649455	0.131993	0.640235	-0.129901	0.638843	0.126857	0.677946	0.566916	0.665158	0.390877	0.638451	0.109178	0.638746	-0.105547
0.639643	0.07842	0.65032	0.131358	0.641088	-0.12954	0.639695	0.127161	0.67885	0.56607	0.666044	0.389968	0.639302	0.10956	0.639596	-0.10682
0.640494	0.079075	0.651185	0.131024	0.64194	-0.129119	0.640546	0.126789	0.679754	0.565941	0.66693	0.390025	0.640152	0.109774	0.640447	-0.106315
0.641346	0.078877	0.65205	0.131964	0.642793	-0.129103	0.641397	0.126637	0.680658	0.566363	0.667816	0.389614	0.641003	0.110076	0.641298	-0.107194
0.642198	0.078514	0.652915	0.132742	0.643646	-0.129199	0.642248	0.126537	0.681562	0.56605	0.668702	0.389033	0.641854	0.110685	0.642149	-0.107714
0.643049	0.07866	0.65378	0.13282	0.644499	-0.128754	0.643099	0.126837	0.682466	0.565855	0.669588	0.388465	0.642705	0.110978	0.642999	-0.109077
0.643901	0.078883	0.654645	0.133479	0.645352	-0.127829	0.643951	0.126929	0.68337	0.565789	0.670474	0.38824	0.643556	0.111309	0.64385	-0.111072
0.644753	0.079506	0.65551	0.133935	0.646205	-0.128727	0.644802	0.126631	0.684274	0.56607	0.67136	0.387599	0.644407	0.110925	0.644701	-0.111072
0.645605	0.080241	0.656375	0.133529	0.647058	-0.130248	0.645653	0.126768	0.685178	0.56608	0.672246	0.387489	0.645258	0.110656	0.645552	-0.111799
0.646456	0.081225	0.65724	0.133692	0.647911	-0.130607	0.646504	0.12733	0.686082	0.565824	0.673132	0.387313	0.646108	0.110306	0.646402	-0.112142
0.647308	0.082629	0.658105	0.134241	0.648764	-0.13149	0.647356	0.127516	0.686985	0.565359	0.674018	0.386966	0.646959	0.110236	0.647253	-0.113123
0.64816	0.082691	0.65897	0.134709	0.649617	-0.132167	0.648207	0.127889	0.687889	0.564594	0.674904	0.385863	0.64781	0.110013	0.648104	-0.114118
0.649011	0.083354	0.659835	0.134791	0.65047	-0.132606	0.649058	0.128736	0.688793	0.563926	0.67579	0.385187	0.648661	0.109487	0.648955	-0.115539
0.649863	0.083644	0.6607	0.13529	0.651322	-0.133077	0.649909	0.129279	0.689697	0.563209	0.676676	0.384625	0.649512	0.108969	0.649805	-0.116326
0.650715	0.08478	0.661565	0.135947	0.652175	-0.133353	0.65076	0.128974	0.690601	0.562569	0.677562	0.384369	0.650363	0.108341	0.650656	-0.117147
0.651567	0.085303	0.66243	0.136068	0.653028	-0.132992	0.651612	0.128733	0.691505	0.562835	0.678448	0.384072	0.651214	0.108106	0.651507	-0.118658
0.652418	0.085972	0.663295	0.136244	0.653881	-0.133295	0.652463	0.128369	0.692409	0.562579	0.679334	0.3837	0.652064	0.107652	0.652357	-0.119102
0.65327	0.086048	0.66416	0.136391	0.654734	-0.133628	0.653314	0.127763	0.693313	0.561831	0.68022	0.38177	0.652915	0.106966	0.653208	-0.119602
0.654122	0.085253	0.665025	0.13626	0.655587	-0.13394	0.654165	0.128017	0.694217	0.562372	0.681106	0.381226	0.653766	0.106829	0.654059	-0.120855
0.654973	0.085252	0.66589	0.136501	0.65644	-0.133892	0.655016	0.128807	0.695121	0.562496	0.681992	0.379404	0.654617	0.106749	0.65491	-0.122994
0.655825	0.085634	0.666755	0.137192	0.657293	-0.132815	0.655868	0.129666	0.696025	0.563389	0.682878	0.379091	0.655468	0.105796	0.65576	-0.123727
0.656677	0.085383	0.66762	0.137178	0.658146	-0.132258	0.656719	0.13048	0.696929	0.562415	0.683764	0.378271	0.656319	0.105768	0.656611	-0.124537
0.657529	0.086923	0.668485	0.137882	0.658999	-0.132356	0.65757	0.130764	0.697832	0.561999	0.68465	0.377477	0.657169	0.105711	0.657462	-0.125306
0.65838	0.087662	0.669349	0.138305	0.659852	-0.132639	0.658421	0.130779	0.698736	0.562902	0.685537	0.376471	0.65802	0.104801	0.658313	-0.126604
0.659232	0.087626	0.670214	0.139582	0.660704	-0.133742	0.659273	0.131521	0.69964	0.561513	0.686423	0.374542	0.658871	0.104271	0.659163	-0.127642
0.660084	0.088079	0.67108	0.140079	0.661557	-0.133804	0.660124	0.131758	0.700544	0.561841	0.687309	0.374256	0.659722	0.1033	0.660014	-0.129393
0.660935	0.088503	0.671944	0.140287	0.66241	-0.133403	0.660975	0.131114	0.701448	0.561952	0.688195	0.373199	0.660573	0.104046	0.660865	-0.12966
0.661787	0.088391	0.672809	0.140182	0.663263	-0.13304	0.661826	0.131005	0.702352	0.562339	0.689081	0.373166	0.661424	0.104125	0.661716	-0.130207
0.662639	0.088456	0.673674	0.139163	0.664116	-0.132558	0.662677	0.131331	0.703256	0.561897	0.689967	0.373057	0.662275	0.103244	0.662566	-0.130441
0.663491	0.08852	0.674539	0.138852	0.664969	-0.13189	0.663529	0.130978	0.70416	0.561261	0.690853	0.372851	0.663125	0.102548	0.663417	-0.131285
0.664342	0.08929	0.675404	0.137433	0.665822	-0.131169	0.66438	0.129657	0.705064	0.560253	0.691739	0.37352	0.663976	0.102714	0.664268	-0.132044
0.665194	0.089169	0.676269	0.138445	0.666675	-0.131707	0.665231	0.129072	0.705968	0.559395	0.692625	0.373146	0.664827	0.102696	0.665118	-0.131744
0.666046	0.088993	0.677134	0.138662	0.667528	-0.132134	0.666082	0.128674	0.706871	0.557346	0.693511	0.37256	0.665678	0.101395	0.665969	-0.131852
0.666897	0.089863	0.677999	0.138436	0.668381	-0.131755	0.666933	0.128354	0.707775	0.555361	0.694397	0.371993	0.666529	0.100799	0.66682	-0.132208
0.667749	0.090574	0.678864	0.139176	0.669234	-0.131042	0.667785	0.128496	0.708679	0.554724	0.695283	0.372818	0.66738	0.10149	0.667671	-0.132043
0.668601	0.090973	0.679729	0.139487	0.670087	-0.129992	0.668636	0.127803	0.709583	0.554667	0.696169	0.372202	0.66823	0.102077	0.668521	-0.13256
0.669452	0.090695	0.680594	0.140068	0.670939	-0.129957	0.669487	0.127495	0.710487	0.554241	0.697055	0.372233	0.669081	0.10184	0.669372	-0.133023
0.670304	0.091166	0.681459	0.140078	0.671792	-0.130203	0.670338	0.12751	0.711391	0.552548	0.697941	0.372057	0.669932	0.101157	0.670223	-0.133453
0.671156	0.091314	0.682324	0.139334	0.672645	-0.130557	0.67119	0.126595	0.712295	0.552999	0.698827	0.372818	0.670783	0.102437	0.671074	-0.133016
0.672008	0.090713	0.683189	0.14024	0.673498	-0.130371	0.672041	0.125634	0.713199	0.553006	0.699713	0.373022	0.671634	0.102551	0.671924	-0.133698
0.672859	0.090333	0.684054	0.139654	0.674351	-0.130178	0.672892	0.125342	0.714103	0.553337	0.700599	0.373227	0.672485	0.102676	0.672775	-0.134036
0.673711	0.090267	0.684919	0.139936	0.675204	-0.129465	0.673743	0.125465	0.715007	0.553614	0.701485	0.372951	0.673336	0.101813	0.673626	-0.134347
0.674563	0.091081	0.685784	0.140873	0.676057	-0.129555	0.674594	0.125202	0.715911	0.553488	0.702371	0.372411	0.674186	0.101464	0.674477	-0.135094
0.675415	0.090484	0.686649	0.14118	0.67691	-0.129251	0.675446	0.125071	0.716815	0.553041	0.703257	0.37229	0.675037	0.100908	0.675327	-0.13576
0.676266	0.090595	0.687514	0.14146	0.677763	-0.128454	0.676297	0.124588	0.717718	0.552718	0.704143	0.371569	0.675888	0.100543	0.676178	-0.136641
0.677118	0.090793	0.688379	0.14223	0.678616	-0.129083	0.677148	0.124236	0.718622	0.552773	0.705029	0.371824	0.676739	0.100674	0.677029	-0.137399
0.67797	0.091036	0.689244	0.142565	0.679469	-0.130094	0.677999	0.124461	0.719526	0.553655	0.705915	0.371569	0.67759	0.099667	0.677879	-0.137621
0.678821	0.091126	0.690109	0.141695	0.680322	-0.13006	0.678851	0.124638	0.72043	0.553355	0.706801	0.371257	0.678441	0.09915	0.67873	-0.137757
0.679673	0.091242	0.690974	0.141097	0.681174	-0.129675	0.679702	0.124211	0.721334	0.552917	0.707687	0.371095	0.679292	0.099099	0.679581	-0.138436
0.680525	0.090625	0.691839	0.141417	0.682027	-0.128996	0.680553	0.124245	0.722238	0.55211	0.708573	0.370295	0.680142	0.098742	0.680432	-0.139663
0.681376	0.090463	0.692704	0.140936	0.68288	-0.128611	0.681404	0.124121	0.723142	0.551359	0.709459	0.369322	0.680993	0.098158	0.681282	-0.140276
0.682228	0.090943	0.693569	0.141198	0.683733	-0.128939	0.682255	0.124621	0.724046	0.55164	0.710345	0.369133	0.681844	0.097453	0.682133	-0.140917
0.68308	0.090864	0.694434	0.142178	0.684586	-0.128789	0.683107	0.124677	0.72495	0.551166	0.711231	0.368553	0.682695	0.096852	0.682984	-0.141285
0.683932	0.091323	0.695299	0.14278	0.685439	-0.128531	0.683958	0.125666	0.725854	0.550241	0.712117	0.368773	0.683546	0.096119	0.683835	-0.142843
0.684783	0.091642	0.696164	0.143278	0.686292	-0.127414	0.684809	0.125592	0.726758	0.549939	0.713004	0.368253	0.684397	0.095175	0.684685	-0.143933
0.685635	0.091857	0.697029	0.143145	0.687145	-0.126993	0.68566	0.124865	0.727661	0.549841	0.71389	0.367789	0.685247	0.095135	0.685536	-0.144626
0.686487	0.091902	0.697894	0.143273	0.687998	-0.126496	0.686511	0.124085	0.728565	0.550373	0.714776	0.367217	0.686098	0.095123	0.686387	-0.144721
0.687338	0.092059	0.698759	0.143467	0.688851	-0.125863	0.687363	0.123869	0.729469	0.54981	0.715662	0.366998	0.686949	0.094919	0.687238	-0.145321
0.68819	0.09175	0.699624	0.143917	0.689704	-0.125579	0.688214	0.123743	0.730373	0.549449	0.716548	0.36638	0.6878	0.094629	0.688088	-0.146559
0.689042	0.091439	0.700489	0.144219	0.690556	-0.125317	0.689065	0.122788	0.731277	0.548503	0.717434	0.367103	0.688651	0.095359	0.688939	-0.147112
0.689894	0.090996	0.701354	0.143976	0.691409	-0.124856	0.689916	0.121822	0.732181	0.548292	0.71832	0.367349	0.689502	0.095277	0.68979	-0.147654
0.690745	0.09084	0.702219	0.144285	0.692262	-0.124622	0.690768	0.121405	0.733085	0.548354	0.719206	0.366818	0.690353	0.094944	0.69064	-0.147733
0.691597	0.090616	0.703084	0.14471	0.693115	-0.1247	0.691619	0.12062	0.733989	0.548654	0.720092	0.366226	0.691203	0.096366	0.691491	-0.148411
0.692449	0.090523	0.703949	0.145055	0.693968	-0.124283	0.69247	0.119916	0.734893	0.547163	0.720978	0.365252	0.692054	0.096183	0.692342	-0.149055
0.6933	0.090605	0.704814	0.144779	0.694821	-0.124744	0.693321	0.120025	0.735797	0.546279	0.721864	0.366082	0.692905	0.095713	0.693193	-0.149433
0.694152	0.090609	0.705679	0.144976	0.695674	-0.125091	0.694172	0.12021	0.736701	0.545312	0.72275	0.366353	0.693756	0.096018	0.694043	-0.149781
0.695004	0.090711	0.706544	0.145589	0.696527	-0.124945	0.695024	0.12046	0.737604	0.544542	0.723636	0.36607	0.694607	0.095561	0.694894	-0.15044
0.695855	0.091204	0.707409	0.145795	0.69738	-0.124863	0.695875	0.120081	0.738508	0.544612	0.724522	0.365171	0.695458	0.095616	0.695745	-0.151666
0.696707	0.09234	0.708274	0.145685	0.698233	-0.124373	0.696726	0.120096	0.739412	0.544527	0.725408	0.365054	0.696308	0.096101	0.696596	-0.152653
0.697559	0.093601	0.709139	0.145715	0.699086	-0.125468	0.697577	0.120369	0.740316	0.544593	0.726294	0.365178	0.697159	0.096786	0.697446	-0.15304
0.698411	0.094191	0.710004	0.145412	0.699938	-0.12559	0.698429	0.11993	0.74122	0.544357	0.72718	0.364834	0.69801	0.096291	0.698297	-0.15298
0.699262	0.093932	0.710869	0.144973	0.700791	-0.124787	0.69928	0.11948	0.742124	0.543765	0.728066	0.366294	0.698861	0.096795	0.699148	-0.153236
0.700114	0.093101	0.711734	0.144812	0.701644	-0.125918	0.700131	0.118397	0.743028	0.542574	0.728952	0.365445	0.699712	0.096264	0.699998	-0.153603
0.700966	0.092291	0.712599	0.144384	0.702497	-0.125185	0.700982	0.117064	0.743932	0.541259	0.729838	0.366134	0.700563	0.096991	0.700849	-0.154206
0.701818	0.093127	0.713464	0.144336	0.70335	-0.125472	0.701833	0.116195	0.744836	0.541241	0.730724	0.36721	0.701414	0.097748	0.7017	-0.155035
0.702669	0.093668	0.714329	0.143381	0.704203	-0.125795	0.702685	0.11588	0.74574	0.541593	0.73161	0.366661	0.702264	0.098238	0.702551	-0.155648
0.703521	0.094091	0.715194	0.142477	0.705056	-0.125501	0.703536	0.115313	0.746644	0.540988	0.732496	0.367079	0.703115	0.098139	0.703401	-0.155968
0.704373	0.09441	0.716059	0.14183	0.705909	-0.125639	0.704387	0.116261	0.747547	0.539778	0.733382	0.366669	0.703966	0.097755	0.704252	-0.156278
0.705224	0.094636	0.716924	0.141501	0.706762	-0.125473	0.705238	0.117169	0.748451	0.53982	0.734268	0.366711	0.704817	0.098052	0.705103	-0.156688
0.706076	0.094939	0.717789	0.141868	0.707615	-0.125811	0.706089	0.118076	0.749355	0.539482	0.735154	0.367077	0.705668	0.098314	0.705954	-0.157414
0.706928	0.094644	0.718654	0.142416	0.708468	-0.126739	0.706941	0.118057	0.750259	0.539513	0.73604	0.366491	0.706519	0.098131	0.706804	-0.157688
0.707779	0.095063	0.719519	0.143067	0.709321	-0.126048	0.707792	0.118317	0.751163	0.539057	0.736926	0.366698	0.70737	0.097763	0.707655	-0.158726
0.708631	0.096105	0.720384	0.142857	0.710173	-0.125032	0.708643	0.118253	0.752067	0.539166	0.737812	0.365786	0.70822	0.098269	0.708506	-0.160144
0.709483	0.095756	0.721249	0.142083	0.711026	-0.125844	0.709494	0.117938	0.752971	0.539141	0.738698	0.36565	0.709071	0.09908	0.709357	-0.161197
0.710335	0.096345	0.722114	0.141565	0.711879	-0.126479	0.710346	0.11774	0.753875	0.538797	0.739585	0.365469	0.709922	0.099652	0.710207	-0.162112
0.711186	0.09712	0.722979	0.140854	0.712732	-0.126382	0.711197	0.117889	0.754779	0.53941	0.74047	0.364975	0.710773	0.099701	0.711058	-0.162958
0.712038	0.097685	0.723844	0.141039	0.713585	-0.126583	0.712048	0.118074	0.755683	0.538651	0.741357	0.363592	0.711624	0.099396	0.711909	-0.164226
0.71289	0.098043	0.724709	0.140259	0.714438	-0.125724	0.712899	0.11798	0.756587	0.539511	0.742243	0.362865	0.712475	0.099071	0.712759	-0.165078
0.713741	0.097554	0.725574	0.139821	0.715291	-0.124765	0.71375	0.118003	0.75749	0.539779	0.743129	0.363427	0.713326	0.09843	0.71361	-0.165566
0.714593	0.097905	0.726439	0.139722	0.716144	-0.124589	0.714602	0.118808	0.758394	0.539459	0.744015	0.363678	0.714176	0.098081	0.714461	-0.166238
0.715445	0.099131	0.727304	0.139389	0.716997	-0.124006	0.715453	0.120211	0.759298	0.538521	0.744901	0.362719	0.715027	0.098002	0.715312	-0.165977
0.716296	0.099689	0.728169	0.140395	0.71785	-0.124969	0.716304	0.120905	0.760202	0.538017	0.745787	0.362511	0.715878	0.097911	0.716162	-0.166356
0.717148	0.100257	0.729034	0.139715	0.718703	-0.123771	0.717155	0.120867	0.761106	0.537856	0.746673	0.362583	0.716729	0.098044	0.717013	-0.167161
0.718	0.101099	0.729899	0.139126	0.719555	-0.123783	0.718006	0.121166	0.76201	0.536695	0.747559	0.360727	0.71758	0.098338	0.717864	-0.167479
0.718852	0.101653	0.730764	0.138865	0.720408	-0.123689	0.718858	0.122033	0.762914	0.535116	0.748445	0.359571	0.718431	0.099166	0.718715	-0.16739
0.719703	0.102465	0.731629	0.138883	0.721261	-0.123552	0.719709	0.122309	0.763818	0.53417	0.749331	0.358289	0.719281	0.09934	0.719565	-0.166627
0.720555	0.102858	0.732494	0.139724	0.722114	-0.122523	0.72056	0.122747	0.764722	0.533601	0.750217	0.35788	0.720132	0.099314	0.720416	-0.167728
0.721407	0.102925	0.733359	0.139305	0.722967	-0.122804	0.721411	0.121307	0.765626	0.534572	0.751103	0.358108	0.720983	0.099125	0.721267	-0.16816
0.722259	0.103286	0.734224	0.138778	0.72382	-0.123113	0.722263	0.120372	0.76653	0.533934	0.751989	0.359101	0.721834	0.098223	0.722118	-0.168802
0.72311	0.103469	0.735089	0.139268	0.724673	-0.123089	0.723114	0.121286	0.767433	0.533199	0.752875	0.359008	0.722685	0.098181	0.722968	-0.16861
0.723962	0.104503	0.735954	0.140124	0.725526	-0.123102	0.723965	0.121187	0.768337	0.533362	0.753761	0.35892	0.723536	0.098274	0.723819	-0.169361
0.724814	0.104961	0.736819	0.140455	0.726379	-0.123531	0.724816	0.120434	0.769241	0.532599	0.754647	0.358223	0.724387	0.097962	0.72467	-0.169887
0.725665	0.105007	0.737684	0.139967	0.727232	-0.123514	0.725667	0.120033	0.770145	0.533074	0.755533	0.356768	0.725237	0.09792	0.72552	-0.170566
0.726517	0.104969	0.738549	0.139224	0.728085	-0.123562	0.726519	0.120293	0.771049	0.53242	0.756419	0.356066	0.726088	0.09822	0.726371	-0.170632
0.727369	0.104711	0.739414	0.138814	0.728938	-0.124407	0.72737	0.119815	0.771953	0.532098	0.757305	0.355508	0.726939	0.098603	0.727222	-0.170959
0.728221	0.104852	0.740279	0.137773	0.72979	-0.124135	0.728221	0.119348	0.772857	0.532049	0.758191	0.355138	0.72779	0.098637	0.728073	-0.171877
0.729072	0.105248	0.741144	0.136454	0.730643	-0.124098	0.729072	0.119428	0.773761	0.531265	0.759077	0.355087	0.728641	0.097664	0.728923	-0.172922
0.729924	0.105164	0.742009	0.135895	0.731496	-0.123839	0.729923	0.119721	0.774665	0.53108	0.759963	0.354361	0.729492	0.097608	0.729774	-0.173429
0.730776	0.105393	0.742874	0.135481	0.732349	-0.123984	0.730775	0.120087	0.775569	0.530576	0.760849	0.353624	0.730342	0.097929	0.730625	-0.172618
0.731627	0.106355	0.743739	0.135452	0.733202	-0.122896	0.731626	0.11993	0.776473	0.53099	0.761735	0.352977	0.731193	0.097335	0.731476	-0.172505
0.732479	0.107502	0.744604	0.135598	0.734055	-0.122443	0.732477	0.119788	0.777376	0.530324	0.762621	0.353308	0.732044	0.097129	0.732326	-0.173297
0.733331	0.10829	0.745469	0.134712	0.734908	-0.122788	0.733328	0.11925	0.77828	0.528617	0.763507	0.353884	0.732895	0.097058	0.733177	-0.174502
0.734182	0.108419	0.746334	0.134553	0.735761	-0.122232	0.73418	0.119413	0.779184	0.527737	0.764393	0.353777	0.733746	0.09705	0.734028	-0.175421
0.735034	0.108956	0.747199	0.133789	0.736614	-0.123019	0.735031	0.11963	0.780088	0.527986	0.765279	0.353393	0.734597	0.097471	0.734879	-0.1758
0.735886	0.109869	0.748064	0.134119	0.737467	-0.123138	0.735882	0.119368	0.780992	0.52779	0.766165	0.353389	0.735448	0.098136	0.735729	-0.176196
0.736738	0.109949	0.748929	0.13308	0.73832	-0.122919	0.736733	0.119978	0.781896	0.527572	0.767051	0.353463	0.736298	0.098889	0.73658	-0.177406
0.737589	0.109355	0.749794	0.133576	0.739172	-0.122279	0.737584	0.120206	0.7828	0.52711	0.767937	0.35379	0.737149	0.098963	0.737431	-0.177616
0.738441	0.109355	0.750659	0.133394	0.740025	-0.121334	0.738436	0.120399	0.783704	0.525824	0.768824	0.353371	0.738	0.099365	0.738281	-0.177615
0.739293	0.109232	0.751524	0.13338	0.740878	-0.121361	0.739287	0.120976	0.784608	0.524488	0.76971	0.353068	0.738851	0.098986	0.739132	-0.177682
0.740144	0.109017	0.752389	0.133555	0.741731	-0.121555	0.740138	0.120647	0.785512	0.523361	0.770596	0.352336	0.739702	0.097833	0.739983	-0.177839
0.740996	0.109384	0.753254	0.134044	0.742584	-0.122379	0.740989	0.120332	0.786416	0.52285	0.771482	0.352032	0.740553	0.097915	0.740834	-0.178731
0.741848	0.110099	0.754119	0.133759	0.743437	-0.122104	0.74184	0.119955	0.787319	0.523257	0.772368	0.351835	0.741404	0.097327	0.741684	-0.178952
0.7427	0.111106	0.754984	0.13322	0.74429	-0.121054	0.742692	0.119604	0.788223	0.523333	0.773254	0.351486	0.742254	0.097041	0.742535	-0.179513
0.743551	0.111333	0.755849	0.133834	0.745143	-0.120933	0.743543	0.119972	0.789127	0.523095	0.77414	0.350774	0.743105	0.095974	0.743386	-0.179277
0.744403	0.111561	0.756714	0.133138	0.745996	-0.121	0.744394	0.12082	0.790031	0.522238	0.775026	0.350274	0.743956	0.095272	0.744237	-0.179659
0.745255	0.111633	0.757579	0.134003	0.746849	-0.120602	0.745245	0.120943	0.790935	0.520656	0.775912	0.349917	0.744807	0.094678	0.745087	-0.180882
0.746106	0.111196	0.758444	0.134687	0.747702	-0.121133	0.746097	0.120314	0.791839	0.519919	0.776798	0.349594	0.745658	0.094455	0.745938	-0.180893
0.746958	0.11122	0.759309	0.135147	0.748554	-0.121199	0.746948	0.119569	0.792743	0.519769	0.777684	0.349128	0.746509	0.095299	0.746789	-0.182454
0.74781	0.111963	0.760174	0.135902	0.749407	-0.121049	0.747799	0.118986	0.793647	0.518918	0.77857	0.349565	0.747359	0.095442	0.747639	-0.184377
0.748662	0.111521	0.761039	0.135792	0.75026	-0.120602	0.74865	0.118733	0.794551	0.518555	0.779456	0.349171	0.74821	0.095195	0.74849	-0.184399
0.749513	0.111479	0.761904	0.1351	0.751113	-0.121209	0.749501	0.118248	0.795455	0.518456	0.780342	0.34915	0.749061	0.094896	0.749341	-0.185643
0.750365	0.111005	0.762769	0.133261	0.751966	-0.121327	0.750353	0.11792	0.796358	0.517238	0.781228	0.350302	0.749912	0.095012	0.750192	-0.185787
0.751217	0.11013	0.763634	0.132999	0.752819	-0.121909	0.751204	0.1183	0.797262	0.516973	0.782114	0.349979	0.750763	0.09474	0.751042	-0.185179
0.752068	0.111262	0.764499	0.133734	0.753672	-0.119767	0.752055	0.118387	0.798166	0.516103	0.783	0.349768	0.751614	0.094309	0.751893	-0.186496
0.75292	0.111015	0.765364	0.13359	0.754525	-0.119854	0.752906	0.118507	0.79907	0.51599	0.783886	0.349864	0.752465	0.093954	0.752744	-0.187137
0.753772	0.110723	0.766229	0.133985	0.755378	-0.120077	0.753758	0.118387	0.799974	0.514738	0.784772	0.349696	0.753315	0.093368	0.753595	-0.188123
0.754623	0.110674	0.767094	0.133809	0.756231	-0.119593	0.754609	0.118321	0.800878	0.513734	0.785658	0.347635	0.754166	0.093269	0.754445	-0.187577
0.755475	0.110252	0.767959	0.134241	0.757084	-0.12003	0.75546	0.118853	0.801782	0.512546	0.786544	0.346871	0.755017	0.093823	0.755296	-0.188167
0.756327	0.110131	0.768824	0.134491	0.757936	-0.119776	0.756311	0.118771	0.802686	0.510885	0.78743	0.346595	0.755868	0.094228	0.756147	-0.189512
0.757179	0.110379	0.769689	0.133932	0.758789	-0.119765	0.757162	0.118318	0.80359	0.510055	0.788316	0.345766	0.756719	0.094325	0.756997	-0.189893
0.75803	0.110112	0.770554	0.133964	0.759642	-0.120643	0.758014	0.117862	0.804494	0.509422	0.789202	0.34511	0.75757	0.094229	0.757848	-0.190491
0.758882	0.109378	0.771419	0.133946	0.760495	-0.120576	0.758865	0.117186	0.805398	0.508308	0.790088	0.344918	0.758421	0.094041	0.758699	-0.190901
0.759734	0.10975	0.772283	0.133974	0.761348	-0.121555	0.759716	0.116735	0.806301	0.50727	0.790974	0.345417	0.759271	0.09379	0.75955	-0.191439
0.760585	0.110371	0.773148	0.134569	0.762201	-0.12148	0.760567	0.116614	0.807205	0.506782	0.79186	0.346421	0.760122	0.09338	0.7604	-0.192478
0.761437	0.110563	0.774014	0.135184	0.763054	-0.121951	0.761418	0.116416	0.808109	0.507001	0.792746	0.346842	0.760973	0.092754	0.761251	-0.193576
0.762289	0.110428	0.774879	0.13444	0.763907	-0.121704	0.76227	0.116604	0.809013	0.507334	0.793632	0.346453	0.761824	0.092631	0.762102	-0.195174
0.763141	0.11039	0.775744	0.133696	0.76476	-0.121959	0.763121	0.116734	0.809917	0.507109	0.794518	0.34594	0.762675	0.092888	0.762953	-0.195446
0.763992	0.110803	0.776609	0.13453	0.765613	-0.121518	0.763972	0.116957	0.810821	0.505989	0.795404	0.346144	0.763526	0.093591	0.763803	-0.196766
0.764844	0.110869	0.777474	0.134624	0.766466	-0.121348	0.764823	0.117548	0.811725	0.504743	0.79629	0.345967	0.764376	0.094344	0.764654	-0.197339
0.765696	0.110622	0.778338	0.133945	0.767319	-0.120965	0.765675	0.117855	0.812629	0.504515	0.797177	0.345285	0.765227	0.094957	0.765505	-0.197579
0.766547	0.110492	0.779203	0.133984	0.768171	-0.120344	0.766526	0.117585	0.813533	0.503718	0.798063	0.344936	0.766078	0.094689	0.766356	-0.197703
0.767399	0.110841	0.780068	0.133727	0.769024	-0.11968	0.767377	0.117562	0.814437	0.503061	0.798949	0.344482	0.766929	0.094507	0.767206	-0.197883
0.768251	0.111432	0.780933	0.133424	0.769877	-0.119656	0.768228	0.117726	0.815341	0.502737	0.799835	0.343506	0.76778	0.094715	0.768057	-0.198623
0.769103	0.112163	0.781798	0.133707	0.77073	-0.119682	0.769079	0.117532	0.816244	0.502519	0.800721	0.343557	0.768631	0.09496	0.768908	-0.199173
0.769954	0.112493	0.782663	0.134341	0.771583	-0.119851	0.769931	0.117391	0.817148	0.50234	0.801607	0.344133	0.769482	0.09492	0.769758	-0.199437
0.770806	0.112953	0.783528	0.135507	0.772436	-0.119496	0.770782	0.117245	0.818052	0.501303	0.802493	0.343975	0.770332	0.095032	0.770609	-0.199729
0.771658	0.113335	0.784393	0.135881	0.773289	-0.119073	0.771633	0.117302	0.818956	0.500939	0.803379	0.343502	0.771183	0.09475	0.77146	-0.200144
0.772509	0.113504	0.785258	0.13601	0.774142	-0.118941	0.772484	0.117054	0.81986	0.4996	0.804265	0.344336	0.772034	0.094186	0.772311	-0.200746
0.773361	0.114607	0.786123	0.135661	0.774995	-0.119246	0.773335	0.116258	0.820764	0.49889	0.805151	0.343455	0.772885	0.094075	0.773161	-0.202108
0.774213	0.114641	0.786988	0.136275	0.775848	-0.119915	0.774187	0.115408	0.821668	0.497567	0.806037	0.343872	0.773736	0.093793	0.774012	-0.203407
0.775065	0.113889	0.787853	0.137445	0.776701	-0.119993	0.775038	0.115806	0.822572	0.496963	0.806923	0.342952	0.774587	0.093987	0.774863	-0.205013
0.775916	0.113727	0.788718	0.137891	0.777554	-0.119618	0.775889	0.11606	0.823476	0.497675	0.807809	0.342234	0.775438	0.093182	0.775714	-0.205554
0.776768	0.113565	0.789583	0.137635	0.778406	-0.11984	0.77674	0.115708	0.82438	0.49765	0.808695	0.343014	0.776288	0.092601	0.776564	-0.205764
0.77762	0.113686	0.790448	0.138217	0.779259	-0.120167	0.777592	0.115938	0.825284	0.497211	0.809581	0.343678	0.777139	0.093024	0.777415	-0.206439
0.778471	0.11335	0.791313	0.13825	0.780112	-0.119608	0.778443	0.116258	0.826187	0.497539	0.810467	0.343239	0.77799	0.091966	0.778266	-0.207059
0.779323	0.112898	0.792178	0.137667	0.780965	-0.119054	0.779294	0.115545	0.827091	0.496663	0.811353	0.342672	0.778841	0.093376	0.779117	-0.20757
0.780175	0.112935	0.793043	0.137064	0.781818	-0.119016	0.780145	0.115482	0.827995	0.497229	0.812239	0.342262	0.779692	0.092541	0.779967	-0.208531
0.781027	0.113377	0.793908	0.136563	0.782671	-0.11982	0.780996	0.11537	0.828899	0.497265	0.813125	0.342022	0.780543	0.092029	0.780818	-0.20946
0.781878	0.113537	0.794773	0.135768	0.783524	-0.119205	0.781848	0.114684	0.829803	0.49647	0.814011	0.3411	0.781393	0.091931	0.781669	-0.210479
0.78273	0.114606	0.795638	0.13534	0.784377	-0.118153	0.782699	0.114955	0.830707	0.495981	0.814897	0.340845	0.782244	0.092017	0.782519	-0.211278
0.783582	0.115164	0.796503	0.136061	0.78523	-0.116953	0.78355	0.1152	0.831611	0.496666	0.815783	0.340292	0.783095	0.092383	0.78337	-0.211782
0.784433	0.11473	0.797368	0.136695	0.786083	-0.116951	0.784401	0.115037	0.832515	0.496048	0.816669	0.340589	0.783946	0.092166	0.784221	-0.212137
0.785285	0.114447	0.798233	0.137415	0.786936	-0.116911	0.785253	0.115196	0.833419	0.495559	0.817555	0.340483	0.784797	0.092039	0.785072	-0.212563
0.786137	0.115137	0.799098	0.138034	0.787789	-0.115884	0.786104	0.114732	0.834323	0.494704	0.818441	0.340026	0.785648	0.092436	0.785922	-0.213591
0.786988	0.115516	0.799963	0.138172	0.788641	-0.115944	0.786955	0.114406	0.835227	0.494399	0.819327	0.339073	0.786498	0.092424	0.786773	-0.214626
0.78784	0.11505	0.800828	0.137548	0.789494	-0.115115	0.787806	0.114523	0.83613	0.494974	0.820213	0.338827	0.787349	0.092769	0.787624	-0.215231
0.788692	0.114757	0.801693	0.137267	0.790347	-0.114161	0.788657	0.114426	0.837034	0.494497	0.821099	0.338617	0.7882	0.093191	0.788475	-0.215241
0.789544	0.115089	0.802558	0.137291	0.7912	-0.115001	0.789509	0.114766	0.837938	0.49446	0.821985	0.337799	0.789051	0.092196	0.789325	-0.215358
0.790395	0.115047	0.803423	0.13786	0.792053	-0.11562	0.79036	0.114548	0.838842	0.494988	0.822872	0.336939	0.789902	0.091166	0.790176	-0.215279
0.791247	0.115037	0.804288	0.137716	0.792906	-0.114817	0.791211	0.114691	0.839746	0.494997	0.823757	0.336698	0.790753	0.091182	0.791027	-0.215033
0.792099	0.116039	0.805153	0.138715	0.793759	-0.11454	0.792062	0.114371	0.84065	0.493136	0.824644	0.336556	0.791604	0.091498	0.791878	-0.215679
0.79295	0.117009	0.806018	0.139245	0.794612	-0.11338	0.792913	0.114434	0.841554	0.492974	0.82553	0.336194	0.792454	0.091369	0.792728	-0.215624
0.793802	0.117442	0.806883	0.138838	0.795465	-0.114232	0.793765	0.114234	0.842458	0.492594	0.826416	0.335311	0.793305	0.091452	0.793579	-0.217052
0.794654	0.117497	0.807748	0.139266	0.796318	-0.114322	0.794616	0.113841	0.843362	0.49215	0.827302	0.335062	0.794156	0.091296	0.79443	-0.218415
0.795506	0.117605	0.808613	0.139868	0.797171	-0.114019	0.795467	0.114059	0.844266	0.491509	0.828188	0.335617	0.795007	0.091367	0.79528	-0.218588
0.796357	0.117865	0.809478	0.140381	0.798023	-0.113996	0.796318	0.114486	0.84517	0.491208	0.829074	0.336791	0.795858	0.09203	0.796131	-0.218718
0.797209	0.118463	0.810343	0.140999	0.798876	-0.113803	0.79717	0.114952	0.846074	0.49169	0.82996	0.33824	0.796709	0.092581	0.796982	-0.219331
0.798061	0.119535	0.811208	0.14068	0.799729	-0.113662	0.798021	0.114943	0.846977	0.492323	0.830846	0.33913	0.79756	0.092199	0.797833	-0.221415
0.798912	0.120401	0.812073	0.140603	0.800582	-0.113724	0.798872	0.114705	0.847881	0.492885	0.831732	0.339955	0.79841	0.092038	0.798683	-0.222734
0.799764	0.121353	0.812938	0.140878	0.801435	-0.113073	0.799723	0.115111	0.848785	0.492792	0.832618	0.340332	0.799261	0.092464	0.799534	-0.223254
0.800616	0.12196	0.813803	0.140461	0.802288	-0.112256	0.800574	0.115418	0.849689	0.492831	0.833504	0.339446	0.800112	0.092031	0.800385	-0.224085
0.801468	0.123163	0.814668	0.14032	0.803141	-0.112241	0.801426	0.115177	0.850593	0.492959	0.83439	0.339756	0.800963	0.091376	0.801236	-0.224809
0.802319	0.124693	0.815533	0.140731	0.803994	-0.112571	0.802277	0.115128	0.851497	0.492765	0.835276	0.339374	0.801814	0.091599	0.802086	-0.22582
0.803171	0.123614	0.816398	0.14067	0.804847	-0.112031	0.803128	0.115306	0.852401	0.493021	0.836162	0.33937	0.802665	0.092562	0.802937	-0.226156
0.804023	0.123364	0.817263	0.140451	0.8057	-0.112041	0.803979	0.115436	0.853305	0.493414	0.837048	0.339308	0.803515	0.092715	0.803788	-0.225932
0.804874	0.124079	0.818128	0.140829	0.806553	-0.112159	0.804831	0.115232	0.854209	0.492969	0.837934	0.339842	0.804366	0.09232	0.804639	-0.22655
0.805726	0.124073	0.818993	0.14143	0.807405	-0.111722	0.805682	0.114791	0.855113	0.491867	0.83882	0.339922	0.805217	0.092302	0.805489	-0.227811
0.806578	0.124345	0.819858	0.141658	0.808258	-0.111426	0.806533	0.115302	0.856017	0.491193	0.839706	0.341592	0.806068	0.092558	0.80634	-0.228529
0.807429	0.125127	0.820723	0.141668	0.809111	-0.111024	0.807384	0.11519	0.85692	0.490807	0.840592	0.34172	0.806919	0.092676	0.807191	-0.228821
0.808281	0.125347	0.821588	0.141615	0.809964	-0.111591	0.808235	0.115215	0.857824	0.490978	0.841478	0.343087	0.80777	0.09177	0.808041	-0.230507
0.809133	0.126974	0.822453	0.141335	0.810817	-0.111683	0.809087	0.11535	0.858728	0.491446	0.842364	0.343328	0.808621	0.091457	0.808892	-0.232286
0.809985	0.127422	0.823318	0.141378	0.81167	-0.111101	0.809938	0.1153	0.859632	0.49111	0.84325	0.342487	0.809471	0.092581	0.809743	-0.232911
0.810836	0.126712	0.824183	0.14208	0.812523	-0.110375	0.810789	0.115592	0.860536	0.489953	0.844136	0.34085	0.810322	0.09291	0.810594	-0.233153
0.811688	0.126647	0.825048	0.142327	0.813376	-0.109908	0.81164	0.115648	0.86144	0.489449	0.845022	0.341154	0.811173	0.093097	0.811444	-0.233317
0.81254	0.125842	0.825913	0.14175	0.814229	-0.109734	0.812491	0.115561	0.862344	0.488287	0.845908	0.342361	0.812024	0.093054	0.812295	-0.23423
0.813392	0.127588	0.826778	0.14123	0.815082	-0.109662	0.813343	0.115223	0.863248	0.487501	0.846794	0.342338	0.812875	0.0929	0.813146	-0.235143
0.814243	0.127009	0.827643	0.141589	0.815935	-0.109739	0.814194	0.115178	0.864152	0.4869	0.84768	0.34293	0.813726	0.09357	0.813997	-0.235375
0.815095	0.126867	0.828508	0.141948	0.816787	-0.109637	0.815045	0.115409	0.865056	0.486659	0.848566	0.342854	0.814577	0.094472	0.814847	-0.2365
0.815947	0.126481	0.829373	0.141651	0.81764	-0.109827	0.815896	0.115566	0.86596	0.486908	0.849452	0.343351	0.815427	0.095366	0.815698	-0.237675
0.816798	0.1263	0.830238	0.140755	0.818493	-0.110024	0.816748	0.11598	0.866863	0.486913	0.850339	0.344346	0.816278	0.095616	0.816549	-0.238498
0.81765	0.127695	0.831103	0.141423	0.819346	-0.109823	0.817599	0.116013	0.867767	0.485916	0.851224	0.343092	0.817129	0.095763	0.8174	-0.238394
0.818502	0.128643	0.831968	0.140324	0.820199	-0.109656	0.81845	0.115676	0.868671	0.484658	0.852111	0.342132	0.81798	0.095812	0.81825	-0.237968
0.819353	0.12779	0.832833	0.140289	0.821052	-0.109237	0.819301	0.115038	0.869575	0.484802	0.852997	0.341471	0.818831	0.096445	0.819101	-0.238156
0.820205	0.128663	0.833698	0.139586	0.821905	-0.108762	0.820152	0.115089	0.870479	0.483912	0.853883	0.342219	0.819682	0.096393	0.819952	-0.239037
0.821057	0.129811	0.834563	0.140276	0.822758	-0.109015	0.821004	0.114821	0.871383	0.4826	0.854769	0.34309	0.820533	0.09537	0.820802	-0.239688
0.821909	0.129995	0.835428	0.140692	0.823611	-0.109304	0.821855	0.113759	0.872287	0.48238	0.855655	0.343218	0.821383	0.094589	0.821653	-0.240635
0.82276	0.130585	0.836293	0.141296	0.824464	-0.109813	0.822706	0.113908	0.873191	0.480892	0.856541	0.343715	0.822234	0.094209	0.822504	-0.240984
0.823612	0.131142	0.837158	0.140903	0.825317	-0.109403	0.823557	0.114271	0.874095	0.478918	0.857427	0.343891	0.823085	0.094415	0.823355	-0.240715
0.824464	0.131855	0.838023	0.140635	0.826169	-0.10941	0.824409	0.113895	0.874999	0.478715	0.858313	0.343418	0.823936	0.094954	0.824205	-0.239897
0.825315	0.131313	0.838888	0.139982	0.827022	-0.109226	0.82526	0.114328	0.875903	0.479096	0.859199	0.343247	0.824787	0.095927	0.825056	-0.23926
0.826167	0.131338	0.839753	0.13972	0.827875	-0.109715	0.826111	0.114291	0.876806	0.477353	0.860085	0.343557	0.825638	0.095573	0.825907	-0.240223
0.827019	0.13203	0.840618	0.139668	0.828728	-0.109945	0.826962	0.114043	0.87771	0.476552	0.860971	0.343656	0.826488	0.095417	0.826758	-0.23981
0.827871	0.132253	0.841483	0.139276	0.829581	-0.110163	0.827813	0.113937	0.878614	0.475418	0.861857	0.343632	0.827339	0.095743	0.827608	-0.240715
0.828722	0.132032	0.842348	0.139834	0.830434	-0.110583	0.828665	0.114801	0.879518	0.475282	0.862743	0.343622	0.82819	0.095394	0.828459	-0.241047
0.829574	0.131242	0.843213	0.139381	0.831287	-0.110754	0.829516	0.115374	0.880422	0.474454	0.863629	0.343427	0.829041	0.09508	0.82931	-0.241524
0.830426	0.131244	0.844078	0.140383	0.83214	-0.111607	0.830367	0.115054	0.881326	0.4736	0.864515	0.343367	0.829892	0.094798	0.83016	-0.241742
0.831277	0.132083	0.844943	0.141191	0.832993	-0.111752	0.831218	0.115798	0.88223	0.473751	0.865401	0.344209	0.830743	0.093791	0.831011	-0.24144
0.832129	0.132136	0.845808	0.141017	0.833846	-0.111764	0.832069	0.116508	0.883134	0.473761	0.866287	0.343825	0.831594	0.093719	0.831862	-0.241901
0.832981	0.132406	0.846673	0.139986	0.834699	-0.110931	0.832921	0.11648	0.884038	0.472113	0.867173	0.343832	0.832444	0.094138	0.832713	-0.241459
0.833833	0.132531	0.847538	0.139707	0.835552	-0.111287	0.833772	0.116541	0.884942	0.470716	0.868059	0.34333	0.833295	0.093838	0.833563	-0.242094
0.834684	0.132688	0.848403	0.13884	0.836404	-0.110764	0.834623	0.116689	0.885846	0.471904	0.868945	0.343637	0.834146	0.094553	0.834414	-0.242321
0.835536	0.132694	0.849268	0.139577	0.837257	-0.111499	0.835474	0.115866	0.88675	0.471352	0.869831	0.344408	0.834997	0.09458	0.835265	-0.242942
0.836388	0.133195	0.850133	0.139377	0.83811	-0.110488	0.836326	0.115495	0.887653	0.47129	0.870717	0.344215	0.835848	0.094759	0.836116	-0.243597
0.837239	0.133729	0.850998	0.138559	0.838963	-0.109891	0.837177	0.115983	0.888557	0.4708	0.871603	0.34324	0.836699	0.095556	0.836966	-0.24385
0.838091	0.134331	0.851863	0.138677	0.839816	-0.109951	0.838028	0.115442	0.889461	0.470565	0.872489	0.341837	0.83755	0.095504	0.837817	-0.245043
0.838943	0.135015	0.852728	0.138951	0.840669	-0.109622	0.838879	0.114232	0.890365	0.470254	0.873375	0.341532	0.8384	0.094342	0.838668	-0.246143
0.839794	0.135429	0.853593	0.138226	0.841522	-0.109049	0.83973	0.113352	0.891269	0.469502	0.874261	0.341393	0.839251	0.094558	0.839519	-0.246464
0.840646	0.134968	0.854458	0.139055	0.842375	-0.109416	0.840582	0.112622	0.892173	0.468647	0.875147	0.341006	0.840102	0.094388	0.840369	-0.24638
0.841498	0.134931	0.855323	0.138407	0.843228	-0.109159	0.841433	0.11177	0.893077	0.467987	0.876033	0.340667	0.840953	0.094246	0.84122	-0.245894
0.84235	0.134521	0.856188	0.139459	0.844081	-0.108407	0.842284	0.111041	0.893981	0.467505	0.876919	0.340104	0.841804	0.094244	0.842071	-0.245731
0.843201	0.133832	0.857053	0.139456	0.844934	-0.108263	0.843135	0.111041	0.894885	0.467647	0.877805	0.339423	0.842655	0.093949	0.842921	-0.245993
0.844053	0.133152	0.857918	0.139481	0.845787	-0.108115	0.843986	0.110638	0.895789	0.468289	0.878691	0.338884	0.843505	0.094077	0.843772	-0.246299
0.844905	0.132941	0.858783	0.139633	0.846639	-0.107401	0.844838	0.110023	0.896693	0.467297	0.879578	0.33842	0.844356	0.093442	0.844623	-0.246344
0.845756	0.133355	0.859648	0.140136	0.847492	-0.107375	0.845689	0.109648	0.897596	0.467006	0.880464	0.338014	0.845207	0.092016	0.845474	-0.246609
0.846608	0.133441	0.860513	0.140124	0.848345	-0.107753	0.84654	0.108804	0.8985	0.466175	0.88135	0.337464	0.846058	0.091841	0.846324	-0.246948
0.84746	0.134202	0.861378	0.139515	0.849198	-0.107515	0.847391	0.107545	0.899404	0.465822	0.882236	0.336576	0.846909	0.092049	0.847175	-0.24693
0.848312	0.134317	0.862243	0.138988	0.850051	-0.107656	0.848243	0.106867	0.900308	0.465124	0.883122	0.335888	0.84776	0.091517	0.848026	-0.246535
0.849163	0.133576	0.863108	0.138212	0.850904	-0.107413	0.849094	0.106017	0.901212	0.464789	0.884008	0.336075	0.84861	0.089945	0.848877	-0.246699
0.850015	0.133468	0.863973	0.138695	0.851757	-0.106744	0.849945	0.105285	0.902116	0.464817	0.884894	0.336064	0.849461	0.08962	0.849727	-0.246746
0.850867	0.13304	0.864838	0.139883	0.85261	-0.106667	0.850796	0.1054	0.90302	0.464277	0.88578	0.335959	0.850312	0.090549	0.850578	-0.246099
0.851718	0.132713	0.865703	0.138846	0.853463	-0.106834	0.851647	0.105038	0.903924	0.463224	0.886666	0.335782	0.851163	0.09063	0.851429	-0.244977
0.85257	0.132789	0.866568	0.139512	0.854316	-0.107078	0.852499	0.104423	0.904828	0.462474	0.887552	0.33494	0.852014	0.090266	0.85228	-0.244987
0.853422	0.13315	0.867433	0.139415	0.855169	-0.106839	0.85335	0.104074	0.905732	0.462271	0.888438	0.333326	0.852865	0.090327	0.85313	-0.24612
0.854274	0.13379	0.868298	0.138623	0.856022	-0.106685	0.854201	0.103742	0.906636	0.461548	0.889324	0.332346	0.853716	0.089602	0.853981	-0.247697
0.855125	0.133789	0.869163	0.139405	0.856874	-0.107899	0.855052	0.103423	0.907539	0.460653	0.89021	0.331431	0.854567	0.089969	0.854832	-0.248363
0.855977	0.133725	0.870028	0.140309	0.857727	-0.107848	0.855904	0.103164	0.908443	0.460632	0.891096	0.331411	0.855417	0.089912	0.855682	-0.248226
0.856829	0.134577	0.870893	0.140369	0.85858	-0.108156	0.856755	0.103205	0.909347	0.460554	0.891982	0.331084	0.856268	0.088417	0.856533	-0.249345
0.85768	0.135183	0.871758	0.140615	0.859433	-0.108041	0.857606	0.103224	0.910251	0.460376	0.892868	0.330368	0.857119	0.087295	0.857384	-0.248961
0.858532	0.136151	0.872623	0.140571	0.860286	-0.10823	0.858457	0.103037	0.911155	0.459881	0.893754	0.330156	0.85797	0.086372	0.858235	-0.249189
0.859384	0.136513	0.873488	0.14008	0.861139	-0.107661	0.859308	0.10281	0.912059	0.459281	0.89464	0.330725	0.858821	0.086074	0.859085	-0.249572
0.860236	0.136086	0.874353	0.139357	0.861992	-0.107539	0.86016	0.102976	0.912963	0.459151	0.895526	0.330201	0.859672	0.085943	0.859936	-0.250336
0.861087	0.135931	0.875218	0.140082	0.862845	-0.108064	0.861011	0.10307	0.913867	0.459413	0.896412	0.329502	0.860522	0.085732	0.860787	-0.250972
0.861939	0.136367	0.876083	0.140406	0.863698	-0.108208	0.861862	0.102987	0.914771	0.45909	0.897298	0.328727	0.861373	0.084292	0.861638	-0.251355
0.862791	0.136919	0.876948	0.140386	0.864551	-0.108176	0.862713	0.103629	0.915675	0.458079	0.898184	0.328074	0.862224	0.083035	0.862488	-0.251905
0.863642	0.137127	0.877813	0.140658	0.865404	-0.107993	0.863564	0.103955	0.916579	0.458256	0.89907	0.327314	0.863075	0.083156	0.863339	-0.251725
0.864494	0.137595	0.878678	0.14099	0.866256	-0.108048	0.864416	0.104554	0.917482	0.457771	0.899956	0.326902	0.863926	0.083541	0.86419	-0.25138
0.865346	0.138336	0.879543	0.141319	0.867109	-0.108249	0.865267	0.105139	0.918386	0.457247	0.900842	0.326971	0.864777	0.083594	0.865041	-0.251694
0.866198	0.139251	0.880408	0.142049	0.867962	-0.108109	0.866118	0.10452	0.91929	0.457235	0.901728	0.326799	0.865627	0.084391	0.865891	-0.25235
0.867049	0.140429	0.881272	0.143057	0.868815	-0.10779	0.866969	0.10365	0.920194	0.458043	0.902614	0.326267	0.866478	0.084526	0.866742	-0.253749
0.867901	0.141204	0.882137	0.143791	0.869668	-0.108076	0.867821	0.103087	0.921098	0.458044	0.9035	0.325918	0.867329	0.083678	0.867593	-0.254932
0.868753	0.142101	0.883002	0.143689	0.870521	-0.108342	0.868672	0.102486	0.922002	0.457958	0.904386	0.325759	0.86818	0.083443	0.868443	-0.255745
0.869604	0.142938	0.883867	0.143105	0.871374	-0.107427	0.869523	0.101672	0.922906	0.457961	0.905272	0.325396	0.869031	0.083473	0.869294	-0.257443
0.870456	0.143166	0.884732	0.142661	0.872227	-0.106689	0.870374	0.101526	0.92381	0.457959	0.906159	0.324459	0.869882	0.083145	0.870145	-0.257776
0.871308	0.144021	0.885597	0.142604	0.87308	-0.105821	0.871225	0.101406	0.924714	0.458537	0.907044	0.323998	0.870733	0.08293	0.870996	-0.258291
0.872159	0.145039	0.886463	0.142068	0.873933	-0.105822	0.872077	0.101232	0.925618	0.458606	0.907931	0.322861	0.871583	0.082714	0.871846	-0.258965
0.873011	0.145397	0.887327	0.141386	0.874786	-0.105909	0.872928	0.101039	0.926522	0.45769	0.908817	0.321707	0.872434	0.082731	0.872697	-0.25923
0.873863	0.145622	0.888192	0.141585	0.875638	-0.106079	0.873779	0.100404	0.927425	0.456551	0.909703	0.321409	0.873285	0.082919	0.873548	-0.260305
0.874715	0.145356	0.889057	0.141679	0.876491	-0.105717	0.87463	0.099754	0.928329	0.455186	0.910589	0.321116	0.874136	0.082391	0.874399	-0.26143
0.875566	0.145371	0.889922	0.142103	0.877344	-0.105931	0.875481	0.099337	0.929233	0.454748	0.911475	0.320475	0.874987	0.082404	0.875249	-0.26308
0.876418	0.145462	0.890787	0.143155	0.878197	-0.105177	0.876333	0.099396	0.930137	0.455188	0.912361	0.320425	0.875838	0.081787	0.8761	-0.263581
0.87727	0.146173	0.891652	0.143477	0.87905	-0.105747	0.877184	0.09904	0.931041	0.454499	0.913247	0.32089	0.876689	0.081579	0.876951	-0.26435
0.878121	0.146915	0.892517	0.144137	0.879903	-0.106306	0.878035	0.098604	0.931945	0.453297	0.914133	0.319851	0.877539	0.081657	0.877801	-0.26487
0.878973	0.147163	0.893382	0.14453	0.880756	-0.106125	0.878886	0.098262	0.932849	0.452171	0.915019	0.319452	0.87839	0.081731	0.878652	-0.264729
0.879825	0.14759	0.894247	0.145238	0.881609	-0.105587	0.879737	0.098246	0.933753	0.451548	0.915905	0.319101	0.879241	0.081028	0.879503	-0.265041
0.880677	0.147989	0.895112	0.144476	0.882462	-0.105559	0.880589	0.09898	0.934657	0.45124	0.916791	0.318672	0.880092	0.081261	0.880354	-0.264751
0.881528	0.148028	0.895977	0.145028	0.883315	-0.105676	0.88144	0.099249	0.935561	0.450588	0.917677	0.318358	0.880943	0.080828	0.881204	-0.264832
0.88238	0.147887	0.896842	0.145741	0.884168	-0.106016	0.882291	0.098877	0.936465	0.449909	0.918563	0.317863	0.881794	0.080527	0.882055	-0.26606
0.883232	0.148463	0.897707	0.146652	0.88502	-0.105547	0.883142	0.098641	0.937368	0.449058	0.919449	0.317646	0.882644	0.080476	0.882906	-0.266067
0.884083	0.149069	0.898572	0.146311	0.885873	-0.105566	0.883994	0.098542	0.938272	0.448561	0.920335	0.317195	0.883495	0.079815	0.883757	-0.266842
0.884935	0.148739	0.899437	0.146487	0.886726	-0.106046	0.884845	0.098802	0.939176	0.448288	0.921221	0.316464	0.884346	0.080307	0.884607	-0.268264
0.885787	0.149119	0.900302	0.146987	0.887579	-0.105914	0.885696	0.098194	0.94008	0.447717	0.922107	0.315861	0.885197	0.080841	0.885458	-0.268796
0.886639	0.150176	0.901167	0.147491	0.888432	-0.105519	0.886547	0.097657	0.940984	0.44684	0.922993	0.315363	0.886048	0.080994	0.886309	-0.269191
0.88749	0.151227	0.902032	0.147233	0.889285	-0.105142	0.887398	0.097402	0.941888	0.446307	0.923879	0.314929	0.886899	0.081275	0.887159	-0.270504
0.888342	0.15223	0.902897	0.146762	0.890138	-0.104354	0.88825	0.097439	0.942792	0.445703	0.924765	0.314515	0.88775	0.080557	0.88801	-0.271547
0.889194	0.153318	0.903762	0.147737	0.890991	-0.103786	0.889101	0.098606	0.943696	0.444971	0.925651	0.313584	0.8886	0.080115	0.888861	-0.272509
0.890045	0.153851	0.904627	0.148403	0.891844	-0.104201	0.889952	0.099828	0.9446	0.444831	0.926537	0.312347	0.889451	0.080711	0.889712	-0.273415
0.890897	0.15351	0.905492	0.148961	0.892697	-0.104262	0.890803	0.10043	0.945504	0.444909	0.927423	0.311651	0.890302	0.081855	0.890562	-0.273585
0.891749	0.153176	0.906357	0.149178	0.89355	-0.104522	0.891654	0.100408	0.946408	0.444733	0.928309	0.31081	0.891153	0.082421	0.891413	-0.274091
0.8926	0.153047	0.907222	0.148142	0.894403	-0.103772	0.892506	0.099963	0.947311	0.444245	0.929195	0.310569	0.892004	0.081739	0.892264	-0.275786
0.893452	0.153209	0.908087	0.148655	0.895255	-0.103616	0.893357	0.100476	0.948215	0.443807	0.930081	0.310791	0.892855	0.08099	0.893115	-0.277638
0.894304	0.153688	0.908952	0.148675	0.896108	-0.103405	0.894208	0.100867	0.949119	0.443271	0.930967	0.310918	0.893706	0.08107	0.893965	-0.278935
0.895156	0.15377	0.909817	0.147829	0.896961	-0.103509	0.895059	0.100648	0.950023	0.44245	0.931853	0.311399	0.894556	0.081121	0.894816	-0.279739
0.896007	0.153766	0.910682	0.148166	0.897814	-0.103082	0.895911	0.100501	0.950927	0.442445	0.932739	0.31163	0.895407	0.081229	0.895667	-0.280398
0.896859	0.15379	0.911547	0.147791	0.898667	-0.102178	0.896762	0.101629	0.951831	0.442793	0.933626	0.311717	0.896258	0.081711	0.896518	-0.280576
0.897711	0.154463	0.912412	0.147263	0.89952	-0.101701	0.897613	0.101014	0.952735	0.443135	0.934511	0.31207	0.897109	0.081596	0.897368	-0.280458
0.898562	0.15487	0.913277	0.146223	0.900373	-0.101568	0.898464	0.100434	0.953639	0.443218	0.935398	0.312526	0.89796	0.080949	0.898219	-0.281615
0.899414	0.154893	0.914142	0.145396	0.901226	-0.101823	0.899315	0.100695	0.954543	0.442387	0.936284	0.311768	0.898811	0.081709	0.89907	-0.282221
0.900266	0.155229	0.915007	0.145412	0.902079	-0.1021	0.900167	0.10069	0.955447	0.442208	0.93717	0.312544	0.899661	0.082925	0.89992	-0.282587
0.901118	0.155581	0.915872	0.145635	0.902932	-0.10147	0.901018	0.101061	0.956351	0.442187	0.938056	0.312699	0.900512	0.083365	0.900771	-0.283555
0.901969	0.155576	0.916737	0.145958	0.903785	-0.102274	0.901869	0.10136	0.957254	0.4416	0.938942	0.312569	0.901363	0.083741	0.901622	-0.284731
0.902821	0.156375	0.917602	0.145941	0.904637	-0.102575	0.90272	0.101031	0.958158	0.441059	0.939828	0.312195	0.902214	0.083991	0.902473	-0.284737
0.903673	0.156543	0.918467	0.146091	0.90549	-0.10259	0.903572	0.100677	0.959062	0.440264	0.940714	0.314118	0.903065	0.084211	0.903323	-0.285502
0.904525	0.156533	0.919332	0.146619	0.906343	-0.102422	0.904423	0.101126	0.959966	0.439965	0.9416	0.313574	0.903916	0.083996	0.904174	-0.286337
0.905376	0.15676	0.920197	0.147335	0.907196	-0.10253	0.905274	0.102051	0.96087	0.440412	0.942486	0.313779	0.904766	0.085079	0.905025	-0.286387
0.906228	0.15724	0.921062	0.147845	0.908049	-0.102967	0.906125	0.102676	0.961774	0.440563	0.943372	0.31282	0.905617	0.085299	0.905876	-0.285992
0.90708	0.157694	0.921927	0.14813	0.908902	-0.102547	0.906976	0.102836	0.962678	0.440381	0.944258	0.312482	0.906468	0.085147	0.906726	-0.286948
0.907931	0.157981	0.922792	0.148983	0.909755	-0.102474	0.907828	0.102634	0.963582	0.439567	0.945144	0.311994	0.907319	0.084758	0.907577	-0.287877
0.908783	0.15823	0.923657	0.149453	0.910608	-0.102877	0.908679	0.102311	0.964486	0.438602	0.94603	0.312487	0.90817	0.084953	0.908428	-0.288674
0.909635	0.157624	0.924522	0.148785	0.911461	-0.102664	0.90953	0.102213	0.96539	0.437494	0.946916	0.312066	0.909021	0.084251	0.909279	-0.289397
0.910486	0.157169	0.925387	0.14814	0.912314	-0.101502	0.910381	0.102376	0.966294	0.436714	0.947802	0.312207	0.909872	0.083533	0.910129	-0.290479
0.911338	0.157505	0.926252	0.14854	0.913167	-0.101659	0.911232	0.102876	0.967197	0.435685	0.948688	0.311997	0.910723	0.083234	0.91098	-0.291678
0.91219	0.156463	0.927117	0.14975	0.914019	-0.10201	0.912084	0.103796	0.968101	0.435028	0.949574	0.312476	0.911573	0.082727	0.911831	-0.291931
0.913042	0.156285	0.927982	0.15032	0.914872	-0.10275	0.912935	0.105241	0.969005	0.434894	0.95046	0.312893	0.912424	0.082431	0.912681	-0.291697
0.913893	0.156142	0.928847	0.150013	0.915725	-0.102632	0.913786	0.106135	0.969909	0.434525	0.951346	0.313294	0.913275	0.081809	0.913532	-0.292163
0.914745	0.155962	0.929712	0.149854	0.916578	-0.101982	0.914637	0.10595	0.970813	0.433761	0.952232	0.312625	0.914126	0.081673	0.914383	-0.291945
0.915597	0.156039	0.930577	0.149835	0.917431	-0.101492	0.915489	0.105738	0.971717	0.434313	0.953118	0.312529	0.914977	0.081423	0.915234	-0.292451
0.916448	0.156214	0.931442	0.14912	0.918284	-0.101398	0.91634	0.105929	0.972621	0.434871	0.954004	0.312477	0.915828	0.080672	0.916084	-0.293899
0.9173	0.157467	0.932307	0.149469	0.919137	-0.101172	0.917191	0.106729	0.973525	0.434512	0.95489	0.312264	0.916678	0.081425	0.916935	-0.2949
0.918152	0.158096	0.933172	0.149947	0.91999	-0.101394	0.918042	0.10698	0.974429	0.434566	0.955776	0.311201	0.917529	0.082254	0.917786	-0.295104
0.919004	0.159521	0.934037	0.14895	0.920843	-0.101728	0.918893	0.107176	0.975333	0.434519	0.956662	0.311704	0.91838	0.082373	0.918637	-0.295532
0.919855	0.16032	0.934902	0.148278	0.921696	-0.101222	0.919745	0.107757	0.976237	0.434091	0.957548	0.312478	0.919231	0.082199	0.919487	-0.297121
0.920707	0.16031	0.935767	0.147672	0.922549	-0.10089	0.920596	0.107719	0.97714	0.433547	0.958434	0.312032	0.920082	0.081728	0.920338	-0.297821
0.921559	0.161159	0.936632	0.14778	0.923402	-0.101156	0.921447	0.107651	0.978044	0.433865	0.95932	0.312134	0.920933	0.080763	0.921189	-0.298943
0.92241	0.161171	0.937497	0.146263	0.924254	-0.101066	0.922298	0.107924	0.978948	0.434286	0.960206	0.311323	0.921784	0.08073	0.92204	-0.299869
0.923262	0.160871	0.938362	0.146641	0.925107	-0.100805	0.92315	0.107685	0.979852	0.434317	0.961093	0.311312	0.922634	0.080776	0.92289	-0.300059
0.924114	0.160718	0.939227	0.146473	0.92596	-0.100817	0.924001	0.107289	0.980756	0.434696	0.961978	0.31186	0.923485	0.080566	0.923741	-0.299934
0.924965	0.160787	0.940092	0.145521	0.926813	-0.100493	0.924852	0.107845	0.98166	0.43494	0.962865	0.31161	0.924336	0.080617	0.924592	-0.299844
0.925817	0.161399	0.940957	0.146	0.927666	-0.100494	0.925703	0.108459	0.982564	0.435524	0.963751	0.31176	0.925187	0.080634	0.925442	-0.300202
0.926669	0.161363	0.941822	0.146533	0.928519	-0.100997	0.926554	0.108599	0.983468	0.435614	0.964637	0.311552	0.926038	0.080819	0.926293	-0.301074
0.927521	0.162024	0.942687	0.14672	0.929372	-0.101326	0.927406	0.108754	0.984372	0.435475	0.965523	0.311473	0.926889	0.080587	0.927144	-0.3019
0.928372	0.162791	0.943552	0.146559	0.930225	-0.101212	0.928257	0.108714	0.985276	0.434874	0.966409	0.311874	0.927739	0.079516	0.927995	-0.301984
0.929224	0.163221	0.944417	0.145024	0.931078	-0.101397	0.929108	0.109014	0.986179	0.434523	0.967295	0.3122	0.92859	0.078751	0.928845	-0.302838
0.930076	0.162523	0.945282	0.144945	0.931931	-0.101979	0.929959	0.110001	0.987083	0.434731	0.968181	0.312552	0.929441	0.078421	0.929696	-0.303972
0.930927	0.162787	0.946147	0.145799	0.932784	-0.102299	0.93081	0.111268	0.987987	0.434873	0.969067	0.312456	0.930292	0.078458	0.930547	-0.30369
0.931779	0.162874	0.947012	0.14561	0.933637	-0.102824	0.931662	0.11154	0.988891	0.434646	0.969953	0.312993	0.931143	0.07912	0.931398	-0.304422
0.932631	0.16332	0.947877	0.144764	0.934489	-0.102307	0.932513	0.110271	0.989795	0.434221	0.970839	0.313467	0.931994	0.078919	0.932248	-0.304601
0.933483	0.163523	0.948742	0.145342	0.935342	-0.102027	0.933364	0.109553	0.990699	0.432788	0.971725	0.314472	0.932845	0.077919	0.933099	-0.306453
0.934334	0.164639	0.949607	0.145068	0.936195	-0.102474	0.934215	0.110241	0.991603	0.432316	0.972611	0.314071	0.933695	0.077247	0.93395	-0.307052
0.935186	0.16549	0.950472	0.144856	0.937048	-0.103432	0.935067	0.110788	0.992507	0.432593	0.973497	0.314124	0.934546	0.077247	0.934801	-0.306398
0.936038	0.166045	0.951337	0.146323	0.937901	-0.102919	0.935918	0.110927	0.993411	0.432309	0.974383	0.314799	0.935397	0.078045	0.935651	-0.306994
0.936889	0.166111	0.952202	0.145281	0.938754	-0.102666	0.936769	0.110861	0.994315	0.433062	0.975269	0.314376	0.936248	0.077826	0.936502	-0.306846
0.937741	0.166683	0.953067	0.146376	0.939607	-0.102969	0.93762	0.110542	0.995219	0.433088	0.976155	0.314248	0.937099	0.077144	0.937353	-0.307458
0.938593	0.167114	0.953932	0.146922	0.94046	-0.103157	0.938471	0.111092	0.996122	0.432324	0.977041	0.313041	0.93795	0.077319	0.938203	-0.308663
0.939445	0.167492	0.954797	0.147202	0.941313	-0.102517	0.939323	0.110973	0.997026	0.431925	0.977927	0.311948	0.938801	0.076942	0.939054	-0.309013
0.940296	0.167155	0.955662	0.147638	0.942166	-0.102982	0.940174	0.110258	0.99793	0.431179	0.978813	0.312251	0.939651	0.076355	0.939905	-0.310348
0.941148	0.168262	0.956527	0.148146	0.943019	-0.101923	0.941025	0.110684	0.998834	0.430886	0.979699	0.311936	0.940502	0.076532	0.940756	-0.310723
0.942	0.168257	0.957392	0.14792	0.943871	-0.101793	0.941876	0.111049	0.999738	0.430879	0.980585	0.311401	0.941353	0.076924	0.941606	-0.311063
0.942851	0.168766	0.958257	0.148778	0.944724	-0.100274	0.942728	0.110724	1.00064	0.429884	0.981471	0.311143	0.942204	0.076014	0.942457	-0.311342
0.943703	0.168997	0.959122	0.148638	0.945577	-0.101572	0.943579	0.110565	1.00155	0.429429	0.982357	0.311004	0.943055	0.075454	0.943308	-0.312679
0.944555	0.169372	0.959987	0.147792	0.94643	-0.100039	0.94443	0.110333	1.00245	0.429382	0.983243	0.309916	0.943906	0.074357	0.944159	-0.312904
0.945406	0.169491	0.960852	0.148595	0.947283	-0.09962	0.945281	0.11062	1.00335	0.429693	0.984129	0.309602	0.944756	0.074354	0.945009	-0.313909
0.946258	0.170425	0.961717	0.148285	0.948136	-0.098743	0.946132	0.110817	1.00426	0.429638	0.985015	0.309353	0.945607	0.073675	0.94586	-0.314705
0.94711	0.170365	0.962582	0.148545	0.948989	-0.098199	0.946984	0.110817	1.00516	0.429207	0.985901	0.309673	0.946458	0.074345	0.946711	-0.314887
0.947962	0.17052	0.963447	0.147903	0.949842	-0.097773	0.947835	0.110789	1.00606	0.428719	0.986787	0.310141	0.947309	0.074443	0.947562	-0.315892
0.948813	0.17099	0.964312	0.148073	0.950695	-0.096654	0.948686	0.110134	1.00697	0.428766	0.987673	0.310638	0.94816	0.075427	0.948412	-0.317239
0.949665	0.170796	0.965177	0.147827	0.951548	-0.096059	0.949537	0.108986	1.00787	0.428851	0.988559	0.31024	0.949011	0.075811	0.949263	-0.318633
0.950517	0.17091	0.966042	0.14715	0.952401	-0.095809	0.950388	0.107604	1.00878	0.428987	0.989446	0.310185	0.949862	0.075551	0.950114	-0.318739
0.951369	0.170962	0.966907	0.146508	0.953254	-0.09586	0.95124	0.107498	1.00968	0.429527	0.990332	0.310633	0.950712	0.07518	0.950964	-0.318926
0.95222	0.171188	0.967772	0.148182	0.954106	-0.095575	0.952091	0.108241	1.01059	0.429641	0.991218	0.311699	0.951563	0.074965	0.951815	-0.319853
0.953072	0.17123	0.968637	0.148526	0.954959	-0.096297	0.952942	0.107977	1.01149	0.429609	0.992104	0.311907	0.952414	0.075437	0.952666	-0.319823
0.953924	0.170801	0.969502	0.148903	0.955812	-0.09619	0.953793	0.10802	1.01239	0.428792	0.99299	0.311393	0.953265	0.076253	0.953517	-0.319635
0.954775	0.17141	0.970367	0.147385	0.956665	-0.094799	0.954645	0.10787	1.0133	0.428613	0.993876	0.310777	0.954116	0.076726	0.954367	-0.320598
0.955627	0.171581	0.971232	0.147047	0.957518	-0.094637	0.955496	0.107127	1.0142	0.42783	0.994762	0.311737	0.954967	0.077575	0.955218	-0.321999
0.956479	0.171735	0.972097	0.148458	0.958371	-0.09444	0.956347	0.105925	1.0151	0.427755	0.995648	0.312426	0.955818	0.078395	0.956069	-0.322622
0.957331	0.17204	0.972962	0.148885	0.959224	-0.094237	0.957198	0.105693	1.01601	0.427385	0.996534	0.312577	0.956668	0.078172	0.95692	-0.323724
0.958182	0.172654	0.973827	0.148871	0.960077	-0.093979	0.958049	0.105482	1.01691	0.427079	0.99742	0.312683	0.957519	0.078416	0.95777	-0.325356
0.959034	0.172197	0.974692	0.149645	0.96093	-0.092868	0.958901	0.104848	1.01782	0.426916	0.998306	0.313614	0.95837	0.079854	0.958621	-0.325605
0.959886	0.17128	0.975557	0.149625	0.961783	-0.092963	0.959752	0.104355	1.01872	0.426361	0.999192	0.314232	0.959221	0.07916	0.959472	-0.326668
0.960737	0.171577	0.976422	0.150266	0.962636	-0.092276	0.960603	0.103942	1.01962	0.426857	1.00008	0.313873	0.960072	0.078023	0.960322	-0.327581
0.961589	0.171271	0.977287	0.151051	0.963488	-0.092063	0.961454	0.103918	1.02053	0.425237	1.00096	0.313554	0.960923	0.077405	0.961173	-0.328833
0.962441	0.170515	0.978152	0.151275	0.964341	-0.092521	0.962305	0.103513	1.02143	0.424479	1.00185	0.313775	0.961773	0.077649	0.962024	-0.329941
0.963292	0.170624	0.979017	0.151677	0.965194	-0.092435	0.963157	0.102952	1.02234	0.424575	1.00274	0.314094	0.962624	0.078196	0.962875	-0.331053
0.964144	0.170049	0.979882	0.152261	0.966047	-0.092238	0.964008	0.102809	1.02324	0.424548	1.00362	0.314322	0.963475	0.07862	0.963725	-0.331574
0.964996	0.170225	0.980747	0.152977	0.9669	-0.092805	0.964859	0.10259	1.02414	0.423182	1.00451	0.314072	0.964326	0.077367	0.964576	-0.33184
0.965848	0.170842	0.981612	0.153117	0.967753	-0.09264	0.96571	0.103378	1.02505	0.422784	1.00539	0.314206	0.965177	0.077256	0.965427	-0.332278
0.966699	0.171614	0.982477	0.153331	0.968606	-0.0921	0.966562	0.104141	1.02595	0.421772	1.00628	0.314584	0.966028	0.077432	0.966278	-0.333679
0.967551	0.172348	0.983342	0.153427	0.969459	-0.091321	0.967413	0.104217	1.02686	0.421591	1.00717	0.315639	0.966879	0.077447	0.967128	-0.335855
0.968403	0.172745	0.984206	0.152997	0.970312	-0.09098	0.968264	0.104128	1.02776	0.420155	1.00805	0.315279	0.967729	0.078365	0.967979	-0.335946
0.969254	0.172789	0.985071	0.152951	0.971165	-0.090179	0.969115	0.104276	1.02866	0.419479	1.00894	0.314723	0.96858	0.077865	0.96883	-0.335871
0.970106	0.173027	0.985936	0.152913	0.972018	-0.090391	0.969966	0.103996	1.02957	0.418753	1.00982	0.314809	0.969431	0.07801	0.969681	-0.335177
0.970958	0.173823	0.986801	0.153185	0.97287	-0.090274	0.970818	0.103573	1.03047	0.41809	1.01071	0.314746	0.970282	0.078238	0.970531	-0.336067
0.97181	0.174193	0.987667	0.153675	0.973723	-0.089412	0.971669	0.102798	1.03137	0.417776	1.0116	0.314683	0.971133	0.078307	0.971382	-0.335991
0.972661	0.175073	0.988532	0.153391	0.974576	-0.088875	0.97252	0.102282	1.03228	0.417017	1.01248	0.314612	0.971984	0.078049	0.972233	-0.336672
0.973513	0.175673	0.989397	0.153509	0.975429	-0.088212	0.973371	0.101836	1.03318	0.415951	1.01337	0.314941	0.972835	0.0772	0.973083	-0.338137
0.974365	0.175708	0.990261	0.154086	0.976282	-0.087248	0.974223	0.101674	1.03409	0.414994	1.01425	0.314663	0.973685	0.07717	0.973934	-0.338416
0.975216	0.176175	0.991126	0.153428	0.977135	-0.08675	0.975074	0.10221	1.03499	0.414658	1.01514	0.314615	0.974536	0.077044	0.974785	-0.338897
0.976068	0.176303	0.991991	0.152597	0.977988	-0.085134	0.975925	0.102484	1.0359	0.414701	1.01603	0.314992	0.975387	0.07713	0.975636	-0.33909
0.97692	0.175312	0.992856	0.153124	0.978841	-0.084452	0.976776	0.101298	1.0368	0.414782	1.01691	0.314354	0.976238	0.077765	0.976486	-0.339671
0.977771	0.175587	0.993721	0.152951	0.979694	-0.084312	0.977627	0.100032	1.0377	0.413585	1.0178	0.313503	0.977089	0.077457	0.977337	-0.339676
0.978623	0.175888	0.994586	0.153363	0.980547	-0.08512	0.978479	0.100206	1.03861	0.412932	1.01869	0.313022	0.97794	0.076785	0.978188	-0.340003
0.979475	0.176364	0.995451	0.153095	0.9814	-0.085097	0.97933	0.099757	1.03951	0.412856	1.01957	0.313321	0.97879	0.076677	0.979039	-0.341441
0.980327	0.176874	0.996316	0.152269	0.982252	-0.085644	0.980181	0.098664	1.04041	0.412199	1.02046	0.314112	0.979641	0.076621	0.979889	-0.341909
0.981178	0.176552	0.997181	0.152782	0.983105	-0.085153	0.981032	0.098466	1.04132	0.411698	1.02134	0.313063	0.980492	0.076609	0.98074	-0.342242
0.98203	0.176032	0.998046	0.152262	0.983958	-0.08543	0.981883	0.097928	1.04222	0.410971	1.02223	0.312672	0.981343	0.076798	0.981591	-0.343291
0.982882	0.175756	0.998911	0.152154	0.984811	-0.084684	0.982735	0.097803	1.04313	0.410613	1.02311	0.312144	0.982194	0.076829	0.982442	-0.343597
0.983733	0.175579	0.999776	0.152458	0.985664	-0.085151	0.983586	0.098712	1.04403	0.410107	1.024	0.311528	0.983045	0.076963	0.983292	-0.343988
0.984585	0.175514	1.00064	0.151545	0.986517	-0.083857	0.984437	0.09939	1.04493	0.408889	1.02489	0.311427	0.983895	0.076696	0.984143	-0.344867
0.985437	0.175829	1.00151	0.152007	0.98737	-0.08374	0.985288	0.09963	1.04584	0.408253	1.02577	0.31163	0.984746	0.076644	0.984994	-0.345612
0.986289	0.175807	1.00237	0.152986	0.988223	-0.083364	0.98614	0.099701	1.04674	0.408512	1.02666	0.31114	0.985597	0.077216	0.985844	-0.345905
0.98714	0.175683	1.00324	0.152805	0.989076	-0.08366	0.986991	0.099358	1.04764	0.408433	1.02754	0.310918	0.986448	0.076865	0.986695	-0.345814
0.987992	0.176013	1.0041	0.152422	0.989929	-0.083935	0.987842	0.098952	1.04855	0.407857	1.02843	0.310327	0.987299	0.075984	0.987546	-0.345525
0.988844	0.175705	1.00497	0.152332	0.990782	-0.084234	0.988693	0.099063	1.04945	0.407274	1.02932	0.309716	0.98815	0.075359	0.988397	-0.346422
0.989695	0.175644	1.00583	0.152221	0.991635	-0.084371	0.989544	0.098681	1.05036	0.406827	1.0302	0.308726	0.989001	0.075126	0.989247	-0.346918
0.990547	0.176251	1.0067	0.151344	0.992487	-0.084306	0.990396	0.098512	1.05126	0.406332	1.03109	0.308416	0.989851	0.074203	0.990098	-0.34777
0.991399	0.176701	1.00756	0.151066	0.99334	-0.08489	0.991247	0.098209	1.05217	0.405437	1.03198	0.308179	0.990702	0.073264	0.990949	-0.348558
0.992251	0.176472	1.00843	0.151946	0.994193	-0.085914	0.992098	0.09826	1.05307	0.404366	1.03286	0.306177	0.991553	0.073662	0.9918	-0.348094
0.993102	0.176394	1.00929	0.152437	0.995046	-0.086485	0.992949	0.09931	1.05397	0.403868	1.03375	0.30496	0.992404	0.073769	0.99265	-0.34843
0.993954	0.176666	1.01016	0.15199	0.995899	-0.085742	0.993801	0.098938	1.05488	0.402657	1.03463	0.304287	0.993255	0.073165	0.993501	-0.348939
0.994806	0.176687	1.01102	0.151695	0.996752	-0.08524	0.994652	0.098735	1.05578	0.401996	1.03552	0.304621	0.994106	0.073102	0.994352	-0.349201
0.995657	0.176696	1.01189	0.150784	0.997605	-0.08564	0.995503	0.099029	1.05668	0.401309	1.03641	0.304231	0.994957	0.073208	0.995203	-0.350308
0.996509	0.177067	1.01275	0.151021	0.998458	-0.086764	0.996354	0.098568	1.05759	0.4026	1.03729	0.303254	0.995807	0.072678	0.996053	-0.351631
0.997361	0.177746	1.01362	0.151151	0.999311	-0.08729	0.997205	0.097785	1.05849	0.402831	1.03818	0.303008	0.996658	0.071937	0.996904	-0.351994
0.998213	0.1779	1.01448	0.150772	1.00016	-0.087559	0.998057	0.097392	1.0594	0.403088	1.03906	0.302733	0.997509	0.071058	0.997755	-0.351997
0.999064	0.177953	1.01535	0.150978	1.00102	-0.08712	0.998908	0.097427	1.0603	0.401222	1.03995	0.301486	0.99836	0.071274	0.998605	-0.351972
0.999916	0.177976	1.01621	0.151652	1.00187	-0.086493	0.999759	0.097337	1.0612	0.400363	1.04083	0.299931	0.999211	0.071675	0.999456	-0.352022
1.00077	0.178421	1.01708	0.151237	1.00272	-0.087346	1.00061	0.097502	1.06211	0.399215	1.04172	0.299466	1.00006	0.071365	1.00031	-0.352793
1.00162	0.179313	1.01794	0.150533	1.00358	-0.087286	1.00146	0.097631	1.06301	0.39851	1.04261	0.299164	1.00091	0.070567	1.00116	-0.35276
1.00247	0.180789	1.01881	0.149903	1.00443	-0.087506	1.00231	0.097006	1.06392	0.399803	1.04349	0.298903	1.00176	0.070066	1.00201	-0.352925
1.00332	0.181262	1.01967	0.150397	1.00528	-0.088327	1.00316	0.097604	1.06482	0.39909	1.04438	0.299759	1.00261	0.070786	1.00286	-0.353039
1.00417	0.181849	1.02054	0.150791	1.00613	-0.087552	1.00402	0.096952	1.06572	0.397942	1.04527	0.299679	1.00347	0.071008	1.00371	-0.353846
1.00503	0.182422	1.0214	0.150649	1.00699	-0.087756	1.00487	0.096679	1.06663	0.397942	1.04615	0.298428	1.00432	0.070458	1.00456	-0.354816
1.00588	0.18312	1.02227	0.15037	1.00784	-0.087947	1.00572	0.096656	1.06753	0.398096	1.04704	0.298418	1.00517	0.068728	1.00541	-0.354232
1.00673	0.183148	1.02313	0.149975	1.00869	-0.086993	1.00657	0.096202	1.06844	0.397732	1.04792	0.297757	1.00602	0.068971	1.00626	-0.354223
1.00758	0.183431	1.024	0.149761	1.00955	-0.087274	1.00742	0.096101	1.06934	0.397027	1.04881	0.296331	1.00687	0.069681	1.00711	-0.354467
1.00843	0.183704	1.02486	0.150029	1.0104	-0.087816	1.00827	0.096724	1.07024	0.397156	1.0497	0.296126	1.00772	0.069254	1.00796	-0.355367
1.00928	0.183581	1.02573	0.150148	1.01125	-0.088478	1.00912	0.096286	1.07115	0.397332	1.05058	0.296794	1.00857	0.069459	1.00881	-0.356596
1.01014	0.183942	1.02659	0.150257	1.01211	-0.087238	1.00997	0.095971	1.07205	0.396178	1.05147	0.29676	1.00942	0.069115	1.00967	-0.357029
1.01099	0.183746	1.02746	0.150713	1.01296	-0.086503	1.01083	0.095936	1.07296	0.396284	1.05235	0.297065	1.01027	0.068159	1.01052	-0.357047
1.01184	0.183486	1.02832	0.150596	1.01381	-0.084843	1.01168	0.095478	1.07386	0.395377	1.05324	0.297992	1.01112	0.067946	1.01137	-0.35794
1.01269	0.183614	1.02919	0.150814	1.01466	-0.084086	1.01253	0.095217	1.07476	0.395508	1.05413	0.29864	1.01197	0.068002	1.01222	-0.358959
1.01354	0.182836	1.03005	0.150848	1.01552	-0.084099	1.01338	0.095445	1.07567	0.396198	1.05501	0.298062	1.01282	0.06842	1.01307	-0.359396
1.01439	0.183246	1.03092	0.150522	1.01637	-0.084676	1.01423	0.09596	1.07657	0.396465	1.0559	0.297275	1.01368	0.069098	1.01392	-0.359981
1.01525	0.183712	1.03178	0.150637	1.01722	-0.085674	1.01508	0.096391	1.07747	0.396707	1.05678	0.297462	1.01453	0.068683	1.01477	-0.361146
1.0161	0.183875	1.03265	0.150499	1.01808	-0.086117	1.01593	0.096651	1.07838	0.396412	1.05767	0.297984	1.01538	0.06844	1.01562	-0.361043
1.01695	0.183762	1.03351	0.150146	1.01893	-0.087052	1.01678	0.097053	1.07928	0.395867	1.05856	0.296859	1.01623	0.068691	1.01647	-0.360843
1.0178	0.182558	1.03438	0.151025	1.01978	-0.087949	1.01764	0.096478	1.08019	0.395273	1.05944	0.296388	1.01708	0.068581	1.01732	-0.361384
1.01865	0.181421	1.03524	0.152078	1.02063	-0.088441	1.01849	0.095904	1.08109	0.394608	1.06033	0.296264	1.01793	0.068233	1.01817	-0.361879
1.01951	0.182102	1.03611	0.151711	1.02149	-0.08845	1.01934	0.095692	1.08199	0.39412	1.06121	0.296444	1.01878	0.067675	1.01902	-0.362593
1.02036	0.182305	1.03697	0.151385	1.02234	-0.08831	1.02019	0.095807	1.0829	0.39387	1.0621	0.2961	1.01963	0.067123	1.01987	-0.363142
1.02121	0.182268	1.03784	0.151305	1.02319	-0.088251	1.02104	0.095977	1.0838	0.393502	1.06299	0.295644	1.02048	0.067429	1.02072	-0.363334
1.02206	0.182317	1.0387	0.150895	1.02405	-0.087881	1.02189	0.096111	1.08471	0.39299	1.06387	0.295726	1.02133	0.067991	1.02157	-0.363906
1.02291	0.18257	1.03957	0.150563	1.0249	-0.087896	1.02274	0.096198	1.08561	0.393289	1.06476	0.295506	1.02218	0.066907	1.02243	-0.36497
1.02376	0.183404	1.04043	0.15009	1.02575	-0.087909	1.02359	0.096833	1.08651	0.393271	1.06564	0.29568	1.02303	0.067092	1.02328	-0.365765
1.02462	0.183958	1.0413	0.150495	1.0266	-0.088083	1.02444	0.097569	1.08742	0.392757	1.06653	0.295501	1.02388	0.066751	1.02413	-0.366396
1.02547	0.18483	1.04216	0.150081	1.02746	-0.088419	1.0253	0.09835	1.08832	0.392146	1.06742	0.29632	1.02474	0.065756	1.02498	-0.366715
1.02632	0.185753	1.04303	0.150194	1.02831	-0.088557	1.02615	0.099202	1.08923	0.392067	1.0683	0.296282	1.02559	0.064473	1.02583	-0.367021
1.02717	0.186281	1.04389	0.149522	1.02916	-0.089265	1.027	0.098523	1.09013	0.392515	1.06919	0.296717	1.02644	0.063721	1.02668	-0.367657
1.02802	0.187094	1.04476	0.150086	1.03002	-0.08932	1.02785	0.097324	1.09103	0.392271	1.07007	0.297085	1.02729	0.064163	1.02753	-0.367516
1.02887	0.187044	1.04562	0.149998	1.03087	-0.088936	1.0287	0.096744	1.09194	0.391707	1.07096	0.296989	1.02814	0.064202	1.02838	-0.36812
1.02973	0.187235	1.04649	0.149995	1.03172	-0.088844	1.02955	0.096265	1.09284	0.391072	1.07185	0.296711	1.02899	0.063835	1.02923	-0.368531
1.03058	0.187378	1.04735	0.149909	1.03257	-0.088793	1.0304	0.095437	1.09374	0.390879	1.07273	0.296799	1.02984	0.063467	1.03008	-0.36896
1.03143	0.187675	1.04822	0.149587	1.03343	-0.088609	1.03125	0.09518	1.09465	0.390652	1.07362	0.297033	1.03069	0.064612	1.03093	-0.368776
1.03228	0.187895	1.04908	0.149408	1.03428	-0.088096	1.03211	0.094971	1.09555	0.390055	1.07451	0.29791	1.03154	0.064368	1.03178	-0.36842
1.03313	0.188629	1.04995	0.149831	1.03513	-0.087961	1.03296	0.095053	1.09646	0.389687	1.07539	0.298422	1.03239	0.063848	1.03263	-0.368627
1.03398	0.189026	1.05081	0.149835	1.03599	-0.087455	1.03381	0.095117	1.09736	0.389805	1.07628	0.298959	1.03324	0.063994	1.03348	-0.369084
1.03484	0.18972	1.05168	0.14991	1.03684	-0.086885	1.03466	0.094737	1.09826	0.390206	1.07716	0.298986	1.0341	0.063405	1.03434	-0.370003
1.03569	0.190666	1.05254	0.150068	1.03769	-0.086146	1.03551	0.09452	1.09917	0.39022	1.07805	0.298988	1.03495	0.062536	1.03519	-0.370764
1.03654	0.190289	1.05341	0.1499	1.03855	-0.0868	1.03636	0.093959	1.10007	0.390053	1.07893	0.298452	1.0358	0.062703	1.03604	-0.371438
1.03739	0.190176	1.05427	0.150397	1.0394	-0.087796	1.03721	0.093794	1.10098	0.389682	1.07982	0.298064	1.03665	0.062831	1.03689	-0.371961
1.03824	0.189867	1.05514	0.150653	1.04025	-0.087212	1.03806	0.093688	1.10188	0.389132	1.08071	0.297626	1.0375	0.061792	1.03774	-0.371802
1.0391	0.189555	1.056	0.150004	1.0411	-0.086506	1.03892	0.093163	1.10278	0.388747	1.08159	0.297761	1.03835	0.062562	1.03859	-0.370864
1.03995	0.190795	1.05687	0.149177	1.04196	-0.085984	1.03977	0.093509	1.10369	0.388279	1.08248	0.298196	1.0392	0.062395	1.03944	-0.371332
1.0408	0.190588	1.05773	0.148654	1.04281	-0.086124	1.04062	0.093936	1.10459	0.388514	1.08336	0.298195	1.04005	0.062934	1.04029	-0.371439
1.04165	0.191219	1.0586	0.147447	1.04366	-0.086901	1.04147	0.094122	1.1055	0.389636	1.08425	0.298457	1.0409	0.063129	1.04114	-0.372393
1.0425	0.192391	1.05946	0.146695	1.04452	-0.088257	1.04232	0.093894	1.1064	0.390414	1.08514	0.2987	1.04175	0.062767	1.04199	-0.373917
1.04335	0.191994	1.06033	0.146901	1.04537	-0.088191	1.04317	0.094114	1.1073	0.390131	1.08602	0.2983	1.0426	0.06285	1.04284	-0.374657
1.04421	0.191211	1.06119	0.147572	1.04622	-0.088435	1.04402	0.094112	1.10821	0.389564	1.08691	0.29742	1.04346	0.063452	1.04369	-0.375086
1.04506	0.191827	1.06206	0.147937	1.04707	-0.08877	1.04487	0.094592	1.10911	0.389283	1.0878	0.297028	1.04431	0.064206	1.04455	-0.376062
1.04591	0.192046	1.06292	0.148272	1.04793	-0.087328	1.04573	0.094205	1.11001	0.389656	1.08868	0.297165	1.04516	0.062832	1.0454	-0.376205
1.04676	0.191817	1.06379	0.148067	1.04878	-0.087572	1.04658	0.093334	1.11092	0.389929	1.08957	0.297111	1.04601	0.062805	1.04625	-0.376128
1.04761	0.191598	1.06465	0.147966	1.04963	-0.087372	1.04743	0.093376	1.11182	0.388935	1.09045	0.297069	1.04686	0.063818	1.0471	-0.375448
1.04846	0.192113	1.06552	0.148459	1.05048	-0.087212	1.04828	0.093447	1.11273	0.38798	1.09134	0.297179	1.04771	0.064717	1.04795	-0.375615
1.04931	0.192104	1.06638	0.148421	1.05134	-0.087488	1.04913	0.094023	1.11363	0.387754	1.09223	0.296693	1.04856	0.064387	1.0488	-0.376593
1.05017	0.192695	1.06725	0.148513	1.05219	-0.087216	1.04998	0.094272	1.11454	0.388444	1.09311	0.295999	1.04941	0.063768	1.04965	-0.377322
1.05102	0.192627	1.06811	0.148283	1.05304	-0.087522	1.05083	0.094439	1.11544	0.388309	1.094	0.29573	1.05026	0.063933	1.0505	-0.378082
1.05187	0.192606	1.06898	0.148545	1.0539	-0.087767	1.05168	0.093734	1.11634	0.387803	1.09488	0.295218	1.05111	0.063131	1.05135	-0.379091
1.05272	0.191663	1.06984	0.148319	1.05475	-0.088699	1.05253	0.09353	1.11725	0.387246	1.09577	0.293515	1.05196	0.063931	1.0522	-0.379445
1.05357	0.192886	1.07071	0.148023	1.0556	-0.088693	1.05339	0.093028	1.11815	0.387356	1.09665	0.29298	1.05281	0.063625	1.05305	-0.380116
1.05442	0.192728	1.07157	0.147695	1.05646	-0.090148	1.05424	0.09219	1.11905	0.387036	1.09754	0.292281	1.05367	0.062811	1.0539	-0.381821
1.05528	0.192768	1.07244	0.147798	1.05731	-0.090708	1.05509	0.0927	1.11996	0.386227	1.09843	0.292775	1.05452	0.06171	1.05475	-0.382338
1.05613	0.193737	1.0733	0.148419	1.05816	-0.09052	1.05594	0.092339	1.12086	0.385214	1.09931	0.291726	1.05537	0.061063	1.0556	-0.383321
1.05698	0.192337	1.07417	0.14869	1.05902	-0.089863	1.05679	0.092476	1.12177	0.384912	1.1002	0.290378	1.05622	0.060232	1.05645	-0.384272
1.05783	0.191827	1.07503	0.14804	1.05987	-0.089214	1.05764	0.09201	1.12267	0.384808	1.10109	0.290999	1.05707	0.060561	1.05731	-0.384651
1.05868	0.19278	1.0759	0.148526	1.06072	-0.089614	1.05849	0.091542	1.12357	0.384865	1.10197	0.290892	1.05792	0.0614	1.05816	-0.385607
1.05954	0.192545	1.07676	0.148616	1.06157	-0.088963	1.05934	0.090926	1.12448	0.385792	1.10286	0.290526	1.05877	0.060896	1.05901	-0.386578
1.06039	0.194247	1.07763	0.14844	1.06243	-0.090193	1.06019	0.090297	1.12538	0.38621	1.10374	0.290181	1.05962	0.060495	1.05986	-0.386558
1.06124	0.19468	1.07849	0.148608	1.06328	-0.090485	1.06105	0.090526	1.12629	0.386198	1.10463	0.290089	1.06047	0.061369	1.06071	-0.386891
1.06209	0.194855	1.07936	0.14854	1.06413	-0.089533	1.0619	0.090552	1.12719	0.385924	1.10552	0.289698	1.06132	0.060463	1.06156	-0.387955
1.06294	0.195191	1.08022	0.147825	1.06499	-0.089878	1.06275	0.090906	1.12809	0.385457	1.1064	0.290012	1.06217	0.060327	1.06241	-0.38847
1.06379	0.195213	1.08109	0.149314	1.06584	-0.089006	1.0636	0.091016	1.129	0.385205	1.10729	0.289388	1.06303	0.059801	1.06326	-0.389856
1.06465	0.195565	1.08195	0.149634	1.06669	-0.089463	1.06445	0.091129	1.1299	0.384783	1.10817	0.288687	1.06387	0.059975	1.06411	-0.390643
1.0655	0.195666	1.08282	0.150029	1.06754	-0.089276	1.0653	0.090276	1.13081	0.38436	1.10906	0.288747	1.06473	0.060186	1.06496	-0.390033
1.06635	0.195736	1.08368	0.150394	1.0684	-0.089639	1.06615	0.089913	1.13171	0.383511	1.10995	0.288289	1.06558	0.059978	1.06581	-0.390621
1.0672	0.196393	1.08455	0.150107	1.06925	-0.089331	1.067	0.089476	1.13261	0.382827	1.11083	0.287535	1.06643	0.05912	1.06666	-0.39203
1.06805	0.196939	1.08541	0.150153	1.0701	-0.089621	1.06786	0.089083	1.13352	0.383019	1.11172	0.287407	1.06728	0.060898	1.06751	-0.392704
1.0689	0.197057	1.08628	0.150442	1.07096	-0.089592	1.06871	0.088201	1.13442	0.3833	1.1126	0.287013	1.06813	0.061795	1.06837	-0.393888
1.06976	0.196844	1.08714	0.15103	1.07181	-0.089137	1.06956	0.087731	1.13532	0.383259	1.11349	0.286789	1.06898	0.061657	1.06922	-0.394617
1.07061	0.196446	1.08801	0.150229	1.07266	-0.089718	1.07041	0.087733	1.13623	0.382713	1.11438	0.28716	1.06983	0.061917	1.07007	-0.395245
1.07146	0.196754	1.08887	0.149781	1.07351	-0.090209	1.07126	0.088466	1.13713	0.381967	1.11526	0.287054	1.07068	0.06099	1.07092	-0.396098
1.07231	0.197275	1.08974	0.149436	1.07437	-0.088928	1.07211	0.088819	1.13804	0.38173	1.11615	0.286247	1.07153	0.060866	1.07177	-0.396358
1.07316	0.197172	1.0906	0.149408	1.07522	-0.088592	1.07296	0.089935	1.13894	0.381039	1.11703	0.284822	1.07238	0.061686	1.07262	-0.396928
1.07401	0.197324	1.09146	0.149729	1.07607	-0.088822	1.07381	0.091251	1.13984	0.3805	1.11792	0.284896	1.07323	0.060478	1.07347	-0.398449
1.07487	0.197488	1.09233	0.150315	1.07693	-0.089228	1.07467	0.091317	1.14075	0.380874	1.11881	0.284223	1.07408	0.059805	1.07432	-0.40048
1.07572	0.197376	1.09319	0.150659	1.07778	-0.089512	1.07552	0.090578	1.14165	0.381008	1.11969	0.284003	1.07494	0.05969	1.07517	-0.402063
1.07657	0.197277	1.09406	0.150511	1.07863	-0.089381	1.07637	0.089874	1.14256	0.380018	1.12058	0.284215	1.07579	0.059121	1.07602	-0.403093
1.07742	0.197427	1.09492	0.150256	1.07949	-0.08929	1.07722	0.090257	1.14346	0.379003	1.12146	0.284598	1.07664	0.059639	1.07687	-0.403386
1.07827	0.196921	1.09579	0.150784	1.08034	-0.089729	1.07807	0.091016	1.14436	0.377807	1.12235	0.284642	1.07749	0.059499	1.07772	-0.404581
1.07912	0.196187	1.09665	0.151065	1.08119	-0.08986	1.07892	0.091485	1.14527	0.378057	1.12324	0.285325	1.07834	0.058302	1.07857	-0.405472
1.07998	0.196839	1.09752	0.15088	1.08204	-0.089889	1.07977	0.091369	1.14617	0.378304	1.12412	0.285364	1.07919	0.057424	1.07943	-0.407001
1.08083	0.197641	1.09838	0.151893	1.0829	-0.090737	1.08062	0.090537	1.14708	0.377759	1.12501	0.284303	1.08004	0.057383	1.08028	-0.40854
1.08168	0.198086	1.09925	0.153513	1.08375	-0.091765	1.08148	0.089932	1.14798	0.377061	1.1259	0.284213	1.08089	0.057445	1.08113	-0.41079
1.08253	0.198096	1.10012	0.155368	1.0846	-0.092324	1.08233	0.089488	1.14888	0.376288	1.12678	0.283521	1.08174	0.057742	1.08198	-0.411787
1.08338	0.197271	1.10098	0.156974	1.08546	-0.091821	1.08318	0.088775	1.14979	0.375894	1.12767	0.282933	1.08259	0.057268	1.08283	-0.412537
1.08424	0.19872	1.10185	0.157844	1.08631	-0.091486	1.08403	0.087993	1.15069	0.374081	1.12855	0.283234	1.08344	0.056172	1.08368	-0.412855
1.08509	0.19926	1.10271	0.158485	1.08716	-0.090655	1.08488	0.088056	1.15159	0.372543	1.12944	0.28346	1.0843	0.055773	1.08453	-0.412915
1.08594	0.199455	1.10357	0.158714	1.08801	-0.089801	1.08573	0.087942	1.1525	0.371377	1.13033	0.28341	1.08515	0.054843	1.08538	-0.412488
1.08679	0.199048	1.10444	0.159096	1.08887	-0.089506	1.08658	0.087954	1.1534	0.370794	1.13121	0.28429	1.086	0.054281	1.08623	-0.413805
1.08764	0.199824	1.1053	0.157865	1.08972	-0.089494	1.08743	0.087808	1.15431	0.370518	1.1321	0.284844	1.08685	0.054277	1.08708	-0.41392
1.08849	0.199334	1.10617	0.15759	1.09057	-0.090002	1.08828	0.08717	1.15521	0.370263	1.13298	0.285918	1.0877	0.054303	1.08793	-0.41503
1.08935	0.19999	1.10703	0.157378	1.09143	-0.089965	1.08914	0.08758	1.15612	0.370294	1.13387	0.286684	1.08855	0.054646	1.08878	-0.415819
1.0902	0.200712	1.1079	0.156949	1.09228	-0.090482	1.08999	0.087618	1.15702	0.371074	1.13475	0.287666	1.0894	0.053847	1.08963	-0.417624
1.09105	0.200185	1.10877	0.156874	1.09313	-0.091211	1.09084	0.087265	1.15792	0.371853	1.13564	0.287101	1.09025	0.053402	1.09048	-0.419031
1.0919	0.200393	1.10963	0.155803	1.09398	-0.092343	1.09169	0.086908	1.15883	0.372053	1.13653	0.286687	1.0911	0.053322	1.09133	-0.419073
1.09275	0.199933	1.1105	0.155399	1.09484	-0.092873	1.09254	0.087045	1.15973	0.371486	1.13741	0.286473	1.09195	0.053336	1.09219	-0.419665
1.0936	0.200041	1.11136	0.155025	1.09569	-0.092401	1.09339	0.087425	1.16063	0.370849	1.1383	0.286793	1.0928	0.053093	1.09304	-0.420354
1.09446	0.200339	1.11223	0.154192	1.09654	-0.092517	1.09424	0.087641	1.16154	0.370705	1.13918	0.286512	1.09366	0.052765	1.09389	-0.419935
1.09531	0.201228	1.11309	0.154863	1.0974	-0.092238	1.09509	0.087965	1.16244	0.370889	1.14007	0.286566	1.09451	0.052647	1.09474	-0.420155
1.09616	0.202007	1.11396	0.154891	1.09825	-0.092444	1.09595	0.087225	1.16335	0.371019	1.14096	0.286345	1.09536	0.053233	1.09559	-0.420601
1.09701	0.201744	1.11482	0.154632	1.0991	-0.0919	1.0968	0.087712	1.16425	0.371739	1.14184	0.286739	1.09621	0.054094	1.09644	-0.420467
1.09786	0.202501	1.11569	0.15472	1.09995	-0.092205	1.09765	0.088439	1.16515	0.37207	1.14273	0.28675	1.09706	0.054064	1.09729	-0.420721
1.09871	0.20236	1.11655	0.154758	1.10081	-0.092834	1.0985	0.087707	1.16606	0.372052	1.14362	0.285913	1.09791	0.054296	1.09814	-0.421025
1.09957	0.202753	1.11742	0.155703	1.10166	-0.09342	1.09935	0.086573	1.16696	0.371717	1.1445	0.285634	1.09876	0.054631	1.09899	-0.421146
1.10042	0.204546	1.11828	0.154701	1.10251	-0.094082	1.1002	0.086679	1.16786	0.371588	1.14539	0.285729	1.09961	0.054555	1.09984	-0.421865
1.10127	0.204802	1.11915	0.15485	1.10337	-0.094186	1.10105	0.087802	1.16877	0.371043	1.14627	0.285273	1.10046	0.054699	1.10069	-0.422445
1.10212	0.205006	1.12001	0.154445	1.10422	-0.09294	1.1019	0.087822	1.16967	0.370173	1.14716	0.285297	1.10131	0.054751	1.10154	-0.422748
1.10297	0.206221	1.12088	0.15417	1.10507	-0.091595	1.10276	0.087859	1.17058	0.369529	1.14804	0.28465	1.10216	0.054373	1.1024	-0.423493
1.10383	0.206178	1.12174	0.154293	1.10593	-0.09206	1.10361	0.08753	1.17148	0.369502	1.14893	0.284417	1.10301	0.053464	1.10325	-0.424275
1.10468	0.206955	1.12261	0.15544	1.10678	-0.092125	1.10446	0.087244	1.17239	0.369312	1.14982	0.285103	1.10387	0.053776	1.1041	-0.425222
1.10553	0.207559	1.12347	0.154661	1.10763	-0.09242	1.10531	0.086973	1.17329	0.369607	1.1507	0.28464	1.10472	0.052883	1.10495	-0.4254
1.10638	0.20852	1.12434	0.154657	1.10848	-0.092019	1.10616	0.086747	1.17419	0.369726	1.15159	0.284147	1.10557	0.053538	1.1058	-0.425606
1.10723	0.209358	1.1252	0.154537	1.10934	-0.09151	1.10701	0.086639	1.1751	0.36907	1.15247	0.283717	1.10642	0.052844	1.10665	-0.425999
1.10808	0.209171	1.12607	0.154444	1.11019	-0.091407	1.10786	0.086161	1.176	0.368244	1.15336	0.282821	1.10727	0.052797	1.1075	-0.426015
1.10894	0.20887	1.12693	0.15466	1.11104	-0.092124	1.10871	0.086875	1.1769	0.368149	1.15425	0.282672	1.10812	0.052255	1.10835	-0.426447
1.10979	0.209016	1.1278	0.155346	1.1119	-0.091601	1.10957	0.086824	1.17781	0.369047	1.15513	0.283097	1.10897	0.052784	1.1092	-0.426695
1.11064	0.208918	1.12866	0.156268	1.11275	-0.092258	1.11042	0.087323	1.17871	0.369374	1.15602	0.282394	1.10982	0.051118	1.11005	-0.425936
1.11149	0.209369	1.12952	0.156479	1.1136	-0.09215	1.11127	0.086995	1.17962	0.368802	1.15691	0.281947	1.11067	0.051123	1.1109	-0.426276
1.11234	0.20993	1.13039	0.156648	1.11445	-0.091422	1.11212	0.08729	1.18052	0.3683	1.15779	0.281785	1.11152	0.050849	1.11175	-0.426559
1.11319	0.210169	1.13125	0.157431	1.11531	-0.090907	1.11297	0.086625	1.18142	0.368691	1.15868	0.281565	1.11237	0.050958	1.1126	-0.427321
1.11404	0.210824	1.13212	0.15818	1.11616	-0.091354	1.11382	0.086372	1.18233	0.369166	1.15956	0.282188	1.11322	0.050717	1.11345	-0.427234
1.1149	0.210307	1.13298	0.158615	1.11701	-0.091182	1.11467	0.08548	1.18323	0.368967	1.16045	0.28194	1.11407	0.050601	1.11431	-0.427458
1.11575	0.210625	1.13385	0.159111	1.11787	-0.09099	1.11552	0.085155	1.18414	0.369627	1.16134	0.282419	1.11493	0.050683	1.11516	-0.42789
1.1166	0.210975	1.13471	0.159327	1.11872	-0.089847	1.11638	0.084597	1.18504	0.36857	1.16222	0.282088	1.11578	0.050973	1.11601	-0.428783
1.11745	0.211353	1.13558	0.159163	1.11957	-0.089495	1.11723	0.083559	1.18594	0.368648	1.16311	0.280687	1.11663	0.051681	1.11686	-0.42929
1.1183	0.212635	1.13644	0.158676	1.12042	-0.089992	1.11808	0.083918	1.18685	0.367865	1.16399	0.280327	1.11748	0.052237	1.11771	-0.42866
1.11915	0.212856	1.13731	0.157834	1.12128	-0.089185	1.11893	0.084587	1.18775	0.36817	1.16488	0.280637	1.11833	0.052791	1.11856	-0.428369
1.12001	0.212461	1.13817	0.157009	1.12213	-0.088739	1.11978	0.084538	1.18866	0.367624	1.16577	0.280222	1.11918	0.053191	1.11941	-0.428431
1.12086	0.211801	1.13904	0.156687	1.12298	-0.088648	1.12063	0.084102	1.18956	0.368655	1.16665	0.279028	1.12003	0.053707	1.12026	-0.42871
1.12171	0.21197	1.1399	0.156682	1.12384	-0.087874	1.12148	0.083935	1.19046	0.367427	1.16754	0.278694	1.12088	0.054485	1.12111	-0.428995
1.12256	0.211899	1.14077	0.157313	1.12469	-0.087366	1.12233	0.083736	1.19137	0.365781	1.16842	0.278796	1.12173	0.055303	1.12196	-0.429246
1.12341	0.211779	1.14163	0.157074	1.12554	-0.087333	1.12319	0.083447	1.19227	0.36462	1.16931	0.279713	1.12258	0.055389	1.12281	-0.429739
1.12427	0.212194	1.1425	0.156441	1.1264	-0.086944	1.12404	0.083688	1.19318	0.363614	1.1702	0.27987	1.12343	0.055326	1.12366	-0.430208
1.12512	0.2131	1.14336	0.155123	1.12725	-0.086851	1.12489	0.084321	1.19408	0.364178	1.17108	0.27893	1.12429	0.054787	1.12451	-0.428952
1.12597	0.213906	1.14423	0.15471	1.1281	-0.086811	1.12574	0.085111	1.19498	0.364203	1.17197	0.278808	1.12514	0.054632	1.12536	-0.428669
1.12682	0.21356	1.14509	0.154839	1.12895	-0.086671	1.12659	0.086155	1.19589	0.364518	1.17285	0.278513	1.12599	0.055626	1.12621	-0.428417
1.12767	0.212945	1.14596	0.154214	1.12981	-0.086893	1.12744	0.086522	1.19679	0.364771	1.17374	0.277938	1.12684	0.05601	1.12707	-0.42896
1.12852	0.212844	1.14682	0.153907	1.13066	-0.087485	1.12829	0.086349	1.19769	0.365592	1.17463	0.277069	1.12769	0.057048	1.12792	-0.430731
1.12938	0.213994	1.14769	0.153552	1.13151	-0.087417	1.12914	0.086099	1.1986	0.365079	1.17551	0.276227	1.12854	0.056952	1.12877	-0.432518
1.13023	0.214846	1.14855	0.154515	1.13237	-0.087025	1.13	0.085588	1.1995	0.363458	1.1764	0.275382	1.12939	0.056287	1.12962	-0.432675
1.13108	0.214888	1.14942	0.155565	1.13322	-0.086848	1.13085	0.084815	1.20041	0.363054	1.17728	0.274738	1.13024	0.056442	1.13047	-0.433123
1.13193	0.214978	1.15029	0.155665	1.13407	-0.086312	1.1317	0.085113	1.20131	0.362494	1.17817	0.274843	1.13109	0.055805	1.13132	-0.433373
1.13278	0.214819	1.15115	0.15547	1.13492	-0.085791	1.13255	0.085331	1.20221	0.361843	1.17906	0.274742	1.13194	0.055478	1.13217	-0.434676
1.13363	0.215294	1.15202	0.155963	1.13578	-0.085013	1.1334	0.085096	1.20312	0.361437	1.17994	0.274566	1.13279	0.055	1.13302	-0.434828
1.13449	0.216231	1.15288	0.15697	1.13663	-0.083467	1.13425	0.08536	1.20402	0.360885	1.18083	0.274085	1.13365	0.054549	1.13387	-0.434262
1.13534	0.217192	1.15375	0.157919	1.13748	-0.082896	1.1351	0.085623	1.20493	0.360327	1.18172	0.274078	1.1345	0.05422	1.13472	-0.43504
1.13619	0.217888	1.15461	0.158179	1.13834	-0.082781	1.13595	0.085313	1.20583	0.359761	1.1826	0.273885	1.13535	0.054375	1.13557	-0.43476
1.13704	0.218235	1.15548	0.159304	1.13919	-0.082616	1.13681	0.085646	1.20673	0.359367	1.18349	0.273911	1.1362	0.055272	1.13642	-0.435167
1.13789	0.218045	1.15634	0.159712	1.14004	-0.083371	1.13766	0.085765	1.20764	0.35891	1.18437	0.274022	1.13705	0.054454	1.13728	-0.435723
1.13874	0.217939	1.15721	0.15957	1.14089	-0.083666	1.13851	0.085297	1.20854	0.358355	1.18526	0.274308	1.1379	0.054445	1.13813	-0.436817
1.1396	0.21825	1.15807	0.159834	1.14175	-0.083787	1.13936	0.085551	1.20945	0.358024	1.18615	0.274877	1.13875	0.054179	1.13898	-0.43769
1.14045	0.218473	1.15894	0.158932	1.1426	-0.083664	1.14021	0.085333	1.21035	0.357626	1.18703	0.276245	1.1396	0.054816	1.13983	-0.438803
1.1413	0.219171	1.1598	0.158564	1.14345	-0.083072	1.14106	0.084463	1.21125	0.356879	1.18792	0.276435	1.14045	0.055289	1.14068	-0.440347
1.14215	0.219218	1.16067	0.158499	1.14431	-0.082121	1.14191	0.084917	1.21216	0.355751	1.1888	0.276557	1.1413	0.054716	1.14153	-0.441193
1.143	0.218145	1.16153	0.159983	1.14516	-0.0811	1.14276	0.085369	1.21306	0.355602	1.18969	0.276312	1.14215	0.054033	1.14238	-0.442559
1.14386	0.21813	1.1624	0.159583	1.14601	-0.081315	1.14362	0.084781	1.21396	0.355599	1.19057	0.275961	1.143	0.053623	1.14323	-0.442105
1.14471	0.218168	1.16326	0.159513	1.14687	-0.081606	1.14447	0.084349	1.21487	0.35533	1.19146	0.276436	1.14386	0.053563	1.14408	-0.442363
1.14556	0.218066	1.16413	0.158947	1.14772	-0.081642	1.14532	0.084216	1.21577	0.35517	1.19235	0.276595	1.14471	0.052989	1.14493	-0.442475
1.14641	0.21804	1.16499	0.158637	1.14857	-0.081268	1.14617	0.084678	1.21668	0.354412	1.19323	0.275978	1.14556	0.052599	1.14578	-0.443631
1.14726	0.218664	1.16586	0.15754	1.14942	-0.081014	1.14702	0.085303	1.21758	0.354647	1.19412	0.276067	1.14641	0.053221	1.14663	-0.444227
1.14811	0.219163	1.16672	0.157675	1.15028	-0.080847	1.14787	0.085485	1.21848	0.354211	1.19501	0.276889	1.14726	0.054773	1.14748	-0.444865
1.14897	0.218852	1.16759	0.158196	1.15113	-0.080803	1.14872	0.08484	1.21939	0.353059	1.19589	0.276534	1.14811	0.055131	1.14833	-0.446288
1.14982	0.218102	1.16845	0.159277	1.15198	-0.080237	1.14957	0.084246	1.22029	0.352529	1.19678	0.277162	1.14896	0.054856	1.14918	-0.447194
1.15067	0.218435	1.16932	0.158945	1.15284	-0.08034	1.15042	0.085196	1.2212	0.352943	1.19766	0.276149	1.14981	0.055212	1.15004	-0.448959
1.15152	0.219015	1.17018	0.158896	1.15369	-0.080266	1.15128	0.085894	1.2221	0.352678	1.19855	0.276778	1.15066	0.055605	1.15089	-0.450738
1.15237	0.21891	1.17104	0.159462	1.15454	-0.080733	1.15213	0.085998	1.223	0.351606	1.19944	0.277236	1.15151	0.055309	1.15174	-0.451633
1.15322	0.218734	1.17191	0.158242	1.15539	-0.080589	1.15298	0.085904	1.22391	0.35132	1.20032	0.277113	1.15236	0.055658	1.15259	-0.451942
1.15407	0.218921	1.17277	0.159237	1.15625	-0.080931	1.15383	0.085345	1.22481	0.351429	1.20121	0.277537	1.15321	0.055725	1.15344	-0.452425
1.15493	0.218747	1.17364	0.158616	1.1571	-0.081029	1.15468	0.085546	1.22572	0.351025	1.20209	0.276761	1.15406	0.055838	1.15429	-0.45312
1.15578	0.219542	1.1745	0.159136	1.15795	-0.081232	1.15553	0.085299	1.22662	0.350298	1.20298	0.277598	1.15492	0.055354	1.15514	-0.453578
1.15663	0.219175	1.17537	0.158076	1.15881	-0.081704	1.15638	0.085123	1.22752	0.349506	1.20386	0.27644	1.15577	0.055203	1.15599	-0.455047
1.15748	0.219414	1.17623	0.157768	1.15966	-0.082627	1.15723	0.085027	1.22843	0.349175	1.20475	0.276158	1.15662	0.055282	1.15684	-0.456303
1.15833	0.220326	1.1771	0.158345	1.16051	-0.08221	1.15809	0.086167	1.22933	0.348587	1.20564	0.277086	1.15747	0.055118	1.15769	-0.456812
1.15919	0.22054	1.17796	0.157543	1.16136	-0.083293	1.15894	0.085731	1.23023	0.348449	1.20652	0.277318	1.15832	0.054796	1.15854	-0.457834
1.16004	0.221024	1.17883	0.156426	1.16222	-0.08332	1.15979	0.085121	1.23114	0.347389	1.20741	0.277221	1.15917	0.054616	1.15939	-0.458693
1.16089	0.220684	1.17969	0.157215	1.16307	-0.083149	1.16064	0.085617	1.23204	0.346433	1.20829	0.277353	1.16002	0.054454	1.16024	-0.459393
1.16174	0.220161	1.18056	0.158268	1.16392	-0.083171	1.16149	0.084472	1.23295	0.345467	1.20918	0.277962	1.16087	0.05444	1.16109	-0.460584
1.16259	0.220534	1.18142	0.158614	1.16478	-0.083177	1.16234	0.084359	1.23385	0.345738	1.21007	0.278515	1.16172	0.054093	1.16195	-0.460939
1.16344	0.220783	1.18229	0.158596	1.16563	-0.082267	1.16319	0.084955	1.23476	0.344998	1.21095	0.278742	1.16257	0.053271	1.1628	-0.460493
1.1643	0.221304	1.18315	0.15907	1.16648	-0.082897	1.16404	0.084688	1.23566	0.344454	1.21184	0.278318	1.16342	0.05264	1.16365	-0.46096
1.16515	0.222171	1.18402	0.159076	1.16734	-0.083711	1.1649	0.084298	1.23656	0.344739	1.21273	0.277827	1.16428	0.05247	1.1645	-0.461367
1.166	0.222149	1.18488	0.159043	1.16819	-0.083192	1.16575	0.084377	1.23747	0.345658	1.21361	0.277743	1.16513	0.052812	1.16535	-0.462028
1.16685	0.223077	1.18575	0.159134	1.16904	-0.08267	1.1666	0.085305	1.23837	0.346166	1.2145	0.277253	1.16598	0.05264	1.1662	-0.461683
1.1677	0.223133	1.18661	0.15944	1.16989	-0.082798	1.16745	0.086471	1.23927	0.345509	1.21538	0.277144	1.16683	0.052332	1.16705	-0.463206
1.16856	0.222764	1.18748	0.158666	1.17075	-0.083236	1.1683	0.086769	1.24018	0.344189	1.21627	0.277129	1.16768	0.052282	1.1679	-0.46503
1.16941	0.223731	1.18834	0.15857	1.1716	-0.083482	1.16915	0.085711	1.24108	0.344377	1.21716	0.276945	1.16853	0.051805	1.16875	-0.466004
1.17026	0.22481	1.18921	0.158931	1.17245	-0.083402	1.17	0.084069	1.24199	0.344287	1.21804	0.276278	1.16938	0.05127	1.1696	-0.466469
1.17111	0.225174	1.19007	0.159408	1.17331	-0.082928	1.17085	0.083716	1.24289	0.344221	1.21893	0.275663	1.17023	0.05113	1.17045	-0.466406
1.17196	0.224951	1.19094	0.159493	1.17416	-0.083415	1.1717	0.083415	1.24379	0.342906	1.21981	0.274724	1.17108	0.051142	1.1713	-0.466099
1.17281	0.224615	1.19181	0.15857	1.17501	-0.084567	1.17256	0.083781	1.2447	0.34363	1.2207	0.273808	1.17193	0.051061	1.17216	-0.466532
1.17366	0.224656	1.19267	0.158363	1.17586	-0.083775	1.17341	0.083215	1.2456	0.343011	1.22159	0.273984	1.17278	0.05101	1.17301	-0.467869
1.17452	0.224903	1.19354	0.158858	1.17672	-0.083386	1.17426	0.083589	1.2465	0.342414	1.22247	0.273953	1.17363	0.050619	1.17386	-0.468123
1.17537	0.22494	1.1944	0.159353	1.17757	-0.08333	1.17511	0.083684	1.24741	0.342165	1.22336	0.274201	1.17449	0.050151	1.17471	-0.468258
1.17622	0.22485	1.19527	0.15947	1.17842	-0.08379	1.17596	0.083782	1.24831	0.341426	1.22424	0.274037	1.17534	0.050259	1.17556	-0.468433
1.17707	0.224739	1.19613	0.159307	1.17928	-0.084372	1.17681	0.084216	1.24922	0.341299	1.22513	0.274287	1.17619	0.050398	1.17641	-0.468764
1.17792	0.224646	1.197	0.158724	1.18013	-0.084161	1.17766	0.083852	1.25012	0.341064	1.22602	0.273747	1.17704	0.050337	1.17726	-0.468941
1.17877	0.224893	1.19786	0.158676	1.18098	-0.084348	1.17851	0.082664	1.25103	0.340011	1.2269	0.273858	1.17789	0.050326	1.17811	-0.470612
1.17963	0.225321	1.19873	0.158105	1.18183	-0.083903	1.17937	0.082275	1.25193	0.339559	1.22779	0.273258	1.17874	0.050132	1.17896	-0.471528
1.18048	0.225794	1.19959	0.157639	1.18269	-0.083278	1.18022	0.080736	1.25283	0.33874	1.22867	0.272717	1.17959	0.050345	1.17981	-0.472857
1.18133	0.227071	1.20045	0.157679	1.18354	-0.083346	1.18107	0.080751	1.25374	0.338726	1.22956	0.271768	1.18044	0.050101	1.18066	-0.473342
1.18218	0.227001	1.20132	0.15818	1.18439	-0.082631	1.18192	0.081131	1.25464	0.33763	1.23045	0.271394	1.18129	0.05003	1.18151	-0.473508
1.18303	0.227206	1.20218	0.159259	1.18525	-0.082643	1.18277	0.081817	1.25554	0.336778	1.23133	0.270877	1.18214	0.049762	1.18236	-0.474051
1.18389	0.227596	1.20305	0.160043	1.1861	-0.082039	1.18362	0.081979	1.25645	0.335059	1.23222	0.271372	1.18299	0.049794	1.18321	-0.474323
1.18474	0.227237	1.20391	0.159416	1.18695	-0.082414	1.18447	0.081379	1.25735	0.336279	1.2331	0.271447	1.18385	0.050839	1.18406	-0.474661
1.18559	0.227922	1.20478	0.159083	1.1878	-0.082896	1.18532	0.081196	1.25826	0.335893	1.23399	0.270864	1.1847	0.051466	1.18492	-0.474544
1.18644	0.228578	1.20564	0.159494	1.18866	-0.081617	1.18617	0.081833	1.25916	0.334869	1.23488	0.270235	1.18555	0.052282	1.18577	-0.47536
1.18729	0.228549	1.20651	0.159967	1.18951	-0.081643	1.18703	0.082428	1.26006	0.334236	1.23576	0.270065	1.1864	0.052184	1.18662	-0.47565
1.18814	0.2289	1.20737	0.160449	1.19036	-0.083121	1.18788	0.081597	1.26097	0.33409	1.23665	0.269782	1.18725	0.052013	1.18747	-0.476963
1.189	0.228457	1.20824	0.160753	1.19122	-0.082667	1.18873	0.08169	1.26187	0.333653	1.23754	0.269321	1.1881	0.052971	1.18832	-0.477505
1.18985	0.228453	1.2091	0.160452	1.19207	-0.082749	1.18958	0.081105	1.26278	0.332796	1.23842	0.269667	1.18895	0.052583	1.18917	-0.477523
1.1907	0.227863	1.20997	0.159807	1.19292	-0.082559	1.19043	0.081141	1.26368	0.331995	1.23931	0.269674	1.1898	0.050735	1.19002	-0.477974
1.19155	0.227028	1.21083	0.159597	1.19378	-0.082951	1.19128	0.080613	1.26458	0.332002	1.24019	0.269745	1.19065	0.050249	1.19087	-0.478024
1.1924	0.227535	1.2117	0.159954	1.19463	-0.084019	1.19213	0.081902	1.26549	0.331413	1.24108	0.268434	1.1915	0.049904	1.19172	-0.478399
1.19325	0.228321	1.21256	0.159986	1.19548	-0.083337	1.19298	0.081985	1.26639	0.331358	1.24196	0.26831	1.19235	0.050096	1.19257	-0.478005
1.19411	0.227882	1.21343	0.158826	1.19633	-0.082884	1.19384	0.081561	1.2673	0.331499	1.24285	0.268858	1.1932	0.05041	1.19342	-0.477348
1.19496	0.228189	1.21429	0.159953	1.19719	-0.082454	1.19469	0.080968	1.2682	0.331784	1.24374	0.268762	1.19406	0.050843	1.19427	-0.47759
1.19581	0.229263	1.21516	0.158661	1.19804	-0.081941	1.19554	0.080879	1.2691	0.331622	1.24462	0.267817	1.19491	0.05138	1.19512	-0.479304
1.19666	0.230175	1.21602	0.158787	1.19889	-0.081606	1.19639	0.08187	1.27001	0.331431	1.24551	0.267157	1.19576	0.051787	1.19598	-0.479963
1.19751	0.230137	1.21689	0.157752	1.19975	-0.081582	1.19724	0.081547	1.27091	0.331153	1.24639	0.267573	1.19661	0.052301	1.19683	-0.479574
1.19836	0.230273	1.21775	0.158989	1.2006	-0.081907	1.19809	0.081756	1.27181	0.331109	1.24728	0.267422	1.19746	0.052496	1.19768	-0.479044
1.19922	0.229158	1.21862	0.159459	1.20145	-0.080842	1.19894	0.081574	1.27272	0.331349	1.24817	0.266804	1.19831	0.051181	1.19853	-0.479178
1.20007	0.229332	1.21948	0.158785	1.2023	-0.080076	1.19979	0.081187	1.27362	0.331361	1.24905	0.265906	1.19916	0.050972	1.19938	-0.47908
1.20092	0.229482	1.22035	0.158899	1.20316	-0.080353	1.20065	0.08051	1.27453	0.330977	1.24994	0.264855	1.20001	0.050948	1.20023	-0.479783
1.20177	0.228948	1.22121	0.159819	1.20401	-0.079982	1.2015	0.081255	1.27543	0.33076	1.25083	0.264649	1.20086	0.051237	1.20108	-0.479942
1.20262	0.228864	1.22208	0.159638	1.20486	-0.080269	1.20235	0.08066	1.27633	0.331215	1.25171	0.264607	1.20171	0.05101	1.20193	-0.480118
1.20348	0.227749	1.22294	0.159486	1.20572	-0.08011	1.2032	0.080571	1.27724	0.331889	1.2526	0.264502	1.20256	0.050969	1.20278	-0.480811
1.20433	0.228033	1.22381	0.159508	1.20657	-0.079801	1.20405	0.080785	1.27814	0.332519	1.25348	0.263721	1.20341	0.051014	1.20363	-0.480905
1.20518	0.228788	1.22467	0.160072	1.20742	-0.079391	1.2049	0.080418	1.27905	0.332807	1.25437	0.263536	1.20426	0.051642	1.20448	-0.481797
1.20603	0.228771	1.22554	0.15927	1.20827	-0.078619	1.20575	0.079722	1.27995	0.332887	1.25526	0.264464	1.20512	0.052513	1.20533	-0.483897
1.20688	0.229543	1.2264	0.158372	1.20913	-0.077328	1.2066	0.079995	1.28085	0.333065	1.25614	0.264372	1.20597	0.05326	1.20618	-0.485227
1.20773	0.228631	1.22727	0.158298	1.20998	-0.076391	1.20746	0.079305	1.28176	0.333063	1.25703	0.263883	1.20682	0.053139	1.20704	-0.485683
1.20859	0.227844	1.22813	0.157864	1.21083	-0.076427	1.20831	0.079362	1.28266	0.332465	1.25791	0.263407	1.20767	0.052325	1.20789	-0.486426
1.20944	0.227948	1.229	0.157557	1.21169	-0.075878	1.20916	0.0793	1.28357	0.332026	1.2588	0.26317	1.20852	0.051369	1.20874	-0.487242
1.21029	0.227432	1.22986	0.158601	1.21254	-0.07555	1.21001	0.078428	1.28447	0.331543	1.25968	0.263143	1.20937	0.051114	1.20959	-0.488128
1.21114	0.227881	1.23073	0.158253	1.21339	-0.075469	1.21086	0.077599	1.28537	0.332056	1.26057	0.263323	1.21022	0.050652	1.21044	-0.48823
1.21199	0.228262	1.23159	0.158773	1.21425	-0.074492	1.21171	0.078393	1.28628	0.331842	1.26146	0.26324	1.21107	0.050966	1.21129	-0.488691
1.21284	0.227627	1.23246	0.15898	1.2151	-0.073462	1.21256	0.07973	1.28718	0.331617	1.26234	0.263281	1.21192	0.051126	1.21214	-0.489161
1.21369	0.227026	1.23332	0.158269	1.21595	-0.072947	1.21341	0.080528	1.28808	0.330692	1.26323	0.263092	1.21277	0.050071	1.21299	-0.490477
1.21455	0.226453	1.23419	0.15889	1.2168	-0.072776	1.21426	0.081297	1.28899	0.330978	1.26412	0.262398	1.21362	0.050081	1.21384	-0.490835
1.2154	0.225943	1.23505	0.158381	1.21766	-0.073673	1.21512	0.081469	1.28989	0.331212	1.265	0.261823	1.21448	0.050085	1.21469	-0.491515
1.21625	0.22637	1.23592	0.157781	1.21851	-0.073985	1.21597	0.081344	1.2908	0.330685	1.26589	0.261749	1.21533	0.050417	1.21554	-0.491698
1.2171	0.225913	1.23678	0.157239	1.21936	-0.073501	1.21682	0.081634	1.2917	0.330388	1.26677	0.261434	1.21618	0.050905	1.21639	-0.492085
1.21795	0.225611	1.23765	0.157704	1.22022	-0.073478	1.21767	0.081405	1.29261	0.330394	1.26766	0.261387	1.21703	0.051044	1.21724	-0.493078
1.21881	0.225984	1.23851	0.157868	1.22107	-0.072644	1.21852	0.081264	1.29351	0.330111	1.26855	0.261425	1.21788	0.050739	1.21809	-0.493102
1.21966	0.226304	1.23938	0.15752	1.22192	-0.071785	1.21937	0.080892	1.29441	0.330338	1.26943	0.260438	1.21873	0.050443	1.21894	-0.494115
1.22051	0.225656	1.24024	0.157248	1.22277	-0.071127	1.22022	0.080827	1.29532	0.329367	1.27032	0.259679	1.21958	0.050736	1.2198	-0.495312
1.22136	0.225572	1.24111	0.157083	1.22363	-0.07107	1.22107	0.081382	1.29622	0.329529	1.2712	0.259771	1.22043	0.051074	1.22065	-0.496373
1.22221	0.225471	1.24197	0.157014	1.22448	-0.071175	1.22193	0.081606	1.29712	0.32934	1.27209	0.259837	1.22128	0.051064	1.2215	-0.496373
1.22306	0.225661	1.24284	0.157279	1.22533	-0.0715	1.22278	0.08157	1.29803	0.329014	1.27298	0.259752	1.22213	0.051636	1.22235	-0.49635
1.22392	0.225936	1.2437	0.157697	1.22619	-0.07153	1.22363	0.082257	1.29893	0.328509	1.27386	0.26027	1.22298	0.052388	1.2232	-0.496633
1.22477	0.225902	1.24457	0.157535	1.22704	-0.071778	1.22448	0.081583	1.29984	0.328104	1.27475	0.259971	1.22384	0.052133	1.22405	-0.497114
1.22562	0.225523	1.24543	0.157301	1.22789	-0.071129	1.22533	0.081863	1.30074	0.328527	1.27563	0.260077	1.22469	0.051324	1.2249	-0.497708
1.22647	0.224961	1.2463	0.156539	1.22874	-0.07103	1.22618	0.081891	1.30164	0.329605	1.27652	0.259542	1.22554	0.051003	1.22575	-0.497892
1.22732	0.224685	1.24716	0.15616	1.2296	-0.069944	1.22703	0.081469	1.30255	0.328119	1.27741	0.259446	1.22639	0.050252	1.2266	-0.497804
1.22817	0.224871	1.24803	0.156452	1.23045	-0.070047	1.22788	0.081917	1.30345	0.327338	1.27829	0.259449	1.22724	0.049587	1.22745	-0.498084
1.22903	0.225488	1.24889	0.156249	1.2313	-0.070687	1.22874	0.081512	1.30436	0.327249	1.27918	0.259419	1.22809	0.049015	1.2283	-0.498313
1.22988	0.225944	1.24976	0.156067	1.23216	-0.069475	1.22959	0.080717	1.30526	0.327271	1.28006	0.258918	1.22894	0.048377	1.22915	-0.49931
1.23073	0.226352	1.25062	0.155751	1.23301	-0.068941	1.23044	0.080687	1.30616	0.32656	1.28095	0.258653	1.22979	0.048252	1.23001	-0.500431
1.23158	0.227014	1.25149	0.15515	1.23386	-0.068769	1.23129	0.081274	1.30707	0.327211	1.28184	0.258283	1.23064	0.04755	1.23086	-0.500073
1.23243	0.227707	1.25235	0.155304	1.23472	-0.068351	1.23214	0.081175	1.30797	0.327279	1.28272	0.257728	1.23149	0.046869	1.23171	-0.500051
1.23328	0.227975	1.25322	0.155898	1.23557	-0.06827	1.23299	0.081565	1.30888	0.327877	1.28361	0.258686	1.23234	0.047296	1.23256	-0.500941
1.23414	0.228057	1.25408	0.155057	1.23642	-0.067373	1.23384	0.080956	1.30978	0.328349	1.28449	0.258766	1.23319	0.046891	1.23341	-0.501159
1.23499	0.228292	1.25495	0.155345	1.23727	-0.066867	1.2347	0.081362	1.31068	0.328598	1.28538	0.257829	1.23405	0.04575	1.23426	-0.501511
1.23584	0.228279	1.25581	0.155462	1.23813	-0.066311	1.23555	0.082411	1.31159	0.327184	1.28627	0.258202	1.2349	0.045147	1.23511	-0.502463
1.23669	0.228549	1.25668	0.155914	1.23898	-0.066263	1.2364	0.082333	1.31249	0.326074	1.28715	0.258324	1.23575	0.044928	1.23596	-0.502895
1.23754	0.228621	1.25754	0.155529	1.23983	-0.066679	1.23725	0.08158	1.3134	0.325958	1.28804	0.257698	1.2366	0.043808	1.23681	-0.503619
1.23839	0.228091	1.25841	0.155452	1.24069	-0.066724	1.2381	0.082217	1.3143	0.325292	1.28892	0.25708	1.23745	0.04255	1.23766	-0.503857
1.23925	0.227622	1.25927	0.156861	1.24154	-0.066712	1.23895	0.082131	1.3152	0.325214	1.28981	0.25652	1.2383	0.04223	1.23851	-0.503329
1.2401	0.227547	1.26014	0.157945	1.24239	-0.066613	1.2398	0.081914	1.31611	0.324974	1.2907	0.256343	1.23915	0.042067	1.23936	-0.503554
1.24095	0.227796	1.261	0.157498	1.24324	-0.066452	1.24065	0.081825	1.31701	0.324577	1.29158	0.25712	1.24	0.04146	1.24021	-0.505083
1.2418	0.228369	1.26187	0.157632	1.2441	-0.066603	1.2415	0.081456	1.31791	0.324734	1.29247	0.257496	1.24085	0.041734	1.24106	-0.506661
1.24265	0.229491	1.26273	0.157074	1.24495	-0.066521	1.24236	0.081503	1.31882	0.324673	1.29336	0.257399	1.2417	0.042373	1.24192	-0.507101
1.24351	0.230348	1.2636	0.156907	1.2458	-0.066551	1.24321	0.081311	1.31972	0.324718	1.29424	0.256854	1.24255	0.042005	1.24277	-0.508363
1.24436	0.230966	1.26446	0.156857	1.24666	-0.067027	1.24406	0.081696	1.32063	0.324807	1.29513	0.256314	1.24341	0.041358	1.24362	-0.509784
1.24521	0.231286	1.26533	0.157042	1.24751	-0.066567	1.24491	0.081728	1.32153	0.324437	1.29601	0.256121	1.24426	0.041081	1.24447	-0.509615
1.24606	0.231426	1.26619	0.156961	1.24836	-0.06648	1.24576	0.083194	1.32243	0.323641	1.2969	0.256363	1.24511	0.040725	1.24532	-0.510164
1.24691	0.231984	1.26706	0.156187	1.24921	-0.067166	1.24661	0.083707	1.32334	0.323343	1.29778	0.255864	1.24596	0.040139	1.24617	-0.510529
1.24776	0.23223	1.26792	0.1557	1.25007	-0.067711	1.24746	0.083631	1.32424	0.323124	1.29867	0.255635	1.24681	0.039781	1.24702	-0.512019
1.24862	0.232893	1.26879	0.156574	1.25092	-0.06814	1.24831	0.083968	1.32515	0.32277	1.29956	0.255451	1.24766	0.038803	1.24787	-0.511459
1.24947	0.233299	1.26965	0.156601	1.25177	-0.068646	1.24917	0.08472	1.32605	0.322543	1.30044	0.254999	1.24851	0.037264	1.24872	-0.511413
1.25032	0.233802	1.27052	0.156837	1.25263	-0.068648	1.25002	0.084519	1.32695	0.323196	1.30133	0.254811	1.24936	0.036946	1.24957	-0.511852
1.25117	0.234826	1.27138	0.157566	1.25348	-0.068289	1.25087	0.084639	1.32786	0.323071	1.30221	0.254689	1.25021	0.037831	1.25042	-0.511635
1.25202	0.235626	1.27225	0.156755	1.25433	-0.068344	1.25172	0.084224	1.32876	0.323173	1.3031	0.253819	1.25106	0.038534	1.25127	-0.511055
1.25287	0.236087	1.27311	0.15577	1.25518	-0.067464	1.25257	0.08403	1.32967	0.322493	1.30399	0.254407	1.25191	0.038811	1.25212	-0.511287
1.25373	0.235973	1.27398	0.155803	1.25604	-0.066705	1.25342	0.083556	1.33057	0.322103	1.30487	0.255573	1.25276	0.039065	1.25297	-0.512066
1.25458	0.235667	1.27484	0.154701	1.25689	-0.067848	1.25427	0.08407	1.33147	0.321624	1.30576	0.255248	1.25361	0.038727	1.25382	-0.512262
1.25543	0.236241	1.27571	0.153737	1.25774	-0.06804	1.25512	0.082816	1.33238	0.321496	1.30665	0.256015	1.25447	0.038381	1.25468	-0.512788
1.25628	0.237059	1.27657	0.153562	1.2586	-0.067895	1.25598	0.082211	1.33328	0.321408	1.30753	0.256752	1.25532	0.038442	1.25553	-0.512607
1.25713	0.237464	1.27744	0.153264	1.25945	-0.067145	1.25683	0.08247	1.33418	0.321842	1.30842	0.256364	1.25617	0.037816	1.25638	-0.513077
1.25798	0.238248	1.2783	0.154354	1.2603	-0.066108	1.25768	0.081631	1.33509	0.32238	1.3093	0.256517	1.25702	0.037085	1.25723	-0.513135
1.25884	0.23885	1.27917	0.155232	1.26116	-0.065926	1.25853	0.080813	1.33599	0.323172	1.31019	0.256736	1.25787	0.036759	1.25808	-0.512827
1.25969	0.239554	1.28003	0.156154	1.26201	-0.065834	1.25938	0.080469	1.3369	0.322993	1.31107	0.257187	1.25872	0.036523	1.25893	-0.512664
1.26054	0.240022	1.2809	0.155037	1.26286	-0.065144	1.26023	0.080447	1.3378	0.322586	1.31196	0.257708	1.25957	0.036487	1.25978	-0.513286
1.26139	0.240537	1.28176	0.155544	1.26371	-0.066037	1.26108	0.080546	1.3387	0.322114	1.31285	0.257985	1.26042	0.037046	1.26063	-0.514146
1.26224	0.240576	1.28263	0.155392	1.26457	-0.066887	1.26193	0.08044	1.33961	0.321585	1.31373	0.25676	1.26127	0.037782	1.26148	-0.514729
1.26309	0.240613	1.28349	0.155407	1.26542	-0.067379	1.26279	0.080455	1.34051	0.321679	1.31462	0.255748	1.26212	0.037601	1.26233	-0.515425
1.26395	0.241507	1.28436	0.155034	1.26627	-0.06699	1.26364	0.080381	1.34142	0.321342	1.3155	0.254987	1.26297	0.037062	1.26318	-0.51592
1.2648	0.241694	1.28522	0.15522	1.26713	-0.067219	1.26449	0.080166	1.34232	0.321263	1.31639	0.255082	1.26382	0.036874	1.26403	-0.516524
1.26565	0.241628	1.28609	0.154804	1.26798	-0.065849	1.26534	0.080519	1.34322	0.321231	1.31728	0.255365	1.26468	0.036709	1.26489	-0.517218
1.2665	0.241221	1.28695	0.154575	1.26883	-0.066096	1.26619	0.080982	1.34413	0.321112	1.31816	0.25537	1.26553	0.036725	1.26574	-0.5177
1.26735	0.241967	1.28782	0.154989	1.26968	-0.065137	1.26704	0.081116	1.34503	0.320532	1.31905	0.255919	1.26638	0.036927	1.26659	-0.518284
1.26821	0.2425	1.28868	0.155127	1.27054	-0.065591	1.26789	0.080863	1.34594	0.32033	1.31994	0.256106	1.26723	0.036384	1.26744	-0.5189
1.26906	0.243356	1.28955	0.155552	1.27139	-0.065488	1.26874	0.080409	1.34684	0.320395	1.32082	0.256384	1.26808	0.035708	1.26829	-0.519407
1.26991	0.24347	1.29041	0.155402	1.27224	-0.065761	1.2696	0.079594	1.34774	0.32029	1.32171	0.256649	1.26893	0.03586	1.26914	-0.520147
1.27076	0.243188	1.29128	0.154647	1.2731	-0.065996	1.27045	0.080536	1.34865	0.320211	1.32259	0.257324	1.26978	0.03592	1.26999	-0.520737
1.27161	0.243273	1.29214	0.154971	1.27395	-0.066152	1.2713	0.080053	1.34955	0.320432	1.32348	0.258372	1.27063	0.036345	1.27084	-0.521701
1.27246	0.243084	1.29301	0.155204	1.2748	-0.066683	1.27215	0.080457	1.35045	0.32038	1.32437	0.257827	1.27148	0.036085	1.27169	-0.5227
1.27331	0.242854	1.29387	0.155113	1.27565	-0.067884	1.273	0.080612	1.35136	0.320175	1.32525	0.257527	1.27233	0.036659	1.27254	-0.523199
1.27417	0.24343	1.29474	0.155176	1.27651	-0.068075	1.27385	0.080114	1.35226	0.32004	1.32614	0.256855	1.27318	0.037239	1.27339	-0.523647
1.27502	0.243433	1.2956	0.155366	1.27736	-0.067822	1.2747	0.079868	1.35317	0.320236	1.32702	0.256572	1.27404	0.037501	1.27424	-0.524761
1.27587	0.243751	1.29647	0.154566	1.27821	-0.06782	1.27555	0.079915	1.35407	0.319401	1.32791	0.256263	1.27489	0.037447	1.27509	-0.525526
1.27672	0.244033	1.29733	0.154834	1.27907	-0.067906	1.2764	0.078774	1.35498	0.319371	1.3288	0.255725	1.27574	0.037833	1.27594	-0.525636
1.27757	0.244318	1.2982	0.154558	1.27992	-0.068258	1.27726	0.080062	1.35588	0.31993	1.32968	0.256184	1.27659	0.038841	1.27679	-0.526433
1.27842	0.244547	1.29906	0.154322	1.28077	-0.068309	1.27811	0.079738	1.35678	0.320528	1.33057	0.257123	1.27744	0.039116	1.27764	-0.526621
1.27928	0.245022	1.29993	0.154441	1.28163	-0.067265	1.27896	0.078655	1.35769	0.320606	1.33145	0.257794	1.27829	0.038364	1.2785	-0.526811
1.28013	0.245682	1.30079	0.154905	1.28248	-0.066667	1.27981	0.078304	1.35859	0.319672	1.33234	0.257545	1.27914	0.038222	1.27935	-0.52755
1.28098	0.245795	1.30166	0.154473	1.28333	-0.067161	1.28066	0.078501	1.35949	0.319442	1.33323	0.257335	1.27999	0.039609	1.2802	-0.528495
1.28183	0.245436	1.30252	0.153386	1.28418	-0.067456	1.28151	0.077294	1.3604	0.319054	1.33411	0.256476	1.28084	0.039386	1.28105	-0.530216
1.28268	0.245226	1.30339	0.153228	1.28504	-0.067007	1.28236	0.077056	1.3613	0.317894	1.335	0.256197	1.28169	0.039143	1.2819	-0.530806
1.28354	0.245288	1.30425	0.153028	1.28589	-0.066903	1.28321	0.076776	1.36221	0.318344	1.33588	0.255562	1.28254	0.039633	1.28275	-0.53136
1.28439	0.245646	1.30512	0.153183	1.28674	-0.067163	1.28407	0.076693	1.36311	0.317475	1.33677	0.255743	1.28339	0.040226	1.2836	-0.531945
1.28524	0.245612	1.30598	0.153858	1.2876	-0.067239	1.28492	0.076509	1.36401	0.316611	1.33766	0.256035	1.28425	0.040563	1.28445	-0.532642
1.28609	0.244794	1.30685	0.154239	1.28845	-0.067045	1.28577	0.075499	1.36492	0.31645	1.33854	0.255888	1.2851	0.041067	1.2853	-0.533306
1.28694	0.244931	1.30771	0.154058	1.2893	-0.066506	1.28662	0.076311	1.36582	0.315279	1.33943	0.255874	1.28595	0.040871	1.28615	-0.533441
1.28779	0.245052	1.30858	0.154115	1.29015	-0.067668	1.28747	0.076104	1.36672	0.315005	1.34031	0.256467	1.2868	0.040452	1.287	-0.533934
1.28865	0.246611	1.30944	0.154168	1.29101	-0.067785	1.28832	0.075325	1.36763	0.314732	1.3412	0.256667	1.28765	0.040451	1.28785	-0.534551
1.2895	0.246178	1.31031	0.153826	1.29186	-0.067712	1.28917	0.074414	1.36853	0.314606	1.34209	0.257032	1.2885	0.041289	1.2887	-0.534778
1.29035	0.246231	1.31117	0.153365	1.29271	-0.067946	1.29002	0.073845	1.36944	0.313494	1.34297	0.257633	1.28935	0.041848	1.28956	-0.53546
1.2912	0.24609	1.31204	0.153448	1.29357	-0.06777	1.29087	0.074179	1.37034	0.313752	1.34386	0.257409	1.2902	0.042111	1.29041	-0.53563
1.29205	0.246932	1.3129	0.153031	1.29442	-0.068564	1.29173	0.074527	1.37125	0.313681	1.34474	0.25768	1.29105	0.043236	1.29126	-0.536176
1.2929	0.246944	1.31377	0.151854	1.29527	-0.069033	1.29258	0.074125	1.37215	0.313102	1.34563	0.257877	1.2919	0.044013	1.29211	-0.537158
1.29376	0.246915	1.31463	0.151559	1.29612	-0.068478	1.29343	0.075107	1.37305	0.313733	1.34652	0.257552	1.29275	0.04388	1.29296	-0.538224
1.29461	0.247021	1.3155	0.150992	1.29698	-0.068696	1.29428	0.075181	1.37396	0.314017	1.3474	0.256815	1.2936	0.043985	1.29381	-0.538622
1.29546	0.246305	1.31636	0.151346	1.29783	-0.069266	1.29513	0.07531	1.37486	0.314296	1.34829	0.256554	1.29446	0.044042	1.29466	-0.5396
1.29631	0.24574	1.31723	0.151923	1.29868	-0.0696	1.29598	0.075277	1.37576	0.314172	1.34917	0.25593	1.29531	0.044153	1.29551	-0.539488
1.29716	0.245871	1.31809	0.152302	1.29954	-0.06964	1.29683	0.074948	1.37667	0.31485	1.35006	0.255563	1.29616	0.044245	1.29636	-0.540027
1.29801	0.246501	1.31896	0.15154	1.30039	-0.069813	1.29768	0.074413	1.37757	0.315051	1.35095	0.255219	1.29701	0.044643	1.29721	-0.541082
1.29887	0.246506	1.31982	0.150925	1.30124	-0.070154	1.29854	0.075716	1.37848	0.315256	1.35183	0.254654	1.29786	0.044999	1.29806	-0.541945
1.29972	0.246519	1.32069	0.150906	1.3021	-0.069987	1.29939	0.074392	1.37938	0.314441	1.35272	0.254452	1.29871	0.045295	1.29891	-0.54182
1.30057	0.247791	1.32155	0.150242	1.30295	-0.070442	1.30024	0.074047	1.38028	0.312805	1.3536	0.254184	1.29956	0.045297	1.29977	-0.542221
1.30142	0.24745	1.32242	0.149577	1.3038	-0.070525	1.30109	0.074044	1.38119	0.312128	1.35449	0.254283	1.30041	0.045385	1.30062	-0.543048
1.30227	0.247801	1.32328	0.148288	1.30465	-0.070307	1.30194	0.073631	1.38209	0.312128	1.35538	0.2552	1.30126	0.045518	1.30147	-0.543533
1.30313	0.247826	1.32415	0.147593	1.30551	-0.070492	1.30279	0.073407	1.383	0.31194	1.35626	0.256433	1.30211	0.045663	1.30232	-0.544443
1.30398	0.248713	1.32501	0.147807	1.30636	-0.07021	1.30364	0.073283	1.3839	0.311886	1.35715	0.257792	1.30296	0.045074	1.30317	-0.545143
1.30483	0.249245	1.32588	0.147851	1.30721	-0.069465	1.30449	0.073171	1.3848	0.311644	1.35804	0.258735	1.30381	0.044135	1.30402	-0.545522
1.30568	0.249718	1.32674	0.147594	1.30807	-0.069269	1.30535	0.074064	1.38571	0.311405	1.35892	0.257851	1.30467	0.044807	1.30487	-0.545671
1.30653	0.250634	1.32761	0.147419	1.30892	-0.069593	1.3062	0.073678	1.38661	0.312018	1.35981	0.257794	1.30552	0.044871	1.30572	-0.545868
1.30738	0.249842	1.32847	0.14704	1.30977	-0.069993	1.30705	0.073618	1.38752	0.312357	1.36069	0.258589	1.30637	0.044891	1.30657	-0.545987
1.30824	0.249891	1.32934	0.14652	1.31062	-0.070666	1.3079	0.073525	1.38842	0.312326	1.36158	0.259312	1.30722	0.044091	1.30742	-0.546874
1.30909	0.249907	1.3302	0.14593	1.31148	-0.070739	1.30875	0.073003	1.38932	0.312018	1.36247	0.25915	1.30807	0.044145	1.30827	-0.547306
1.30994	0.24961	1.33107	0.145313	1.31233	-0.070881	1.3096	0.072883	1.39023	0.311805	1.36335	0.258338	1.30892	0.044347	1.30912	-0.547196
1.31079	0.250123	1.33193	0.145695	1.31318	-0.071037	1.31045	0.073029	1.39113	0.311793	1.36424	0.258236	1.30977	0.045194	1.30997	-0.547442
1.31164	0.251214	1.3328	0.146563	1.31404	-0.071244	1.3113	0.072027	1.39203	0.311891	1.36512	0.25721	1.31062	0.045898	1.31082	-0.547769
1.31249	0.250646	1.33366	0.146881	1.31489	-0.071606	1.31215	0.072036	1.39294	0.311944	1.36601	0.256842	1.31147	0.04536	1.31167	-0.547995
1.31334	0.251175	1.33453	0.146447	1.31574	-0.07081	1.31301	0.070716	1.39384	0.312147	1.36689	0.257011	1.31232	0.044677	1.31253	-0.548078
1.3142	0.25093	1.33539	0.146736	1.31659	-0.069931	1.31386	0.071279	1.39475	0.311586	1.36778	0.256816	1.31317	0.044853	1.31338	-0.54802
1.31505	0.250148	1.33626	0.146874	1.31745	-0.069237	1.31471	0.071169	1.39565	0.310744	1.36867	0.256745	1.31402	0.044659	1.31423	-0.548082
1.3159	0.24954	1.33712	0.147596	1.3183	-0.069641	1.31556	0.070987	1.39655	0.310631	1.36955	0.256984	1.31488	0.044584	1.31508	-0.547862
1.31675	0.248716	1.33799	0.147029	1.31915	-0.07043	1.31641	0.071093	1.39746	0.310207	1.37044	0.257317	1.31573	0.044616	1.31593	-0.548034
1.3176	0.2475	1.33885	0.148753	1.32001	-0.069473	1.31726	0.071576	1.39836	0.308938	1.37132	0.257254	1.31658	0.044709	1.31678	-0.548513
1.31845	0.247426	1.33972	0.14881	1.32086	-0.06941	1.31811	0.071359	1.39927	0.308405	1.37221	0.256587	1.31743	0.045055	1.31763	-0.548035
1.31931	0.247323	1.34058	0.148977	1.32171	-0.06899	1.31896	0.071676	1.40017	0.308548	1.3731	0.256379	1.31828	0.045422	1.31848	-0.548486
1.32016	0.247308	1.34145	0.149287	1.32256	-0.068668	1.31982	0.070805	1.40107	0.307291	1.37398	0.256969	1.31913	0.045565	1.31933	-0.548791
1.32101	0.247153	1.34231	0.149268	1.32342	-0.069197	1.32067	0.070414	1.40198	0.306325	1.37487	0.257604	1.31998	0.04612	1.32018	-0.548418
1.32186	0.246904	1.34318	0.148701	1.32427	-0.069838	1.32152	0.069974	1.40288	0.306169	1.37576	0.258237	1.32083	0.047313	1.32103	-0.549012
1.32271	0.246862	1.34404	0.147921	1.32512	-0.06959	1.32237	0.069847	1.40379	0.306749	1.37664	0.25855	1.32168	0.047791	1.32188	-0.548742
1.32357	0.247257	1.34491	0.148311	1.32598	-0.069868	1.32322	0.069692	1.40469	0.306937	1.37753	0.258478	1.32253	0.047144	1.32273	-0.548858
1.32442	0.247986	1.34577	0.147998	1.32683	-0.069447	1.32407	0.069509	1.40559	0.306349	1.37841	0.25885	1.32338	0.046762	1.32359	-0.549147
1.32527	0.248671	1.34664	0.147782	1.32768	-0.070172	1.32492	0.069497	1.4065	0.306982	1.3793	0.258837	1.32424	0.046336	1.32444	-0.54869
1.32612	0.248637	1.3475	0.14802	1.32854	-0.070284	1.32577	0.0696	1.4074	0.305811	1.38019	0.258514	1.32509	0.04586	1.32529	-0.549414
1.32697	0.248804	1.34837	0.147873	1.32939	-0.069699	1.32663	0.069733	1.4083	0.305347	1.38107	0.25843	1.32594	0.045855	1.32614	-0.549153
1.32782	0.248553	1.34923	0.148156	1.33024	-0.069899	1.32748	0.070051	1.40921	0.305656	1.38196	0.257692	1.32679	0.046811	1.32699	-0.548792
1.32868	0.248559	1.3501	0.148359	1.33109	-0.069247	1.32833	0.071119	1.41011	0.306696	1.38284	0.256515	1.32764	0.045512	1.32784	-0.548239
1.32953	0.24833	1.35096	0.148989	1.33195	-0.068197	1.32918	0.07214	1.41102	0.3067	1.38373	0.25573	1.32849	0.046183	1.32869	-0.548497
1.33038	0.248032	1.35183	0.148783	1.3328	-0.067565	1.33003	0.072036	1.41192	0.305324	1.38462	0.255448	1.32934	0.046673	1.32954	-0.548385
1.33123	0.247887	1.35269	0.149024	1.33365	-0.067386	1.33088	0.071885	1.41282	0.306477	1.3855	0.255249	1.33019	0.047133	1.33039	-0.5496
1.33208	0.248476	1.35356	0.148807	1.33451	-0.066649	1.33173	0.071609	1.41373	0.306341	1.38639	0.25539	1.33104	0.046218	1.33124	-0.549681
1.33293	0.249177	1.35442	0.148368	1.33536	-0.066329	1.33258	0.072056	1.41463	0.306127	1.38727	0.25502	1.33189	0.045812	1.33209	-0.550465
1.33379	0.249586	1.35529	0.148365	1.33621	-0.06489	1.33344	0.072066	1.41554	0.306073	1.38816	0.25474	1.33274	0.045784	1.33294	-0.549731
1.33464	0.249344	1.35615	0.149349	1.33706	-0.064435	1.33429	0.070358	1.41644	0.305329	1.38905	0.25461	1.3336	0.045763	1.33379	-0.550669
1.33549	0.249164	1.35702	0.149465	1.33792	-0.06508	1.33514	0.070659	1.41734	0.305178	1.38993	0.25457	1.33445	0.04469	1.33465	-0.550812
1.33634	0.250034	1.35788	0.15035	1.33877	-0.065322	1.33599	0.070749	1.41825	0.303506	1.39082	0.255128	1.3353	0.043593	1.3355	-0.550131
1.33719	0.250796	1.35875	0.152351	1.33962	-0.065276	1.33684	0.069318	1.41915	0.3026	1.3917	0.254818	1.33615	0.043726	1.33635	-0.551265
1.33804	0.251484	1.35961	0.152553	1.34048	-0.065039	1.33769	0.069268	1.42006	0.302443	1.39259	0.2546	1.337	0.043895	1.3372	-0.551873
1.3389	0.252139	1.36048	0.152138	1.34133	-0.064497	1.33854	0.069255	1.42096	0.302387	1.39348	0.254821	1.33785	0.044711	1.33805	-0.552054
1.33975	0.251964	1.36134	0.152814	1.34218	-0.064749	1.33939	0.067609	1.42186	0.301567	1.39436	0.255593	1.3387	0.044093	1.3389	-0.552494
1.3406	0.251879	1.36221	0.154054	1.34303	-0.064346	1.34024	0.068741	1.42277	0.301382	1.39525	0.2555	1.33955	0.043552	1.33975	-0.552965
1.34145	0.251595	1.36307	0.153847	1.34389	-0.064372	1.3411	0.068764	1.42367	0.300945	1.39613	0.254776	1.3404	0.04317	1.3406	-0.552779
1.3423	0.251223	1.36394	0.153642	1.34474	-0.064409	1.34195	0.067533	1.42458	0.301696	1.39702	0.254867	1.34125	0.043332	1.34145	-0.553524
1.34316	0.250891	1.3648	0.153778	1.34559	-0.064228	1.3428	0.068345	1.42548	0.302338	1.39791	0.254883	1.3421	0.04388	1.3423	-0.553501
1.34401	0.250578	1.36567	0.154102	1.34645	-0.064298	1.34365	0.069201	1.42638	0.302139	1.39879	0.254462	1.34295	0.044118	1.34315	-0.554972
1.34486	0.251069	1.36653	0.154981	1.3473	-0.065032	1.3445	0.0697	1.42729	0.302117	1.39968	0.254024	1.3438	0.043654	1.344	-0.555541
1.34571	0.251032	1.3674	0.155398	1.34815	-0.065072	1.34535	0.070641	1.42819	0.301751	1.40056	0.253612	1.34466	0.043378	1.34485	-0.556591
1.34656	0.250444	1.36826	0.154557	1.34901	-0.064591	1.3462	0.07097	1.4291	0.302008	1.40145	0.252992	1.34551	0.042956	1.3457	-0.555974
1.34741	0.249711	1.36913	0.154596	1.34986	-0.064814	1.34705	0.070904	1.43	0.302607	1.40234	0.252478	1.34636	0.043316	1.34655	-0.555327
1.34827	0.249083	1.36999	0.155497	1.35071	-0.065524	1.34791	0.071417	1.4309	0.302497	1.40322	0.251239	1.34721	0.043437	1.34741	-0.555442
1.34912	0.249078	1.37086	0.155869	1.35156	-0.065915	1.34876	0.07029	1.43181	0.302079	1.40411	0.250058	1.34806	0.043134	1.34826	-0.555406
1.34997	0.249557	1.37172	0.156268	1.35242	-0.065885	1.34961	0.06946	1.43271	0.30082	1.40499	0.249483	1.34891	0.043655	1.34911	-0.556254
1.35082	0.250022	1.37259	0.156633	1.35327	-0.065852	1.35046	0.068763	1.43362	0.300567	1.40588	0.250151	1.34976	0.043199	1.34996	-0.557636
1.35167	0.250297	1.37345	0.156126	1.35412	-0.066239	1.35131	0.06935	1.43452	0.300112	1.40677	0.249175	1.35061	0.042343	1.35081	-0.558032
1.35252	0.250547	1.37432	0.1561	1.35498	-0.066035	1.35216	0.069506	1.43542	0.300489	1.40765	0.249568	1.35146	0.041839	1.35166	-0.558426
1.35338	0.250517	1.37518	0.155853	1.35583	-0.065637	1.35301	0.069554	1.43633	0.300152	1.40854	0.248434	1.35231	0.042623	1.35251	-0.558519
1.35423	0.250658	1.37605	0.155551	1.35668	-0.065091	1.35387	0.069191	1.43723	0.299616	1.40942	0.249226	1.35316	0.042255	1.35336	-0.558662
1.35508	0.250766	1.37691	0.155257	1.35753	-0.064396	1.35472	0.070484	1.43813	0.299567	1.41031	0.249009	1.35401	0.041639	1.35421	-0.558971
1.35593	0.251102	1.37778	0.155212	1.35839	-0.0645	1.35557	0.07037	1.43904	0.299791	1.4112	0.249529	1.35487	0.04152	1.35506	-0.559985
1.35678	0.251987	1.37864	0.155213	1.35924	-0.064604	1.35642	0.071057	1.43994	0.300147	1.41208	0.250378	1.35572	0.041791	1.35591	-0.561592
1.35763	0.252548	1.37951	0.155494	1.36009	-0.064723	1.35727	0.071577	1.44085	0.301084	1.41297	0.25146	1.35657	0.042358	1.35676	-0.562062
1.35849	0.25277	1.38037	0.155527	1.36095	-0.064372	1.35812	0.071822	1.44175	0.302099	1.41386	0.251006	1.35742	0.042424	1.35761	-0.562427
1.35934	0.253336	1.38124	0.155238	1.3618	-0.064737	1.35897	0.072028	1.44265	0.302456	1.41474	0.25082	1.35827	0.042173	1.35847	-0.562743
1.36019	0.254132	1.3821	0.154326	1.36265	-0.065101	1.35982	0.072033	1.44356	0.30287	1.41563	0.250536	1.35912	0.042564	1.35932	-0.563152
1.36104	0.255049	1.38297	0.153938	1.3635	-0.065248	1.36068	0.071999	1.44446	0.303456	1.41651	0.249827	1.35997	0.04214	1.36017	-0.563934
1.36189	0.255321	1.38383	0.153837	1.36436	-0.065686	1.36153	0.072087	1.44537	0.303088	1.4174	0.249757	1.36082	0.041958	1.36102	-0.564666
1.36274	0.255506	1.3847	0.153367	1.36521	-0.066014	1.36238	0.072209	1.44627	0.302378	1.41829	0.249339	1.36167	0.041637	1.36187	-0.56523
1.3636	0.255733	1.38556	0.153233	1.36606	-0.066181	1.36323	0.072226	1.44717	0.301696	1.41917	0.249015	1.36252	0.041152	1.36272	-0.565931
1.36445	0.255953	1.38643	0.154039	1.36692	-0.066241	1.36408	0.07173	1.44808	0.301464	1.42006	0.249109	1.36337	0.040145	1.36357	-0.566559
1.3653	0.255547	1.38729	0.155078	1.36777	-0.065618	1.36493	0.071448	1.44898	0.301199	1.42094	0.248763	1.36423	0.039176	1.36442	-0.566929
1.36615	0.254761	1.38816	0.154861	1.36862	-0.065611	1.36578	0.071836	1.44989	0.3002	1.42183	0.248165	1.36508	0.038721	1.36527	-0.567183
1.367	0.255091	1.38902	0.154937	1.36947	-0.064892	1.36663	0.07232	1.45079	0.299787	1.42271	0.248388	1.36593	0.03868	1.36612	-0.567566
1.36786	0.25597	1.38989	0.155243	1.37033	-0.064159	1.36748	0.072809	1.45169	0.299358	1.4236	0.24883	1.36678	0.038334	1.36697	-0.568023
1.36871	0.256282	1.39075	0.155861	1.37118	-0.06404	1.36834	0.073051	1.4526	0.299654	1.42449	0.249028	1.36763	0.038087	1.36782	-0.568918
1.36956	0.256193	1.39162	0.156027	1.37203	-0.064935	1.36919	0.073047	1.4535	0.300286	1.42537	0.249847	1.36848	0.037349	1.36867	-0.570185
1.37041	0.256108	1.39248	0.155583	1.37289	-0.064447	1.37004	0.072898	1.4544	0.299969	1.42626	0.250478	1.36933	0.036635	1.36953	-0.571084
1.37126	0.256189	1.39335	0.155681	1.37374	-0.065286	1.37089	0.072332	1.45531	0.298655	1.42715	0.250439	1.37018	0.036288	1.37037	-0.571654
1.37211	0.256565	1.39421	0.155693	1.37459	-0.065691	1.37174	0.071669	1.45621	0.298027	1.42803	0.250205	1.37103	0.037069	1.37123	-0.571714
1.37296	0.2573	1.39508	0.156911	1.37545	-0.065696	1.37259	0.071615	1.45712	0.298403	1.42892	0.249544	1.37188	0.03721	1.37208	-0.571655
1.37382	0.257233	1.39594	0.157382	1.3763	-0.065499	1.37344	0.071724	1.45802	0.297182	1.4298	0.249233	1.37273	0.036742	1.37293	-0.571567
1.37467	0.257372	1.39681	0.157278	1.37715	-0.065876	1.37429	0.071734	1.45892	0.296179	1.43069	0.249684	1.37359	0.037357	1.37378	-0.571367
1.37552	0.258124	1.39767	0.157391	1.378	-0.066266	1.37515	0.071659	1.45983	0.295725	1.43158	0.249327	1.37444	0.037117	1.37463	-0.571457
1.37637	0.258186	1.39854	0.157052	1.37886	-0.066662	1.376	0.071146	1.46073	0.295194	1.43246	0.248783	1.37529	0.036715	1.37548	-0.572162
1.37722	0.258013	1.3994	0.156965	1.37971	-0.067123	1.37685	0.071767	1.46164	0.296264	1.43335	0.248759	1.37614	0.036721	1.37633	-0.573412
1.37807	0.257655	1.40027	0.157558	1.38056	-0.066661	1.3777	0.072736	1.46254	0.295753	1.43423	0.248952	1.37699	0.037251	1.37718	-0.574227
1.37893	0.256002	1.40113	0.157547	1.38142	-0.066438	1.37855	0.072367	1.46344	0.295413	1.43512	0.248518	1.37784	0.037026	1.37803	-0.575362
1.37978	0.256178	1.402	0.1568	1.38227	-0.066138	1.3794	0.072543	1.46435	0.295582	1.43601	0.248223	1.37869	0.036186	1.37888	-0.575615
1.38063	0.256418	1.40286	0.15643	1.38312	-0.065857	1.38025	0.07281	1.46525	0.295093	1.43689	0.248089	1.37954	0.035817	1.37973	-0.575632
1.38148	0.257181	1.40373	0.156126	1.38397	-0.065848	1.3811	0.073045	1.46616	0.294589	1.43778	0.247044	1.38039	0.035106	1.38058	-0.576434
1.38233	0.257924	1.40459	0.156274	1.38483	-0.065176	1.38196	0.073706	1.46706	0.2944	1.43866	0.247555	1.38124	0.035434	1.38143	-0.577292
1.38319	0.257924	1.40546	0.156499	1.38568	-0.064922	1.38281	0.074257	1.46796	0.293777	1.43955	0.246856	1.38209	0.035791	1.38229	-0.578175
1.38404	0.258296	1.40632	0.156667	1.38653	-0.064597	1.38366	0.074245	1.46887	0.293703	1.44044	0.245861	1.38294	0.035419	1.38314	-0.578798
1.38489	0.25802	1.40719	0.156212	1.38739	-0.064446	1.38451	0.074403	1.46977	0.294228	1.44132	0.244975	1.3838	0.034984	1.38399	-0.579342
1.38574	0.257568	1.40805	0.155357	1.38824	-0.065009	1.38536	0.074767	1.47067	0.293535	1.44221	0.244234	1.38464	0.0346	1.38484	-0.580274
1.38659	0.257308	1.40892	0.155196	1.38909	-0.064968	1.38621	0.074387	1.47158	0.293177	1.44309	0.243365	1.3855	0.034549	1.38569	-0.581204
1.38744	0.257184	1.40978	0.155106	1.38994	-0.063554	1.38706	0.07381	1.47248	0.293074	1.44398	0.243221	1.38635	0.035417	1.38654	-0.582104
1.3883	0.257356	1.41065	0.155445	1.3908	-0.062313	1.38791	0.074065	1.47339	0.292842	1.44487	0.242954	1.3872	0.034881	1.38739	-0.582806
1.38915	0.257717	1.41151	0.155808	1.39165	-0.062416	1.38877	0.074691	1.47429	0.292617	1.44575	0.24304	1.38805	0.033914	1.38824	-0.583468
1.39	0.258189	1.41238	0.155246	1.3925	-0.062459	1.38962	0.074712	1.4752	0.291364	1.44664	0.243684	1.3889	0.033724	1.38909	-0.584639
1.39085	0.258691	1.41324	0.154609	1.39336	-0.061874	1.39047	0.074465	1.4761	0.290778	1.44752	0.244237	1.38975	0.033817	1.38994	-0.585237
1.3917	0.258966	1.41411	0.154383	1.39421	-0.061246	1.39132	0.074553	1.477	0.290168	1.44841	0.244183	1.3906	0.034308	1.39079	-0.585871
1.39255	0.258668	1.41497	0.153401	1.39506	-0.06143	1.39217	0.074505	1.47791	0.290885	1.4493	0.244485	1.39145	0.033542	1.39164	-0.586013
1.39341	0.258628	1.41584	0.153554	1.39592	-0.06099	1.39302	0.07505	1.47881	0.291064	1.45018	0.244946	1.3923	0.033532	1.39249	-0.585547
1.39426	0.259169	1.4167	0.154103	1.39677	-0.060963	1.39387	0.075327	1.47971	0.291567	1.45107	0.244953	1.39315	0.034895	1.39335	-0.585073
1.39511	0.259191	1.41757	0.153473	1.39762	-0.062449	1.39472	0.074775	1.48062	0.291295	1.45195	0.245124	1.394	0.035939	1.3942	-0.585526
1.39596	0.259558	1.41843	0.153309	1.39847	-0.06151	1.39557	0.075051	1.48152	0.29083	1.45284	0.244965	1.39486	0.0356	1.39505	-0.587053
1.39681	0.258802	1.4193	0.15346	1.39933	-0.061678	1.39643	0.07497	1.48243	0.289915	1.45373	0.243687	1.39571	0.035195	1.3959	-0.588125
1.39766	0.257685	1.42016	0.153747	1.40018	-0.061826	1.39728	0.075298	1.48333	0.288728	1.45461	0.24291	1.39656	0.034893	1.39675	-0.588956
1.39852	0.257016	1.42103	0.153485	1.40103	-0.061608	1.39813	0.074537	1.48423	0.28816	1.4555	0.24157	1.39741	0.035372	1.3976	-0.589356
1.39937	0.256965	1.42189	0.154259	1.40189	-0.06178	1.39898	0.074609	1.48514	0.287936	1.45638	0.241427	1.39826	0.035007	1.39845	-0.589859
1.40022	0.257589	1.42276	0.154025	1.40274	-0.061385	1.39983	0.074513	1.48604	0.28743	1.45727	0.24123	1.39911	0.03431	1.3993	-0.590242
1.40107	0.258536	1.42362	0.153717	1.40359	-0.060521	1.40068	0.0731	1.48694	0.286342	1.45816	0.241295	1.39996	0.034271	1.40015	-0.590647
1.40192	0.259455	1.42449	0.15363	1.40444	-0.06028	1.40153	0.072753	1.48785	0.285803	1.45904	0.240743	1.40081	0.03409	1.401	-0.590865
1.40278	0.259534	1.42535	0.153858	1.4053	-0.060116	1.40238	0.073002	1.48875	0.285373	1.45993	0.240114	1.40166	0.033579	1.40185	-0.591765
1.40363	0.258995	1.42622	0.153589	1.40615	-0.060268	1.40324	0.073371	1.48966	0.284963	1.46081	0.239878	1.40251	0.033748	1.4027	-0.592499
1.40448	0.258364	1.42708	0.154648	1.407	-0.060492	1.40409	0.073414	1.49056	0.28497	1.4617	0.239899	1.40336	0.034376	1.40355	-0.592466
1.40533	0.258671	1.42795	0.154915	1.40786	-0.060659	1.40494	0.073522	1.49147	0.285069	1.46259	0.240156	1.40421	0.034488	1.4044	-0.593011
1.40618	0.258935	1.42881	0.154542	1.40871	-0.06029	1.40579	0.073602	1.49237	0.285543	1.46347	0.240285	1.40507	0.034987	1.40525	-0.593474
1.40703	0.258617	1.42968	0.154222	1.40956	-0.060098	1.40664	0.074086	1.49327	0.285227	1.46436	0.240368	1.40592	0.034601	1.40611	-0.5939
1.40789	0.25821	1.43054	0.154548	1.41041	-0.060515	1.40749	0.074858	1.49418	0.28474	1.46524	0.239125	1.40677	0.03459	1.40696	-0.594583
1.40874	0.258176	1.43141	0.154604	1.41127	-0.060927	1.40834	0.075116	1.49508	0.285161	1.46613	0.23934	1.40762	0.035325	1.40781	-0.595323
1.40959	0.258698	1.43227	0.153763	1.41212	-0.06116	1.40919	0.074571	1.49598	0.285074	1.46702	0.238445	1.40847	0.035793	1.40866	-0.595183
1.41044	0.258417	1.43314	0.152852	1.41297	-0.061153	1.41004	0.074623	1.49689	0.284582	1.4679	0.237642	1.40932	0.036328	1.40951	-0.596199
1.41129	0.257813	1.434	0.152588	1.41383	-0.060763	1.4109	0.074536	1.49779	0.283706	1.46879	0.237714	1.41017	0.037309	1.41036	-0.596324
1.41214	0.258006	1.43487	0.152026	1.41468	-0.060665	1.41175	0.074493	1.4987	0.28232	1.46968	0.237778	1.41102	0.037591	1.41121	-0.596795
1.413	0.257757	1.43573	0.151523	1.41553	-0.060618	1.4126	0.074846	1.4996	0.28137	1.47056	0.237574	1.41187	0.037594	1.41206	-0.596948
1.41385	0.258084	1.4366	0.151154	1.41639	-0.060897	1.41345	0.074894	1.5005	0.280791	1.47145	0.238241	1.41272	0.036658	1.41291	-0.597875
1.4147	0.258293	1.43746	0.15063	1.41724	-0.061802	1.4143	0.074996	1.50141	0.280376	1.47233	0.238886	1.41357	0.035783	1.41376	-0.599305
1.41555	0.257957	1.43833	0.150802	1.41809	-0.061887	1.41515	0.075053	1.50231	0.280664	1.47322	0.239757	1.41443	0.035717	1.41461	-0.600594
1.4164	0.257221	1.43919	0.150895	1.41894	-0.061943	1.416	0.074608	1.50322	0.280973	1.4741	0.240537	1.41528	0.035991	1.41546	-0.601134
1.41725	0.257287	1.44006	0.150426	1.4198	-0.061851	1.41685	0.074245	1.50412	0.281167	1.47499	0.24047	1.41613	0.036034	1.41631	-0.601192
1.41811	0.255737	1.44092	0.150953	1.42065	-0.061647	1.41771	0.074365	1.50502	0.281384	1.47588	0.240496	1.41698	0.035851	1.41717	-0.602001
1.41896	0.255004	1.44179	0.150594	1.4215	-0.061445	1.41856	0.07451	1.50593	0.281031	1.47676	0.24046	1.41783	0.03567	1.41802	-0.602649
1.41981	0.255372	1.44265	0.15142	1.42236	-0.0613	1.41941	0.074528	1.50683	0.280097	1.47765	0.240697	1.41868	0.035054	1.41887	-0.602558
1.42066	0.254923	1.44352	0.150056	1.42321	-0.060856	1.42026	0.07447	1.50774	0.279993	1.47853	0.240723	1.41953	0.034838	1.41972	-0.602342
1.42151	0.255321	1.44438	0.150819	1.42406	-0.060597	1.42111	0.074392	1.50864	0.280445	1.47942	0.241083	1.42038	0.035068	1.42057	-0.602648
1.42236	0.25696	1.44525	0.150962	1.42491	-0.061162	1.42196	0.0746	1.50954	0.280893	1.48031	0.241279	1.42123	0.035057	1.42142	-0.603654
1.42322	0.257021	1.44611	0.152273	1.42577	-0.06201	1.42281	0.07484	1.51045	0.281472	1.48119	0.240967	1.42208	0.034689	1.42227	-0.604817
1.42407	0.257461	1.44698	0.151442	1.42662	-0.061495	1.42366	0.074729	1.51135	0.280974	1.48208	0.240749	1.42293	0.034918	1.42312	-0.604917
1.42492	0.25692	1.44784	0.150973	1.42747	-0.06087	1.42452	0.074722	1.51225	0.280941	1.48297	0.241029	1.42378	0.035728	1.42397	-0.605266
1.42577	0.257082	1.44871	0.151303	1.42833	-0.060305	1.42537	0.074982	1.51316	0.281008	1.48385	0.241528	1.42464	0.036467	1.42482	-0.605115
1.42662	0.257911	1.44957	0.151055	1.42918	-0.060459	1.42622	0.074375	1.51406	0.280538	1.48474	0.241898	1.42549	0.036623	1.42567	-0.605964
1.42747	0.257491	1.45044	0.151188	1.43003	-0.059085	1.42707	0.074417	1.51497	0.279095	1.48562	0.24284	1.42634	0.037126	1.42652	-0.606193
1.42833	0.257763	1.4513	0.151872	1.43088	-0.059481	1.42792	0.074028	1.51587	0.278096	1.48651	0.24314	1.42719	0.037677	1.42737	-0.606416
1.42918	0.258921	1.45217	0.15272	1.43174	-0.059688	1.42877	0.073601	1.51677	0.277437	1.4874	0.243557	1.42804	0.03767	1.42823	-0.606229
1.43003	0.259281	1.45303	0.153037	1.43259	-0.06102	1.42962	0.073617	1.51768	0.277321	1.48828	0.243302	1.42889	0.037098	1.42908	-0.606049
1.43088	0.258941	1.4539	0.152964	1.43344	-0.0609	1.43047	0.073136	1.51858	0.277198	1.48917	0.242574	1.42974	0.037851	1.42993	-0.605682
1.43173	0.258801	1.45476	0.153322	1.4343	-0.060752	1.43133	0.072503	1.51949	0.277825	1.49005	0.24179	1.43059	0.039819	1.43078	-0.605806
1.43258	0.258992	1.45563	0.153184	1.43515	-0.059721	1.43218	0.071803	1.52039	0.277748	1.49094	0.241395	1.43144	0.039878	1.43163	-0.606358
1.43344	0.259026	1.45649	0.153488	1.436	-0.05911	1.43303	0.072016	1.52129	0.277709	1.49183	0.241351	1.43229	0.039803	1.43248	-0.606902
1.43429	0.258979	1.45736	0.152742	1.43685	-0.05888	1.43388	0.072229	1.5222	0.27712	1.49271	0.240971	1.43314	0.039819	1.43333	-0.606967
1.43514	0.259195	1.45822	0.152826	1.43771	-0.059649	1.43473	0.072568	1.5231	0.276976	1.4936	0.241046	1.43399	0.040017	1.43418	-0.607244
1.43599	0.259316	1.45909	0.153531	1.43856	-0.059072	1.43558	0.073072	1.52401	0.276218	1.49448	0.240845	1.43485	0.040019	1.43503	-0.608376
1.43684	0.25833	1.45995	0.152955	1.43941	-0.058517	1.43643	0.07289	1.52491	0.275406	1.49537	0.240918	1.4357	0.039261	1.43588	-0.609141
1.43769	0.25847	1.46082	0.154075	1.44027	-0.058496	1.43728	0.07261	1.52581	0.275313	1.49626	0.241304	1.43655	0.03838	1.43673	-0.609192
1.43855	0.258807	1.46168	0.153879	1.44112	-0.058493	1.43813	0.072925	1.52672	0.275295	1.49714	0.241737	1.4374	0.037579	1.43758	-0.60866
1.4394	0.258628	1.46255	0.154597	1.44197	-0.058554	1.43899	0.073166	1.52762	0.276165	1.49803	0.241342	1.43825	0.036971	1.43843	-0.608077
1.44025	0.258797	1.46341	0.154565	1.44283	-0.059363	1.43984	0.073607	1.52852	0.276439	1.49891	0.241532	1.4391	0.037016	1.43928	-0.608107
1.4411	0.260091	1.46428	0.154888	1.44368	-0.059287	1.44069	0.073763	1.52943	0.275545	1.4998	0.241997	1.43995	0.036584	1.44013	-0.607449
1.44195	0.261017	1.46514	0.154447	1.44453	-0.058788	1.44154	0.074215	1.53033	0.275444	1.50069	0.241988	1.4408	0.036556	1.44099	-0.607818
1.4428	0.260264	1.46601	0.155107	1.44538	-0.059218	1.44239	0.074217	1.53124	0.275186	1.50157	0.242058	1.44165	0.036604	1.44184	-0.608271
1.44366	0.259274	1.46687	0.155691	1.44624	-0.058525	1.44324	0.073668	1.53214	0.274716	1.50246	0.24246	1.4425	0.036331	1.44269	-0.608416
1.44451	0.258875	1.46774	0.155544	1.44709	-0.059023	1.44409	0.074759	1.53304	0.273901	1.50334	0.242436	1.44335	0.036918	1.44354	-0.60907
1.44536	0.258879	1.4686	0.15498	1.44794	-0.058387	1.44494	0.075783	1.53395	0.273588	1.50423	0.242407	1.4442	0.037779	1.44439	-0.610567
1.44621	0.259602	1.46947	0.154617	1.4488	-0.057774	1.4458	0.075516	1.53485	0.272871	1.50512	0.242049	1.44506	0.038432	1.44524	-0.611398
1.44706	0.260124	1.47033	0.154061	1.44965	-0.057082	1.44665	0.074873	1.53576	0.272211	1.506	0.242232	1.44591	0.036953	1.44609	-0.611824
1.44792	0.260549	1.4712	0.153769	1.4505	-0.056661	1.4475	0.07495	1.53666	0.271683	1.50689	0.243278	1.44676	0.036379	1.44694	-0.612366
1.44877	0.260678	1.47206	0.153828	1.45135	-0.056642	1.44835	0.07514	1.53756	0.271449	1.50777	0.244329	1.44761	0.035776	1.44779	-0.612841
1.44962	0.26089	1.47293	0.153855	1.45221	-0.056837	1.4492	0.074793	1.53847	0.271872	1.50866	0.244009	1.44846	0.035703	1.44864	-0.613558
1.45047	0.261542	1.47379	0.153688	1.45306	-0.055896	1.45005	0.074747	1.53937	0.271821	1.50955	0.244769	1.44931	0.035492	1.44949	-0.614623
1.45132	0.261615	1.47466	0.153724	1.45391	-0.055653	1.4509	0.074895	1.54028	0.272254	1.51043	0.244212	1.45016	0.034828	1.45034	-0.616399
1.45217	0.260793	1.47552	0.154599	1.45477	-0.055902	1.45175	0.07504	1.54118	0.272882	1.51132	0.24444	1.45101	0.034708	1.4512	-0.617353
1.45303	0.259973	1.47639	0.154821	1.45562	-0.055369	1.45261	0.075084	1.54208	0.273455	1.5122	0.244041	1.45186	0.034436	1.45205	-0.618094
1.45388	0.259815	1.47725	0.154406	1.45647	-0.05512	1.45346	0.074981	1.54299	0.273483	1.51309	0.244479	1.45271	0.034026	1.4529	-0.618386
1.45473	0.259769	1.47812	0.154606	1.45732	-0.054585	1.45431	0.074759	1.54389	0.273756	1.51398	0.244028	1.45356	0.033214	1.45375	-0.619274
1.45558	0.260087	1.47898	0.155206	1.45818	-0.054592	1.45516	0.074733	1.5448	0.274522	1.51486	0.243472	1.45442	0.033479	1.4546	-0.620215
1.45643	0.260673	1.47985	0.155563	1.45903	-0.053132	1.45601	0.073769	1.5457	0.275107	1.51575	0.243138	1.45527	0.033178	1.45545	-0.620783
1.45728	0.260986	1.48071	0.156192	1.45988	-0.051655	1.45686	0.07381	1.5466	0.27528	1.51663	0.242423	1.45612	0.033909	1.4563	-0.621392
1.45814	0.261465	1.48158	0.15652	1.46074	-0.051848	1.45771	0.074366	1.54751	0.275108	1.51752	0.242194	1.45697	0.033694	1.45715	-0.62264
1.45899	0.262012	1.48244	0.157332	1.46159	-0.052927	1.45856	0.074515	1.54841	0.274711	1.51841	0.241625	1.45782	0.03431	1.458	-0.62321
1.45984	0.262127	1.48331	0.157945	1.46244	-0.053349	1.45942	0.073908	1.54931	0.274234	1.51929	0.241506	1.45867	0.033585	1.45885	-0.624643
1.46069	0.262336	1.48417	0.158248	1.4633	-0.053764	1.46027	0.073854	1.55022	0.274018	1.52018	0.241414	1.45952	0.033199	1.4597	-0.625681
1.46154	0.262466	1.48504	0.157905	1.46415	-0.052956	1.46112	0.073289	1.55112	0.274493	1.52106	0.240758	1.46037	0.033474	1.46055	-0.626401
1.46239	0.262305	1.4859	0.157822	1.465	-0.052797	1.46197	0.073258	1.55203	0.27455	1.52195	0.240584	1.46122	0.033102	1.4614	-0.626138
1.46325	0.262532	1.48677	0.158473	1.46585	-0.052829	1.46282	0.072838	1.55293	0.273536	1.52284	0.239838	1.46207	0.033458	1.46225	-0.626911
1.4641	0.262688	1.48763	0.158466	1.46671	-0.052957	1.46367	0.071832	1.55384	0.272727	1.52372	0.239755	1.46292	0.034078	1.46311	-0.627031
1.46495	0.262508	1.4885	0.158484	1.46756	-0.052867	1.46452	0.071724	1.55474	0.272084	1.52461	0.240441	1.46377	0.034942	1.46396	-0.626611
1.4658	0.261955	1.48936	0.159204	1.46841	-0.051734	1.46537	0.071615	1.55564	0.271401	1.5255	0.240713	1.46463	0.035734	1.46481	-0.627208
1.46665	0.260718	1.49023	0.159799	1.46927	-0.051849	1.46622	0.070893	1.55655	0.271481	1.52638	0.241556	1.46548	0.035467	1.46566	-0.6279
1.46751	0.26042	1.49109	0.159727	1.47012	-0.05298	1.46708	0.071439	1.55745	0.27148	1.52727	0.241817	1.46633	0.034408	1.46651	-0.628295
1.46836	0.260873	1.49196	0.159923	1.47097	-0.053426	1.46793	0.071456	1.55835	0.271083	1.52815	0.241213	1.46718	0.033583	1.46736	-0.628977
1.46921	0.260558	1.49282	0.160376	1.47182	-0.053861	1.46878	0.071597	1.55926	0.271407	1.52904	0.241075	1.46803	0.03312	1.46821	-0.629574
1.47006	0.261106	1.49369	0.160948	1.47268	-0.053751	1.46963	0.071488	1.56016	0.271941	1.52992	0.240844	1.46888	0.033058	1.46906	-0.629643
1.47091	0.262007	1.49455	0.160641	1.47353	-0.053032	1.47048	0.071052	1.56107	0.272623	1.53081	0.241062	1.46973	0.033843	1.46991	-0.63014
1.47176	0.26155	1.49542	0.145149	1.47438	-0.053663	1.47133	0.071586	1.56197	0.273002	1.5317	0.241429	1.47058	0.034394	1.47076	-0.630939
1.47262	0.261301	1.49628	0.097001	1.47524	-0.053143	1.47218	0.072063	1.56287	0.273057	1.53258	0.241852	1.47143	0.03408	1.47161	-0.632384
1.47347	0.261422	1.49715	0.07794	1.47609	-0.053648	1.47304	0.072142	1.56378	0.272944	1.53347	0.242044	1.47228	0.033826	1.47246	-0.633882
1.47432	0.261985	1.49801	0.078918	1.47694	-0.053451	1.47389	0.072813	1.56468	0.271631	1.53435	0.241745	1.47313	0.033382	1.47331	-0.635096
1.47517	0.262192	1.49888	0.079234	1.47779	-0.054624	1.47474	0.07309	1.56559	0.271172	1.53524	0.24019	1.47399	0.033502	1.47416	-0.635692
1.47602	0.261921	1.49974	0.079831	1.47865	-0.055145	1.47559	0.073807	1.56649	0.271134	1.53613	0.240067	1.47483	0.033646	1.47501	-0.635846
1.47687	0.262073	1.50061	0.08007	1.4795	-0.055372	1.47644	0.07319	1.56739	0.271218	1.53701	0.239574	1.47569	0.03308	1.47587	-0.636066
1.47772	0.261751	1.50147	0.079587	1.48035	-0.054929	1.47729	0.072615	1.5683	0.269935	1.5379	0.239184	1.47654	0.03227	1.47672	-0.637053
1.47858	0.261112	1.50234	0.078825	1.48121	-0.054677	1.47814	0.07249	1.5692	0.26934	1.53879	0.239852	1.47739	0.032327	1.47757	-0.637898
1.47943	0.262023	1.5032	0.07835	1.48206	-0.054467	1.47899	0.072125	1.57011	0.269903	1.53967	0.23892	1.47824	0.032615	1.47842	-0.637638
1.48028	0.261877	1.50407	0.079211	1.48291	-0.054523	1.47985	0.072399	1.57101	0.270132	1.54056	0.239811	1.47909	0.033344	1.47927	-0.638506
1.48113	0.261152	1.50493	0.079332	1.48377	-0.053873	1.4807	0.071872	1.57191	0.270235	1.54144	0.239976	1.47994	0.033976	1.48012	-0.639741
1.48198	0.261463	1.5058	0.079078	1.48462	-0.053557	1.48155	0.071709	1.57282	0.269712	1.54233	0.23915	1.48079	0.034182	1.48097	-0.640375
1.48284	0.261479	1.50666	0.07889	1.48547	-0.053108	1.4824	0.071281	1.57372	0.268759	1.54322	0.239526	1.48164	0.034152	1.48182	-0.640927
1.48369	0.261201	1.50753	0.079121	1.48632	-0.053309	1.48325	0.070412	1.57462	0.268495	1.5441	0.239947	1.48249	0.034247	1.48267	-0.642235
1.48454	0.260675	1.50839	0.078852	1.48718	-0.053463	1.4841	0.069898	1.57553	0.267936	1.54499	0.24046	1.48334	0.034525	1.48352	-0.643452
1.48539	0.261537	1.50926	0.078977	1.48803	-0.053026	1.48495	0.069683	1.57643	0.267221	1.54587	0.24061	1.48419	0.034622	1.48437	-0.643425
1.48624	0.261694	1.51012	0.079525	1.48888	-0.053722	1.4858	0.070123	1.57734	0.266646	1.54676	0.240549	1.48505	0.034644	1.48522	-0.644361
1.48709	0.261978	1.51099	0.08038	1.48974	-0.053378	1.48666	0.06955	1.57824	0.266975	1.54765	0.240456	1.4859	0.03401	1.48608	-0.645156
1.48795	0.261582	1.51185	0.080831	1.49059	-0.053744	1.48751	0.068255	1.57914	0.266985	1.54853	0.240272	1.48675	0.033125	1.48693	-0.645613
1.4888	0.261447	1.51272	0.081045	1.49144	-0.054125	1.48836	0.068253	1.58005	0.267002	1.54942	0.239827	1.4876	0.032142	1.48778	-0.645965
1.48965	0.260767	1.51358	0.081262	1.49229	-0.054605	1.48921	0.06859	1.58095	0.267673	1.5503	0.239819	1.48845	0.032166	1.48863	-0.646304
1.4905	0.260285	1.51445	0.080995	1.49315	-0.054656	1.49006	0.068336	1.58186	0.268404	1.55119	0.240259	1.4893	0.03234	1.48948	-0.647449
1.49135	0.260604	1.51531	0.080724	1.494	-0.053843	1.49091	0.068033	1.58276	0.268619	1.55208	0.240405	1.49015	0.032308	1.49033	-0.648636
1.4922	0.260793	1.51618	0.080786	1.49485	-0.05323	1.49176	0.067842	1.58366	0.267974	1.55296	0.241462	1.491	0.032846	1.49118	-0.649135
1.49306	0.260676	1.51704	0.080776	1.49571	-0.053391	1.49261	0.067542	1.58457	0.267452	1.55385	0.240978	1.49185	0.034126	1.49203	-0.649042
1.49391	0.261062	1.51791	0.080629	1.49656	-0.053067	1.49346	0.067454	1.58547	0.267032	1.55473	0.240348	1.4927	0.034901	1.49288	-0.648514
1.49476	0.261813	1.51877	0.080318	1.49741	-0.053016	1.49432	0.067268	1.58638	0.266649	1.55562	0.240342	1.49355	0.03516	1.49373	-0.648077
1.49561	0.262037	1.51964	0.080415	1.49826	-0.053674	1.49517	0.067141	1.58728	0.265692	1.55651	0.240372	1.4944	0.035885	1.49458	-0.648551
1.49646	0.261957	1.5205	0.080145	1.49912	-0.054296	1.49602	0.067249	1.58818	0.265824	1.55739	0.240347	1.49526	0.035883	1.49543	-0.649247
1.49731	0.26184	1.52137	0.079658	1.49997	-0.054192	1.49687	0.06704	1.58909	0.266333	1.55828	0.240052	1.49611	0.035661	1.49628	-0.64858
1.49817	0.2612	1.52223	0.079904	1.50082	-0.053934	1.49772	0.066076	1.58999	0.266048	1.55916	0.239878	1.49696	0.03509	1.49713	-0.647845
1.49902	0.260801	1.5231	0.080037	1.50168	-0.054503	1.49857	0.065632	1.59089	0.265158	1.56005	0.240243	1.49781	0.034799	1.49798	-0.64794
1.49987	0.260327	1.52396	0.080016	1.50253	-0.054193	1.49942	0.065763	1.5918	0.264729	1.56094	0.240269	1.49866	0.03492	1.49884	-0.648839
1.50072	0.260844	1.52483	0.079653	1.50338	-0.053155	1.50027	0.065406	1.5927	0.264189	1.56182	0.239757	1.49951	0.033993	1.49969	-0.648888
1.50157	0.261203	1.52569	0.07954	1.50423	-0.051657	1.50113	0.064698	1.59361	0.263989	1.56271	0.239624	1.50036	0.034016	1.50054	-0.648672
1.50242	0.261591	1.52656	0.079619	1.50509	-0.052005	1.50198	0.064652	1.59451	0.264546	1.56359	0.239618	1.50121	0.034811	1.50139	-0.648958
1.50328	0.262002	1.52742	0.079933	1.50594	-0.052228	1.50283	0.065229	1.59542	0.26464	1.56448	0.240052	1.50206	0.03573	1.50224	-0.649199
1.50413	0.262172	1.52829	0.081379	1.50679	-0.053672	1.50368	0.06556	1.59632	0.263286	1.56537	0.240339	1.50291	0.036305	1.50309	-0.649164
1.50498	0.262381	1.52915	0.082514	1.50765	-0.054189	1.50453	0.065437	1.59722	0.263133	1.56625	0.240325	1.50376	0.036096	1.50394	-0.649227
1.50583	0.262511	1.53002	0.083104	1.5085	-0.053881	1.50538	0.065958	1.59813	0.263751	1.56714	0.240083	1.50462	0.035962	1.50479	-0.649057
1.50668	0.263606	1.53088	0.083093	1.50935	-0.054182	1.50623	0.067038	1.59903	0.264112	1.56802	0.240771	1.50547	0.035136	1.50564	-0.649175
1.50754	0.264019	1.53175	0.083745	1.51021	-0.054627	1.50708	0.068125	1.59993	0.263995	1.56891	0.23909	1.50632	0.034656	1.50649	-0.649802
1.50839	0.264575	1.53261	0.084825	1.51106	-0.054878	1.50794	0.068324	1.60084	0.263632	1.5698	0.239256	1.50717	0.034457	1.50734	-0.649804
1.50924	0.26476	1.53348	0.085578	1.51191	-0.054739	1.50879	0.068499	1.60174	0.263497	1.57068	0.238947	1.50802	0.034509	1.50819	-0.649701
1.51009	0.265209	1.53434	0.086089	1.51276	-0.054585	1.50964	0.068516	1.60265	0.262536	1.57157	0.238679	1.50887	0.034627	1.50904	-0.648822
1.51094	0.264923	1.53521	0.086524	1.51362	-0.054315	1.51049	0.068086	1.60355	0.261706	1.57245	0.238725	1.50972	0.034893	1.50989	-0.648135
1.51179	0.264856	1.53607	0.087031	1.51447	-0.054981	1.51134	0.06721	1.60445	0.260897	1.57334	0.238261	1.51057	0.035672	1.51075	-0.648879
1.51265	0.265037	1.53694	0.087475	1.51532	-0.056136	1.51219	0.066834	1.60536	0.260405	1.57423	0.237477	1.51142	0.035045	1.5116	-0.649283
1.5135	0.264118	1.5378	0.088035	1.51618	-0.05631	1.51304	0.067114	1.60626	0.259659	1.57511	0.237137	1.51227	0.033833	1.51245	-0.649721
1.51435	0.262919	1.53867	0.088801	1.51703	-0.056348	1.51389	0.067088	1.60716	0.259184	1.576	0.237143	1.51312	0.032872	1.5133	-0.650107
1.5152	0.262587	1.53953	0.089562	1.51788	-0.056452	1.51475	0.066849	1.60807	0.259415	1.57689	0.238395	1.51397	0.033044	1.51415	-0.649747
1.51605	0.26238	1.5404	0.089508	1.51873	-0.056335	1.5156	0.066909	1.60897	0.259104	1.57777	0.239099	1.51483	0.033057	1.515	-0.649255
1.5169	0.262352	1.54126	0.08872	1.51959	-0.055875	1.51645	0.066229	1.60988	0.259412	1.57866	0.239251	1.51568	0.032122	1.51585	-0.649359
1.51776	0.261661	1.54213	0.088596	1.52044	-0.055411	1.5173	0.065481	1.61078	0.259654	1.57954	0.239466	1.51653	0.032183	1.5167	-0.649251
1.51861	0.260775	1.54299	0.089008	1.52129	-0.054452	1.51815	0.06463	1.61169	0.259569	1.58043	0.239336	1.51738	0.032325	1.51755	-0.649292
1.51946	0.261418	1.54386	0.089728	1.52215	-0.053543	1.519	0.064323	1.61259	0.259398	1.58132	0.238822	1.51823	0.033294	1.5184	-0.6501
1.52031	0.262023	1.54472	0.090052	1.523	-0.05434	1.51985	0.064946	1.61349	0.260192	1.5822	0.23789	1.51908	0.033516	1.51925	-0.650781
1.52116	0.262162	1.54559	0.090582	1.52385	-0.055051	1.5207	0.063967	1.6144	0.260981	1.58309	0.236689	1.51993	0.032416	1.5201	-0.651212
1.52201	0.263407	1.54645	0.091309	1.5247	-0.054549	1.52155	0.064036	1.6153	0.260422	1.58397	0.237673	1.52078	0.031908	1.52096	-0.652198
1.52287	0.262971	1.54732	0.091522	1.52556	-0.054908	1.52241	0.063968	1.6162	0.259843	1.58486	0.23883	1.52163	0.030652	1.52181	-0.652272
1.52372	0.263233	1.54818	0.092349	1.52641	-0.054599	1.52326	0.064233	1.61711	0.259718	1.58574	0.239133	1.52248	0.031844	1.52266	-0.652778
1.52457	0.262778	1.54905	0.093509	1.52726	-0.054458	1.52411	0.063335	1.61801	0.259424	1.58663	0.238569	1.52333	0.031591	1.52351	-0.65412
1.52542	0.263156	1.54991	0.094394	1.52812	-0.05418	1.52496	0.063646	1.61892	0.259667	1.58752	0.238076	1.52418	0.032018	1.52436	-0.654841
1.52627	0.263184	1.55078	0.095578	1.52897	-0.054786	1.52581	0.064223	1.61982	0.259579	1.5884	0.238081	1.52504	0.03164	1.52521	-0.654768
1.52712	0.262898	1.55164	0.096804	1.52982	-0.055248	1.52666	0.064304	1.62072	0.260492	1.58929	0.238277	1.52589	0.031568	1.52606	-0.654387
1.52798	0.263094	1.55251	0.097867	1.53068	-0.053807	1.52751	0.064423	1.62163	0.260241	1.59017	0.239017	1.52674	0.031087	1.52691	-0.655423
1.52883	0.263547	1.55337	0.098305	1.53153	-0.054745	1.52836	0.064437	1.62253	0.259729	1.59106	0.239289	1.52759	0.030997	1.52776	-0.654706
1.52968	0.263655	1.55424	0.09853	1.53238	-0.054552	1.52921	0.065227	1.62344	0.259432	1.59195	0.238975	1.52844	0.03143	1.52861	-0.654794
1.53053	0.263259	1.5551	0.098612	1.53323	-0.05435	1.53007	0.06558	1.62434	0.259028	1.59283	0.237897	1.52929	0.031893	1.52946	-0.654439
1.53138	0.26362	1.55597	0.099126	1.53409	-0.054275	1.53092	0.06491	1.62524	0.258532	1.59372	0.237243	1.53014	0.032436	1.53031	-0.654312
1.53224	0.263333	1.55683	0.099969	1.53494	-0.054509	1.53177	0.064215	1.62615	0.257873	1.59461	0.236881	1.53099	0.032706	1.53116	-0.65453
1.53309	0.264218	1.5577	0.10107	1.53579	-0.055478	1.53262	0.064321	1.62705	0.257089	1.59549	0.236458	1.53184	0.033774	1.53201	-0.654367
1.53394	0.26445	1.55856	0.101813	1.53665	-0.05544	1.53347	0.064165	1.62796	0.256497	1.59638	0.236405	1.53269	0.033635	1.53286	-0.653795
1.53479	0.26409	1.55943	0.10262	1.5375	-0.056171	1.53432	0.063817	1.62886	0.256494	1.59726	0.236597	1.53354	0.033449	1.53372	-0.653497
1.53564	0.264098	1.56029	0.103512	1.53835	-0.056406	1.53517	0.064097	1.62976	0.255304	1.59815	0.236977	1.53439	0.032738	1.53457	-0.653834
1.53649	0.26542	1.56116	0.104615	1.5392	-0.056412	1.53602	0.064647	1.63067	0.25455	1.59904	0.237011	1.53525	0.03307	1.53542	-0.654638
1.53734	0.266216	1.56202	0.105651	1.54006	-0.056514	1.53688	0.064246	1.63157	0.254304	1.59992	0.236665	1.5361	0.03329	1.53627	-0.655561
1.5382	0.266616	1.56289	0.10653	1.54091	-0.056165	1.53773	0.063567	1.63247	0.255175	1.60081	0.236677	1.53695	0.032351	1.53712	-0.656091
1.53905	0.267049	1.56375	0.107091	1.54176	-0.056265	1.53858	0.063985	1.63338	0.254811	1.60169	0.237898	1.5378	0.031907	1.53797	-0.655748
1.5399	0.267277	1.56462	0.107165	1.54262	-0.056104	1.53943	0.062794	1.63428	0.254762	1.60258	0.23749	1.53865	0.032315	1.53882	-0.656205
1.54075	0.268771	1.56548	0.107213	1.54347	-0.056425	1.54028	0.063012	1.63519	0.255099	1.60347	0.237333	1.5395	0.032986	1.53967	-0.657191
1.5416	0.269033	1.56635	0.107337	1.54432	-0.057016	1.54113	0.063717	1.63609	0.25527	1.60435	0.237761	1.54035	0.033874	1.54052	-0.65823
1.54245	0.270154	1.56721	0.108086	1.54517	-0.057285	1.54198	0.064409	1.63699	0.255342	1.60524	0.238171	1.5412	0.034247	1.54137	-0.658947
1.54331	0.270189	1.56808	0.109048	1.54603	-0.057024	1.54283	0.063496	1.6379	0.255169	1.60612	0.238424	1.54205	0.03431	1.54222	-0.658901
1.54416	0.269416	1.56894	0.110131	1.54688	-0.056243	1.54369	0.063994	1.6388	0.255159	1.60701	0.238747	1.5429	0.034824	1.54307	-0.658949
1.54501	0.269524	1.56981	0.110616	1.54773	-0.055959	1.54454	0.0643	1.63971	0.254893	1.6079	0.239183	1.54375	0.03437	1.54392	-0.65971
1.54586	0.269462	1.57067	0.111172	1.54859	-0.055529	1.54539	0.064078	1.64061	0.254848	1.60878	0.239101	1.54461	0.033775	1.54478	-0.660222
1.54671	0.269356	1.57154	0.111839	1.54944	-0.054823	1.54624	0.063448	1.64151	0.25565	1.60967	0.239055	1.54546	0.033323	1.54563	-0.660517
1.54757	0.269796	1.5724	0.112784	1.55029	-0.05581	1.54709	0.064064	1.64242	0.254589	1.61055	0.238373	1.54631	0.033166	1.54648	-0.660692
1.54842	0.270049	1.57327	0.112852	1.55114	-0.055847	1.54794	0.064391	1.64332	0.254385	1.61144	0.238309	1.54716	0.034023	1.54733	-0.662021
1.54927	0.269549	1.57413	0.112903	1.552	-0.055479	1.54879	0.063816	1.64423	0.253863	1.61233	0.238698	1.54801	0.03436	1.54818	-0.663742
1.55012	0.269096	1.575	0.113477	1.55285	-0.055565	1.54964	0.063053	1.64513	0.254234	1.61321	0.238084	1.54886	0.034595	1.54903	-0.664747
1.55097	0.269355	1.57586	0.114477	1.5537	-0.055793	1.5505	0.061967	1.64603	0.253616	1.6141	0.237849	1.54971	0.034446	1.54988	-0.665484
1.55182	0.26934	1.57673	0.115119	1.55456	-0.055653	1.55135	0.061195	1.64694	0.252697	1.61498	0.237039	1.55056	0.034598	1.55073	-0.666602
1.55268	0.269873	1.57759	0.115413	1.55541	-0.056281	1.5522	0.061127	1.64784	0.2527	1.61587	0.23712	1.55141	0.034182	1.55158	-0.667954
1.55353	0.270502	1.57846	0.115669	1.55626	-0.055205	1.55305	0.06097	1.64874	0.25258	1.61676	0.237176	1.55226	0.033628	1.55243	-0.670761
1.55438	0.270396	1.57932	0.116399	1.55712	-0.05429	1.5539	0.061058	1.64965	0.251903	1.61764	0.2367	1.55311	0.033333	1.55328	-0.672011
1.55523	0.269461	1.58019	0.116755	1.55797	-0.053494	1.55475	0.06151	1.65055	0.251348	1.61853	0.237173	1.55396	0.033498	1.55413	-0.67231
1.55608	0.269051	1.58105	0.116722	1.55882	-0.053129	1.5556	0.061754	1.65146	0.25126	1.61941	0.237516	1.55482	0.033455	1.55498	-0.672855
1.55693	0.269587	1.58192	0.116723	1.55967	-0.053353	1.55645	0.06205	1.65236	0.251122	1.6203	0.2377	1.55567	0.033175	1.55584	-0.673569
1.55779	0.27027	1.58278	0.117404	1.56053	-0.05389	1.55731	0.062293	1.65326	0.250161	1.62119	0.237351	1.55652	0.033128	1.55669	-0.673755
1.55864	0.271204	1.58365	0.117721	1.56138	-0.053155	1.55816	0.06222	1.65417	0.249726	1.62207	0.237237	1.55737	0.033002	1.55754	-0.674213
1.55949	0.271919	1.58451	0.117908	1.56223	-0.052949	1.55901	0.06195	1.65507	0.24932	1.62296	0.237246	1.55822	0.032946	1.55839	-0.673885
1.56034	0.272241	1.58538	0.120184	1.56309	-0.052283	1.55986	0.061896	1.65598	0.249222	1.62384	0.236895	1.55907	0.032977	1.55924	-0.674003
1.56119	0.27295	1.58624	0.120913	1.56394	-0.053055	1.56071	0.061794	1.65688	0.249097	1.62473	0.237775	1.55992	0.032868	1.56009	-0.674659
1.56204	0.273286	1.58711	0.120999	1.56479	-0.053353	1.56156	0.0626	1.65778	0.248652	1.62562	0.238667	1.56077	0.032409	1.56094	-0.675578
1.5629	0.272496	1.58797	0.1203	1.56564	-0.05352	1.56241	0.063611	1.65869	0.248004	1.6265	0.238844	1.56162	0.032119	1.56179	-0.676024
1.56375	0.272618	1.58884	0.121496	1.5665	-0.054285	1.56326	0.062849	1.65959	0.247422	1.62739	0.238048	1.56247	0.032712	1.56264	-0.675634
1.5646	0.272768	1.5897	0.122173	1.56735	-0.055502	1.56411	0.063122	1.6605	0.246946	1.62827	0.237093	1.56332	0.033191	1.56349	-0.675289
1.56545	0.272483	1.59057	0.122594	1.5682	-0.05585	1.56497	0.063526	1.6614	0.24674	1.62916	0.236953	1.56418	0.033348	1.56434	-0.675692
1.5663	0.273022	1.59143	0.123062	1.56906	-0.056494	1.56582	0.064357	1.6623	0.246724	1.63005	0.237203	1.56503	0.033019	1.56519	-0.676512
1.56716	0.274225	1.5923	0.123226	1.56991	-0.055736	1.56667	0.064827	1.66321	0.24656	1.63093	0.237142	1.56588	0.032912	1.56604	-0.677159
1.56801	0.274941	1.59316	0.122901	1.57076	-0.056093	1.56752	0.065246	1.66411	0.246538	1.63182	0.236866	1.56673	0.032818	1.56689	-0.677927
1.56886	0.27514	1.59403	0.123391	1.57161	-0.055571	1.56837	0.065494	1.66502	0.247025	1.63271	0.236603	1.56758	0.032914	1.56774	-0.678671
1.56971	0.275504	1.59489	0.12467	1.57247	-0.057268	1.56922	0.065282	1.66592	0.246654	1.63359	0.235657	1.56843	0.033148	1.5686	-0.67926
1.57056	0.276191	1.59576	0.124746	1.57332	-0.057343	1.57007	0.065499	1.66682	0.246299	1.63448	0.236067	1.56928	0.033281	1.56945	-0.679872
1.57141	0.276301	1.59662	0.125321	1.57417	-0.056728	1.57092	0.065407	1.66773	0.246947	1.63536	0.236375	1.57013	0.033941	1.5703	-0.680697
1.57227	0.275927	1.59749	0.126175	1.57503	-0.057353	1.57178	0.06466	1.66863	0.246532	1.63625	0.237166	1.57098	0.034647	1.57115	-0.681295
1.57312	0.27598	1.59835	0.127049	1.57588	-0.057715	1.57263	0.06446	1.66953	0.247251	1.63714	0.237442	1.57183	0.034917	1.572	-0.681845
1.57397	0.276422	1.59922	0.127783	1.57673	-0.057809	1.57348	0.06424	1.67044	0.246626	1.63802	0.236613	1.57268	0.034849	1.57285	-0.682807
1.57482	0.277395	1.60008	0.128066	1.57759	-0.058095	1.57433	0.064325	1.67134	0.24571	1.63891	0.236385	1.57353	0.034728	1.5737	-0.682827
1.57567	0.277758	1.60095	0.128112	1.57844	-0.057653	1.57518	0.064279	1.67225	0.245682	1.63979	0.236398	1.57438	0.034139	1.57455	-0.682792
1.57652	0.277784	1.60181	0.127894	1.57929	-0.057763	1.57603	0.063907	1.67315	0.245362	1.64068	0.235937	1.57524	0.034319	1.5754	-0.68338
1.57737	0.278098	1.60268	0.127337	1.58014	-0.056847	1.57688	0.063915	1.67406	0.245579	1.64156	0.236291	1.57609	0.034845	1.57625	-0.684267
1.57823	0.278494	1.60354	0.127424	1.581	-0.056337	1.57774	0.063703	1.67496	0.246081	1.64245	0.236816	1.57694	0.035089	1.5771	-0.684669
1.57908	0.277887	1.60441	0.128531	1.58185	-0.055517	1.57859	0.062473	1.67586	0.245187	1.64334	0.23579	1.57779	0.035052	1.57795	-0.685243
1.57993	0.277546	1.60527	0.129028	1.5827	-0.054579	1.57944	0.061229	1.67677	0.244411	1.64422	0.23469	1.57864	0.034936	1.57881	-0.685636
1.58078	0.277438	1.60614	0.127894	1.58356	-0.05435	1.58029	0.06124	1.67767	0.243302	1.64511	0.234894	1.57949	0.035879	1.57966	-0.685297
1.58163	0.277855	1.607	0.127764	1.58441	-0.054332	1.58114	0.060929	1.67857	0.241918	1.646	0.235351	1.58034	0.036509	1.58051	-0.686195
1.58249	0.277609	1.60787	0.127871	1.58526	-0.05471	1.58199	0.06073	1.67948	0.240778	1.64688	0.235081	1.58119	0.036678	1.58136	-0.686862
1.58334	0.276689	1.60873	0.126635	1.58611	-0.054797	1.58284	0.061216	1.68038	0.239693	1.64777	0.234875	1.58204	0.036381	1.58221	-0.687533
1.58419	0.276652	1.6096	0.126793	1.58697	-0.054591	1.58369	0.061319	1.68129	0.240768	1.64865	0.234143	1.58289	0.036566	1.58306	-0.6881
1.58504	0.275928	1.61046	0.127444	1.58782	-0.055115	1.58454	0.061637	1.68219	0.24075	1.64954	0.233796	1.58374	0.036292	1.58391	-0.687987
1.58589	0.275935	1.61133	0.127876	1.58867	-0.055539	1.5854	0.061592	1.68309	0.240563	1.65043	0.232982	1.58459	0.036589	1.58476	-0.687723
1.58674	0.276287	1.61219	0.127883	1.58953	-0.055385	1.58625	0.062127	1.684	0.240043	1.65131	0.232763	1.58545	0.036535	1.58561	-0.688544
1.5876	0.276024	1.61305	0.12801	1.59038	-0.055145	1.5871	0.061153	1.6849	0.23883	1.6522	0.232021	1.5863	0.036084	1.58646	-0.688535
1.58845	0.276665	1.61392	0.128011	1.59123	-0.055342	1.58795	0.060417	1.68581	0.238923	1.65308	0.231745	1.58715	0.036002	1.58731	-0.688698
1.5893	0.276587	1.61478	0.127663	1.59208	-0.055325	1.5888	0.060564	1.68671	0.238397	1.65397	0.23149	1.588	0.036881	1.58816	-0.688875
1.59015	0.276387	1.61565	0.128034	1.59294	-0.054949	1.58965	0.060696	1.68761	0.238495	1.65485	0.230873	1.58885	0.036783	1.58901	-0.689871
1.591	0.276012	1.61652	0.128861	1.59379	-0.055158	1.5905	0.059847	1.68852	0.23846	1.65574	0.231403	1.5897	0.036445	1.58986	-0.690358
1.59185	0.277429	1.61738	0.129372	1.59464	-0.055509	1.59135	0.060483	1.68942	0.238613	1.65663	0.231529	1.59055	0.03639	1.59072	-0.690318
1.59271	0.277914	1.61825	0.129386	1.5955	-0.055563	1.59221	0.060825	1.69033	0.238456	1.65751	0.232521	1.5914	0.036129	1.59157	-0.689971
1.59356	0.27845	1.61911	0.129231	1.59635	-0.055515	1.59306	0.061197	1.69123	0.238756	1.6584	0.232611	1.59225	0.03597	1.59242	-0.690687
1.59441	0.279114	1.61998	0.12947	1.5972	-0.05568	1.59391	0.061544	1.69213	0.238666	1.65929	0.2345	1.5931	0.03674	1.59327	-0.69128
1.59526	0.278854	1.62084	0.129799	1.59806	-0.056302	1.59476	0.06212	1.69304	0.239696	1.66017	0.235228	1.59395	0.037019	1.59412	-0.690646
1.59611	0.278649	1.62171	0.129317	1.59891	-0.056842	1.59561	0.061968	1.69394	0.240487	1.66106	0.234679	1.59481	0.037817	1.59497	-0.690319
1.59696	0.279482	1.62257	0.128847	1.59976	-0.057253	1.59646	0.061883	1.69484	0.240865	1.66194	0.23453	1.59566	0.037656	1.59582	-0.688892
1.59782	0.280494	1.62343	0.129979	1.60061	-0.058091	1.59731	0.061553	1.69575	0.241252	1.66283	0.23424	1.59651	0.037133	1.59667	-0.68884
1.59867	0.281247	1.6243	0.130725	1.60147	-0.057996	1.59816	0.061142	1.69665	0.240925	1.66372	0.235337	1.59736	0.037543	1.59752	-0.688729
1.59952	0.282249	1.62516	0.130425	1.60232	-0.056692	1.59902	0.061588	1.69756	0.240729	1.6646	0.236156	1.59821	0.038614	1.59837	-0.689588
1.60037	0.282804	1.62603	0.130276	1.60317	-0.056208	1.59987	0.061081	1.69846	0.240675	1.66549	0.235792	1.59906	0.03953	1.59922	-0.689987
1.60122	0.28232	1.62689	0.129776	1.60403	-0.057173	1.60072	0.060231	1.69936	0.240536	1.66637	0.235728	1.59991	0.039789	1.60007	-0.690837
1.60207	0.281804	1.62776	0.129952	1.60488	-0.057481	1.60157	0.060613	1.70027	0.240972	1.66726	0.235263	1.60076	0.039789	1.60092	-0.69152
1.60293	0.281766	1.62862	0.13036	1.60573	-0.057784	1.60242	0.060818	1.70117	0.241123	1.66815	0.234814	1.60161	0.039089	1.60177	-0.69271
1.60378	0.282081	1.62949	0.130562	1.60658	-0.058065	1.60327	0.0616	1.70208	0.240944	1.66903	0.234388	1.60246	0.039243	1.60262	-0.692269
1.60463	0.282376	1.63035	0.130775	1.60744	-0.058089	1.60412	0.061989	1.70298	0.241737	1.66992	0.234366	1.60331	0.039118	1.60348	-0.692702
1.60548	0.283464	1.63122	0.130541	1.60829	-0.057149	1.60497	0.060915	1.70388	0.24234	1.6708	0.234363	1.60417	0.038769	1.60433	-0.693224
1.60633	0.283091	1.63209	0.13042	1.60914	-0.056509	1.60583	0.060227	1.70479	0.242447	1.67169	0.23358	1.60502	0.038053	1.60518	-0.693212
1.60719	0.282929	1.63295	0.130114	1.61	-0.056175	1.60668	0.060813	1.70569	0.242318	1.67258	0.234049	1.60587	0.038063	1.60603	-0.693876
1.60804	0.283426	1.63382	0.130033	1.61085	-0.056377	1.60753	0.061915	1.7066	0.242358	1.67346	0.233367	1.60672	0.03841	1.60688	-0.694224
1.60889	0.283768	1.63468	0.129954	1.6117	-0.057278	1.60838	0.062402	1.7075	0.241704	1.67435	0.232876	1.60757	0.038415	1.60773	-0.694318
1.60974	0.283152	1.63555	0.129269	1.61255	-0.057937	1.60923	0.061232	1.7084	0.240641	1.67523	0.232062	1.60842	0.038499	1.60858	-0.694277
1.61059	0.283427	1.63641	0.129102	1.61341	-0.057296	1.61008	0.062028	1.70931	0.239788	1.67612	0.231523	1.60927	0.038949	1.60943	-0.694062
1.61144	0.283763	1.63728	0.129759	1.61426	-0.05587	1.61093	0.061215	1.71021	0.23964	1.67701	0.230598	1.61012	0.039126	1.61028	-0.693808
1.6123	0.28389	1.63814	0.130308	1.61511	-0.05531	1.61178	0.060253	1.71111	0.23861	1.67789	0.230322	1.61097	0.038784	1.61113	-0.694167
1.61315	0.284462	1.63901	0.129535	1.61597	-0.05565	1.61264	0.060635	1.71202	0.23805	1.67878	0.230033	1.61182	0.0384	1.61198	-0.694669
1.614	0.28402	1.63987	0.129578	1.61682	-0.055216	1.61349	0.061166	1.71292	0.237589	1.67966	0.229961	1.61267	0.038146	1.61283	-0.694909
1.61485	0.283832	1.64074	0.129788	1.61767	-0.054932	1.61434	0.060806	1.71383	0.238227	1.68055	0.229828	1.61352	0.037604	1.61369	-0.69499
1.6157	0.284197	1.6416	0.129425	1.61852	-0.05462	1.61519	0.061101	1.71473	0.237693	1.68144	0.229353	1.61437	0.03704	1.61454	-0.695625
1.61655	0.284794	1.64247	0.128686	1.61938	-0.053999	1.61604	0.060988	1.71563	0.237904	1.68232	0.228825	1.61523	0.036827	1.61539	-0.696253
1.61741	0.284534	1.64333	0.12815	1.62023	-0.053486	1.61689	0.06255	1.71654	0.238682	1.68321	0.228669	1.61608	0.036759	1.61624	-0.696997
1.61826	0.284297	1.6442	0.128981	1.62108	-0.053343	1.61774	0.06218	1.71744	0.239273	1.68409	0.228892	1.61693	0.036389	1.61709	-0.69781
1.61911	0.284426	1.64506	0.130231	1.62194	-0.053277	1.61859	0.062644	1.71835	0.23921	1.68498	0.229164	1.61778	0.036018	1.61794	-0.697876
1.61996	0.284562	1.64593	0.130635	1.62279	-0.054089	1.61944	0.062243	1.71925	0.238588	1.68587	0.228752	1.61863	0.035986	1.61879	-0.69772
1.62081	0.284413	1.64679	0.130137	1.62364	-0.055396	1.6203	0.062532	1.72015	0.239046	1.68675	0.228085	1.61948	0.035888	1.61964	-0.698304
1.62166	0.284259	1.64766	0.130213	1.6245	-0.056394	1.62115	0.063108	1.72106	0.238753	1.68764	0.227444	1.62033	0.03568	1.62049	-0.698921
1.62252	0.284561	1.64852	0.13078	1.62535	-0.056581	1.622	0.064392	1.72196	0.239915	1.68853	0.227927	1.62118	0.034759	1.62134	-0.699589
1.62337	0.28414	1.64939	0.131559	1.6262	-0.05659	1.62285	0.064947	1.72287	0.239834	1.68941	0.227899	1.62203	0.034113	1.62219	-0.700987
1.62422	0.285093	1.65025	0.132462	1.62705	-0.055964	1.6237	0.064931	1.72377	0.240689	1.6903	0.228144	1.62288	0.032825	1.62304	-0.702417
1.62507	0.284306	1.65112	0.133633	1.62791	-0.055822	1.62455	0.065368	1.72467	0.241296	1.69118	0.227647	1.62373	0.031638	1.62389	-0.702929
1.62592	0.286164	1.65198	0.133913	1.62876	-0.056144	1.6254	0.065474	1.72558	0.242138	1.69207	0.227491	1.62458	0.030828	1.62474	-0.70299
1.62678	0.286581	1.65284	0.133764	1.62961	-0.055806	1.62625	0.065576	1.72648	0.240622	1.69295	0.227365	1.62544	0.030696	1.62559	-0.703414
1.62763	0.287927	1.65371	0.13385	1.63047	-0.055257	1.62711	0.065353	1.72738	0.240377	1.69384	0.228031	1.62629	0.030975	1.62645	-0.704025
1.62848	0.288723	1.65457	0.134522	1.63132	-0.056267	1.62796	0.066017	1.72829	0.239679	1.69473	0.228811	1.62714	0.03146	1.6273	-0.70476
1.62933	0.288828	1.65544	0.134638	1.63217	-0.057361	1.62881	0.066144	1.72919	0.239238	1.69561	0.229058	1.62799	0.03175	1.62815	-0.704474
1.63018	0.289563	1.6563	0.135556	1.63302	-0.057482	1.62966	0.066301	1.7301	0.238813	1.6965	0.228933	1.62884	0.032245	1.629	-0.705323
1.63103	0.288685	1.65717	0.136604	1.63388	-0.058008	1.63051	0.067143	1.731	0.238047	1.69738	0.229216	1.62969	0.03212	1.62985	-0.704997
1.63189	0.288497	1.65803	0.136504	1.63473	-0.057988	1.63136	0.067633	1.73191	0.237462	1.69827	0.228542	1.63054	0.032091	1.6307	-0.705777
1.63274	0.288809	1.6589	0.135898	1.63558	-0.058053	1.63221	0.066832	1.73281	0.236943	1.69916	0.228962	1.63139	0.032565	1.63155	-0.705929
1.63359	0.290081	1.65976	0.135377	1.63644	-0.057357	1.63306	0.067144	1.73371	0.236623	1.70004	0.228778	1.63224	0.032536	1.6324	-0.705638
1.63444	0.290095	1.66063	0.135442	1.63729	-0.056789	1.63392	0.067188	1.73462	0.236082	1.70093	0.228933	1.63309	0.032796	1.63325	-0.704985
1.63529	0.28842	1.66149	0.135721	1.63814	-0.056944	1.63477	0.065834	1.73552	0.235637	1.70182	0.227627	1.63394	0.033194	1.6341	-0.705188
1.63614	0.287919	1.66236	0.135866	1.63899	-0.05709	1.63562	0.066226	1.73643	0.235587	1.7027	0.226768	1.63479	0.032866	1.63495	-0.70554
1.63699	0.287053	1.66322	0.136091	1.63985	-0.056018	1.63647	0.065983	1.73733	0.234985	1.70359	0.226506	1.63565	0.032293	1.6358	-0.705252
1.63785	0.286738	1.66409	0.136778	1.6407	-0.055346	1.63732	0.065657	1.73823	0.23343	1.70447	0.225753	1.6365	0.031837	1.63665	-0.705532
1.6387	0.287499	1.66495	0.138264	1.64155	-0.055162	1.63817	0.066268	1.73914	0.233129	1.70536	0.22531	1.63735	0.031225	1.6375	-0.705985
1.63955	0.287823	1.66582	0.138294	1.64241	-0.054607	1.63902	0.066318	1.74004	0.233694	1.70625	0.224579	1.6382	0.031365	1.63836	-0.706597
1.6404	0.288076	1.66668	0.137765	1.64326	-0.054547	1.63987	0.066552	1.74094	0.233786	1.70713	0.223757	1.63905	0.031737	1.63921	-0.707287
1.64125	0.288704	1.66755	0.137687	1.64411	-0.055224	1.64072	0.066854	1.74185	0.233816	1.70802	0.223489	1.6399	0.031495	1.64006	-0.707649
1.6421	0.289095	1.66841	0.137965	1.64497	-0.055252	1.64158	0.067162	1.74275	0.234058	1.7089	0.223684	1.64075	0.030533	1.64091	-0.708491
1.64296	0.288833	1.66928	0.13816	1.64582	-0.054993	1.64243	0.067373	1.74366	0.234818	1.70979	0.224052	1.6416	0.029412	1.64176	-0.70903
1.64381	0.289551	1.67014	0.137986	1.64667	-0.055063	1.64328	0.067992	1.74456	0.2352	1.71068	0.22463	1.64245	0.02917	1.64261	-0.708722
1.64466	0.289329	1.67101	0.138647	1.64752	-0.055387	1.64413	0.068358	1.74546	0.234256	1.71156	0.224771	1.6433	0.029171	1.64346	-0.708879
1.64551	0.289167	1.67188	0.139559	1.64838	-0.055534	1.64498	0.068029	1.74637	0.233327	1.71245	0.224694	1.64416	0.030367	1.64431	-0.709353
1.64636	0.289046	1.67274	0.139431	1.64923	-0.055928	1.64583	0.067825	1.74727	0.232794	1.71333	0.224901	1.64501	0.030131	1.64516	-0.709395
1.64722	0.2886	1.67361	0.139376	1.65008	-0.055844	1.64668	0.067724	1.74818	0.232242	1.71422	0.225408	1.64586	0.031236	1.64601	-0.710082
1.64807	0.287683	1.67447	0.140131	1.65094	-0.056366	1.64753	0.067676	1.74908	0.231812	1.71511	0.225021	1.64671	0.031731	1.64686	-0.710669
1.64892	0.287765	1.67534	0.141055	1.65179	-0.056961	1.64839	0.067973	1.74998	0.231303	1.71599	0.225342	1.64756	0.031803	1.64771	-0.710772
1.64977	0.288091	1.6762	0.141951	1.65264	-0.056662	1.64924	0.067657	1.75089	0.231293	1.71688	0.226286	1.64841	0.031515	1.64857	-0.711327
1.65062	0.287811	1.67707	0.142071	1.65349	-0.055802	1.65009	0.067004	1.75179	0.231522	1.71776	0.227551	1.64926	0.031933	1.64942	-0.712614
1.65147	0.288045	1.67793	0.14265	1.65435	-0.0552	1.65094	0.065959	1.75269	0.232979	1.71865	0.22797	1.65011	0.032442	1.65027	-0.713464
1.65233	0.288095	1.6788	0.143266	1.6552	-0.055467	1.65179	0.065618	1.7536	0.234041	1.71954	0.228087	1.65096	0.03197	1.65112	-0.713683
1.65318	0.287988	1.67966	0.143578	1.65605	-0.056159	1.65264	0.065618	1.7545	0.233996	1.72042	0.228656	1.65181	0.031182	1.65197	-0.713771
1.65403	0.287347	1.68053	0.143759	1.65691	-0.056351	1.65349	0.06468	1.75541	0.233038	1.72131	0.227984	1.65266	0.030524	1.65282	-0.714305
1.65488	0.287127	1.68139	0.144043	1.65776	-0.056518	1.65434	0.06425	1.75631	0.234026	1.72219	0.227902	1.65351	0.030654	1.65367	-0.714857
1.65573	0.287214	1.68226	0.145583	1.65861	-0.05688	1.65519	0.064268	1.75721	0.233334	1.72308	0.228561	1.65437	0.030681	1.65452	-0.715273
1.65658	0.287591	1.68312	0.146014	1.65946	-0.056418	1.65605	0.0636	1.75812	0.233078	1.72397	0.228147	1.65522	0.03118	1.65537	-0.715829
1.65744	0.288404	1.68399	0.14585	1.66032	-0.056146	1.6569	0.063496	1.75902	0.232546	1.72485	0.22819	1.65607	0.031421	1.65622	-0.716832
1.65829	0.28897	1.68485	0.147489	1.66117	-0.056829	1.65775	0.063924	1.75993	0.23191	1.72574	0.227608	1.65692	0.031619	1.65707	-0.717551
1.65914	0.288919	1.68572	0.147164	1.66202	-0.057628	1.6586	0.063197	1.76083	0.232116	1.72662	0.22742	1.65777	0.031995	1.65792	-0.717196
1.65999	0.288543	1.68658	0.146627	1.66288	-0.058629	1.65945	0.062562	1.76173	0.23206	1.72751	0.227384	1.65862	0.031447	1.65877	-0.717058
1.66084	0.288356	1.68745	0.146298	1.66373	-0.059696	1.6603	0.061545	1.76264	0.230881	1.7284	0.227281	1.65947	0.030974	1.65962	-0.717899
1.66169	0.288414	1.68831	0.146264	1.66458	-0.060616	1.66115	0.062195	1.76354	0.231023	1.72928	0.227631	1.66032	0.031742	1.66047	-0.718768
1.66255	0.288741	1.68918	0.146311	1.66543	-0.059844	1.662	0.062418	1.76445	0.231107	1.73017	0.227794	1.66117	0.031315	1.66133	-0.719623
1.6634	0.289224	1.69004	0.147305	1.66629	-0.058857	1.66286	0.062166	1.76535	0.231049	1.73105	0.228309	1.66202	0.031144	1.66218	-0.720392
1.66425	0.289662	1.69091	0.147172	1.66714	-0.058811	1.66371	0.06276	1.76625	0.231523	1.73194	0.229137	1.66287	0.03028	1.66303	-0.72036
1.6651	0.289968	1.69177	0.146821	1.66799	-0.060038	1.66456	0.062706	1.76716	0.231134	1.73283	0.229764	1.66372	0.029878	1.66388	-0.720243
1.66595	0.290938	1.69263	0.146349	1.66885	-0.060559	1.66541	0.062639	1.76806	0.230761	1.73371	0.230062	1.66457	0.029897	1.66473	-0.720771
1.66681	0.291787	1.6935	0.146426	1.6697	-0.061482	1.66626	0.062589	1.76896	0.230244	1.7346	0.23022	1.66543	0.029813	1.66558	-0.721018
1.66766	0.292533	1.69436	0.146636	1.67055	-0.061348	1.66711	0.06256	1.76987	0.230106	1.73548	0.22962	1.66628	0.031646	1.66643	-0.720717
1.66851	0.293137	1.69523	0.147643	1.67141	-0.060717	1.66796	0.061962	1.77077	0.229257	1.73637	0.228857	1.66713	0.032528	1.66728	-0.72073
1.66936	0.292902	1.69609	0.148099	1.67226	-0.060498	1.66881	0.06164	1.77168	0.22925	1.73726	0.229257	1.66798	0.032753	1.66813	-0.721022
1.67021	0.29254	1.69696	0.148322	1.67311	-0.060499	1.66967	0.061346	1.77258	0.229074	1.73814	0.229505	1.66883	0.03271	1.66898	-0.721527
1.67106	0.292141	1.69782	0.147902	1.67396	-0.059897	1.67052	0.061076	1.77348	0.229218	1.73903	0.230618	1.66968	0.032193	1.66983	-0.722045
1.67192	0.292304	1.69869	0.149011	1.67482	-0.059156	1.67137	0.060158	1.77439	0.229662	1.73992	0.230583	1.67053	0.032376	1.67068	-0.722582
1.67277	0.292577	1.69955	0.148962	1.67567	-0.058756	1.67222	0.060717	1.77529	0.22993	1.7408	0.231438	1.67138	0.031826	1.67153	-0.723615
1.67362	0.29321	1.70042	0.148236	1.67652	-0.058651	1.67307	0.060002	1.7762	0.231029	1.74169	0.232189	1.67223	0.031071	1.67239	-0.72448
1.67447	0.293783	1.70128	0.147623	1.67738	-0.059124	1.67392	0.060219	1.7771	0.23091	1.74257	0.232502	1.67308	0.030653	1.67324	-0.725115
1.67532	0.294116	1.70215	0.147512	1.67823	-0.059317	1.67477	0.059937	1.778	0.231448	1.74346	0.231867	1.67393	0.030446	1.67409	-0.725061
1.67617	0.294168	1.70301	0.148373	1.67908	-0.058992	1.67562	0.060571	1.77891	0.230913	1.74435	0.232031	1.67478	0.030104	1.67494	-0.725717
1.67702	0.294417	1.70388	0.149054	1.67993	-0.058216	1.67648	0.059382	1.77981	0.230331	1.74523	0.233127	1.67564	0.030515	1.67579	-0.727354
1.67788	0.295391	1.70474	0.148577	1.68079	-0.05909	1.67733	0.059028	1.78072	0.230395	1.74612	0.233466	1.67649	0.030124	1.67664	-0.729193
1.67873	0.295995	1.70561	0.148297	1.68164	-0.057855	1.67818	0.060479	1.78162	0.230443	1.747	0.233923	1.67734	0.030483	1.67749	-0.729737
1.67958	0.295886	1.70647	0.148639	1.68249	-0.05762	1.67903	0.059455	1.78252	0.230043	1.74789	0.234225	1.67819	0.030551	1.67834	-0.729638
1.68043	0.296329	1.70734	0.147814	1.68335	-0.058228	1.67988	0.059057	1.78343	0.230538	1.74877	0.234176	1.67904	0.030877	1.67919	-0.729744
1.68128	0.297058	1.7082	0.148085	1.6842	-0.059175	1.68073	0.059523	1.78433	0.229559	1.74966	0.233586	1.67989	0.030377	1.68004	-0.729844
1.68214	0.297411	1.70907	0.148824	1.68505	-0.059554	1.68158	0.059127	1.78524	0.227558	1.75055	0.232536	1.68074	0.031031	1.68089	-0.72977
1.68299	0.296997	1.70993	0.149583	1.6859	-0.059883	1.68243	0.05852	1.78614	0.226976	1.75143	0.23267	1.68159	0.03086	1.68174	-0.730851
1.68384	0.296144	1.7108	0.150596	1.68676	-0.059846	1.68328	0.058118	1.78704	0.227778	1.75232	0.232402	1.68244	0.030786	1.68259	-0.731149
1.68469	0.295899	1.71166	0.151333	1.68761	-0.060012	1.68414	0.058444	1.78795	0.227725	1.7532	0.232588	1.68329	0.029769	1.68345	-0.731196
1.68554	0.296104	1.71253	0.151525	1.68846	-0.060329	1.68499	0.057528	1.78885	0.227327	1.75409	0.232731	1.68414	0.030795	1.6843	-0.730511
1.68639	0.295154	1.7134	0.150523	1.68932	-0.060465	1.68584	0.057473	1.78975	0.226883	1.75498	0.233414	1.685	0.030981	1.68515	-0.731469
1.68725	0.295609	1.71426	0.149579	1.69017	-0.060833	1.68669	0.056868	1.79066	0.225886	1.75586	0.233204	1.68585	0.031109	1.686	-0.731934
1.6881	0.29604	1.71513	0.149761	1.69102	-0.061139	1.68754	0.0565	1.79156	0.226454	1.75675	0.232552	1.6867	0.030836	1.68685	-0.731931
1.68895	0.296412	1.71599	0.149918	1.69188	-0.060752	1.68839	0.05576	1.79247	0.226547	1.75764	0.232251	1.68755	0.031342	1.6877	-0.732713
1.6898	0.297116	1.71686	0.149413	1.69273	-0.060372	1.68924	0.055683	1.79337	0.225907	1.75852	0.232154	1.6884	0.030407	1.68855	-0.732489
1.69065	0.29738	1.71772	0.148394	1.69358	-0.059731	1.69009	0.055664	1.79428	0.226121	1.75941	0.231627	1.68925	0.029574	1.6894	-0.732158
1.6915	0.297362	1.71859	0.148456	1.69443	-0.059224	1.69095	0.055523	1.79518	0.226022	1.76029	0.230721	1.6901	0.029916	1.69025	-0.732363
1.69236	0.298051	1.71945	0.148809	1.69529	-0.059519	1.6918	0.055333	1.79608	0.225843	1.76118	0.230518	1.69095	0.029884	1.6911	-0.733729
1.69321	0.297926	1.72032	0.14912	1.69614	-0.060321	1.69265	0.055884	1.79699	0.225426	1.76206	0.229904	1.6918	0.029448	1.69195	-0.733259
1.69406	0.297772	1.72118	0.149745	1.69699	-0.060749	1.6935	0.056435	1.79789	0.223917	1.76295	0.229744	1.69265	0.028919	1.6928	-0.733402
1.69491	0.298263	1.72205	0.149975	1.69785	-0.060911	1.69435	0.055936	1.79879	0.222893	1.76384	0.229322	1.6935	0.028922	1.69365	-0.73337
1.69576	0.298323	1.72291	0.149583	1.6987	-0.061356	1.6952	0.055863	1.7997	0.222917	1.76472	0.229282	1.69436	0.029227	1.6945	-0.734602
1.69661	0.298978	1.72378	0.149622	1.69955	-0.061641	1.69605	0.056151	1.8006	0.222572	1.76561	0.229114	1.69521	0.029313	1.69535	-0.734292
1.69747	0.298738	1.72464	0.149153	1.7004	-0.062496	1.69691	0.056999	1.80151	0.22267	1.7665	0.229959	1.69606	0.029344	1.69621	-0.73419
1.69832	0.298425	1.72551	0.14855	1.70126	-0.063684	1.69776	0.058475	1.80241	0.223498	1.76738	0.230748	1.69691	0.029839	1.69706	-0.735325
1.69917	0.297744	1.72637	0.149081	1.70211	-0.063835	1.69861	0.059086	1.80331	0.223382	1.76827	0.232018	1.69776	0.030011	1.69791	-0.735673
1.70002	0.297286	1.72724	0.148899	1.70296	-0.064008	1.69946	0.058871	1.80422	0.223425	1.76915	0.231959	1.69861	0.029646	1.69876	-0.735243
1.70087	0.298046	1.7281	0.149458	1.70382	-0.063595	1.70031	0.058738	1.80512	0.223481	1.77004	0.23208	1.69946	0.029105	1.69961	-0.734844
[truncated: 40,717 more rows]

## Sheet: Figure1C
	TIC LpxC Product/min/mg
Proteins present	Replicate A	Replicate B	Replicate C
PaLpxC	8.81009e+08	1239195549	8.89101e+08
PaLpxC + PaMurA(WT)	2019272845	2170796225	1603448676
PaLpxC + PaMurA(C117S)	2079677915	1804904282	1883138310
PaLpxC + EcMurA(WT)	1089074817	9.42298e+08	9.86316e+08
PaLpxC + PaMurA(G58D)	1246624056	7.51131e+08	7.18865e+08
PaLpxC + PaMurA(E406K)	9.26533e+08	1165801070	8.09632e+08
