# Supplementary material for: Coordination of bacterial cell wall and outer membrane biosynthesis
Source: Nature. 2023 Mar 1;615(7951):300–4. doi: 10.1038/s41586-023-05750-0 (PMC9995270; doi:10.1038/s41586-023-05750-0)
Supplement: Supplementary file 7 — Source Data Fig. 2 [file 41586_2023_5750_MOESM7_ESM.xlsx]

## Sheet: Figure2B
Strain	Replicate	TIC LpxC Product	TIC LpxC substrate	Product/Substrate
PA239	A	46729.6	177021	0.263978
	B	80475.4	299266	0.268909
	C	39682.9	157847	0.251402
PA1035	A	75224.1	268757	0.279896
	B	74449.9	202736	0.367226
	C	48283.9	144825	0.333394
PA1036	A	915516	129045	7.09456
	B	2.0723e+06	301985	6.86229
	C	407377	61019.3	6.6762
