# Supplementary material for: Coordination of bacterial cell wall and outer membrane biosynthesis
Source: Nature. 2023 Mar 1;615(7951):300–4. doi: 10.1038/s41586-023-05750-0 (PMC9995270; doi:10.1038/s41586-023-05750-0)
Supplement: Supplementary file 8 — Source Data Fig. 3 [file 41586_2023_5750_MOESM8_ESM.xlsx]

## Sheet: SB_murA_lpxC_scores_110421 (1)
	Taxon	lpxC RepID	murA RepID	Interaction Score
0	gamma proteobacterium HTCC5015 TaxID=391615	B5JXG0_9GAMM	B5JSM5_9GAMM	0.821616
1	Marinobacter nanhaiticus D15-8W TaxID=626887	N6W2T7_9ALTE	N6WX21_9ALTE	0.798105
2	Oceanospirillaceae TaxID=135620	A0A558NIP3_9GAMM	A0A2E0K8X7_9GAMM	0.796183
3	Phaeospirillum molischianum DSM 120 TaxID=1150626	H8FMP7_PHAMO	H8FNR8_PHAMO	0.789917
4	Phaeospirillum fulvum TaxID=1082	UPI0012DD7BC5	A0A1H6JJN5_PHAFV	0.789917
5	Magnetospirillum kuznetsovii TaxID=2053833	A0A364P1K5_9PROT	A0A364NV84_9PROT	0.789917
6	Phaeospirillum fulvum MGU-K5 TaxID=1316936	S9S8T7_PHAFV	S9SCN9_PHAFV	0.789917
7	Oceanospirillaceae bacterium TaxID=1899355	A0A2E0A3M6_9GAMM	A0A2D5PG33_9GAMM	0.788943
8	Candidatus Contendobacter sp. TaxID=2651161	A0A6N6TCX1_9GAMM	A0A6N6TB06_9GAMM	0.785048
9	Marinobacter fuscus TaxID=2109942	A0A2T1KK07_9ALTE	A0A2T1K725_9ALTE	0.78318
10	Marinobacter profundi TaxID=2666256	A0A2G1UKJ1_9ALTE	A0A2G1UIU9_9ALTE	0.78318
11	Marinobacter sp. 34-60-7 TaxID=1970395	A0A259M8P4_9ALTE	A0A259LWX8_9ALTE	0.78318
12	Thiohalobacter thiocyanaticus TaxID=585455	A0A426QLG8_9GAMM	A0A1Z4VP90_9GAMM	0.77411
13	root TaxID=1	A0A7C1LBM7_9PSED	A0A7C1QHT4_9PSED	0.772179
14	Magnetospirillum caucaseum TaxID=1244869	M3A8V3_9PROT	M2Y496_9PROT	0.767192
15	Magnetospirillum marisnigri TaxID=1285242	A0A178MUC1_9PROT	A0A178MD62_9PROT	0.767192
16	hydrothermal vent metagenome TaxID=652676	A0A3B0ZC60_9ZZZZ	A0A3B1BZ19_9ZZZZ	0.767169
17	Magnetospirillum sp. ME-1 TaxID=1639348	A0A1W6CTK5_9PROT	A0A1W6CSF1_9PROT	0.76455
18	Magnetospirillum sp. XM-1 TaxID=1663591	UPI0009E6DD5B	A0A0U5MDS4_9PROT	0.76455
19	Magnetospirillum magnetotacticum MS-1 TaxID=272627	A0A0C2YAM9_MAGMG	A0A0C2YZJ0_MAGMG	0.76455
20	Gammaproteobacteria bacterium HGW-Gammaproteobacteria-1 TaxID=2013791	A0A2N2AJG2_9GAMM	A0A2N2AJD2_9GAMM	0.762713
21	Candidatus Kentron sp. TC TaxID=2126339	A0A450YQ41_9GAMM	A0A450ZA07_9GAMM	0.761828
22	Candidatus Competibacteraceae TaxID=1400857	W6M483_9GAMM	W6M1L5_9GAMM	0.760073
23	Marinobacterium lutimaris TaxID=568106	A0A1H6CCF7_9GAMM	A0A1H6AY82_9GAMM	0.759387
24	Marinobacterium mangrovicola TaxID=1476959	A0A4R1G4S9_9GAMM	A0A4R1GM77_9GAMM	0.759387
25	Immundisolibacter cernigliae TaxID=1810504	A0A1B1YU40_9GAMM	A0A1B1YRU2_9GAMM	0.75877
26	Beggiatoa leptomitoformis TaxID=288004	A0A2N9YCN6_9GAMM	A0A2N9YEU1_9GAMM	0.757911
27	Chromatiales bacterium (ex Bugula neritina AB1) TaxID=1868282	A0A1E4ZZM8_9GAMM	A0A1E4ZZJ2_9GAMM	0.755038
28	Ectothiorhodospiraceae bacterium 2226 TaxID=2740164	A0A6N1DNE9_9GAMM	A0A6N1DLT5_9GAMM	0.750394
29	Coxiella sp. (in: Bacteria) TaxID=59288	A0A2G2A0J3_9COXI	A0A2G1ZXN1_9COXI	0.749726
30	Rhodospirillaceae bacterium BRH_c57 TaxID=1629718	A0A0F2REP4_9PROT	A0A0F2RFV9_9PROT	0.748672
31	Gammaproteobacteria bacterium RIFCSPHIGHO2_12_FULL_38_14 TaxID=1798279	A0A1G0GPC3_9GAMM	A0A1G0GQ76_9GAMM	0.745518
32	Marinobacter sp. T13-3 TaxID=1794906	A0A139DFT4_9ALTE	A0A139DBI7_9ALTE	0.743778
33	Marinobacter sp. R17 TaxID=2484250	A0A3N2QM15_9ALTE	A0A3N2R385_9ALTE	0.741391
34	Marinobacter mobilis TaxID=488533	A0A1H3CUS1_9ALTE	A0A1H2TG36_9ALTE	0.741391
35	Marinobacter zhejiangensis TaxID=488535	A0A1I4TBV3_9ALTE	A0A1I4QNQ4_9ALTE	0.741391
36	Marinobacter santoriniensis NKSG1 TaxID=1288826	M7DIM4_9ALTE	M7CS52_9ALTE	0.741391
37	Marinobacter sp. NP-4(2019) TaxID=2488665	A0A3Q9NIL7_9ALTE	A0A3Q9NIU1_9ALTE	0.741391
38	Marinobacter sp. YJ-S3-2 TaxID=2528979	A0A509MQ51_9ALTE	A0A509MU45_9ALTE	0.741391
39	Marinobacter pelagius TaxID=379482	A0A1I4YI09_9ALTE	A0A366GKU1_9ALTE	0.741391
40	Inmirania thermothiophila TaxID=1750597	A0A3N1XU44_9GAMM	A0A3N1XSZ2_9GAMM	0.740297
41	Neptunomonas marina TaxID=1815562	A0A437QBZ4_9GAMM	A0A437Q7Y9_9GAMM	0.7391
42	Candidatus Kentron sp. UNK TaxID=2126344	A0A451AXU3_9GAMM	A0A451ADY6_9GAMM	0.738384
43	Candidatus Kentron sp. LPFa TaxID=2126335	A0A450WY37_9GAMM	A0A450XAS4_9GAMM	0.738384
44	Candidatus Terasakiella magnetica TaxID=1867952	A0A1C3RJJ3_9RHIZ	A0A1C3RHJ9_9RHIZ	0.736956
45	Beggiatoa alba B18LD TaxID=395493	I3CJE4_9GAMM	I3CDE0_9GAMM	0.736729
46	Alphaproteobacteria bacterium ADurb.BinA280 TaxID=1852793	A0A1V5G2W1_9PROT	A0A1V5FUX3_9PROT	0.735899
47	Xanthomonadales bacterium TaxID=2006849	A0A3N5KLA5_9GAMM	A0A524QGW2_9GAMM	0.735166
48	Thiopseudomonas denitrificans TaxID=1501432	A0A4R6TZW1_9GAMM	A0A4R6TZQ9_9GAMM	0.735136
49	Pseudomonas sp. NFR16 TaxID=1566248	A0A1H6WHB4_9PSED	A0A1H6WFN3_9PSED	0.733632
50	Marinobacter persicus TaxID=930118	A0A1I3UR86_9ALTE	A0A2S6G976_9ALTE	0.731086
51	Sulfuricella denitrificans (strain DSM 22764 / NBRC 105220 / skB26) TaxID=1163617	S6AAV8_SULDS	S6AF13_SULDS	0.73001
52	Pseudomonas sp. LS-2 TaxID=2315859	A0A3A6QK55_9PSED	A0A3A6QKV8_9PSED	0.729102
53	Pseudomonas plecoglossicida NB2011 TaxID=1330531	S2JTG0_9PSED	S2KLF9_9PSED	0.729102
54	Pseudomonas sp. LP_7_YM TaxID=2485137	A0A4R7X2S8_9PSED	A0A4R7X2M7_9PSED	0.729102
55	Stella humosa TaxID=94	A0A3N1KXA2_9PROT	A0A3N1MBK6_9PROT	0.728149
56	Magnetospirillum sp. SS-4 TaxID=2681465	A0A6J4G0G7_9PROT	A0A6J4FC58_9PROT	0.727379
57	Candidatus Kentron sp. H TaxID=2126337	A0A450VPI4_9GAMM	A0A450V7Q9_9GAMM	0.725658
58	Kangiella sediminilitoris TaxID=1144748	A0A1B3BCC5_9GAMM	A0A1B3BCM7_9GAMM	0.724897
59	Gynuella sunshinyii YC6258 TaxID=1445510	A0A0C5VJH0_9GAMM	A0A0C5VPC1_9GAMM	0.724301
60	Halothiobacillaceae bacterium TaxID=2268194	A0A539EAE6_9GAMM	A0A545SIU9_9GAMM	0.722986
61	Thiotrichales bacterium HS_08 TaxID=1899563	A0A1H6F7S6_9GAMM	A0A1H6FD64_9GAMM	0.721746
62	Marinobacter sp. PJ-16 TaxID=2576384	A0A4U6QTL0_9ALTE	A0A4U6R2S2_9ALTE	0.71957
63	Marinobacter vulgaris TaxID=1928331	A0A2V3ZWT4_9ALTE	A0A2V3ZHB8_9ALTE	0.71957
64	Marinobacter sp. es.048 TaxID=1761795	A0A212UE32_9ALTE	A0A212TLX4_9ALTE	0.71957
65	Nevskiales bacterium TaxID=2026766	A0A2E9ZVE6_9GAMM	A0A2E9ZWG9_9GAMM	0.719009
66	Thiohalophilus thiocyanatoxydans TaxID=381308	A0A4V3H3Z6_9GAMM	A0A4R8IUV7_9GAMM	0.718532
67	Pseudomonas sp. MF4836 TaxID=1960827	A0A1T1HRN5_9PSED	A0A1T1I876_9PSED	0.71723
68	Pseudomonas sp. M47T1 TaxID=1179778	I4N9A9_9PSED	I4N965_9PSED	0.71723
69	Pseudomonas sp. Leaf58 TaxID=1736226	A0A0Q4N762_9PSED	A0A0Q4NSE7_9PSED	0.71723
70	Pseudomonas sp. Leaf127 TaxID=1736267	A0A0Q5FR92_9PSED	A0A0Q5FLM2_9PSED	0.71723
71	Pseudomonas alkylphenolica TaxID=237609	A0A443ZS30_9PSED	A0A6I6H9E4_9PSED	0.71723
72	Pseudomonas sp. ERMR1:02 TaxID=1805930	A0A270P5M7_9PSED	A0A270PFV9_9PSED	0.71723
73	Pseudomonas sp. GM84 TaxID=1144340	J3IUF3_9PSED	J2Y5E4_9PSED	0.71723
74	Pseudomonas sp. KU43P TaxID=2487887	A0A5K7U227_9PSED	A0A5K7TS86_9PSED	0.71723
75	Pseudomonas sp. 10-1B TaxID=1546029	A0A0E9ZM80_9PSED	A0A0E9ZR59_9PSED	0.71723
76	Pseudomonas dryadis TaxID=2487520	A0A4Q9RA14_9PSED	A0A4Q9QXT0_9PSED	0.71723
77	Pseudomonas endophytica TaxID=1563157	A0A0Q0SXD0_9PSED	A0A0Q0X7P9_9PSED	0.71723
78	Pseudomonas entomophila (strain L48) TaxID=384676	LPXC_PSEE4	MURA_PSEE4	0.71723
79	Pseudomonas extremaustralis TaxID=359110	A0A5C5Q986_9PSED	A0A5C5Q3G7_9PSED	0.71723
80	Pseudomonas floridensis TaxID=1958950	A0A1X0N8X0_9PSED	A0A1X0N6C8_9PSED	0.71723
81	Pseudomonas fluorescens TaxID=294	UPI0014649F9E	A0A5E7RQ54_PSEFL	0.71723
82	Pseudomonas japonica TaxID=256466	UPI0015E40F5B	A0A239D6F8_9PSED	0.71723
83	Pseudomonas lundensis TaxID=86185	A0A1D9IJM0_9PSED	A0A266NEC0_9PSED	0.71723
84	Pseudomonas mendocina TaxID=300	A0A5C8YFW9_PSEME	MURA_PSEMY	0.71723
85	Pseudomonas mosselii TaxID=78327	A0A2V4KKA6_9PSED	A0A2V4KYF7_9PSED	0.71723
86	Pseudomonas orientalis TaxID=76758	A0A3G7XDB4_9PSED	A0A2L0RS98_9PSED	0.71723
87	Pseudomonas parafulva TaxID=157782	A0A0A7JNQ5_9PSED	A0A0A7JJV3_9PSED	0.71723
88	Pseudomonas brassicacearum TaxID=930166	A0A423GRN5_9PSED	A0A423HAY6_9PSED	0.71723
89	Pseudomonas reidholzensis TaxID=1785162	A0A383RWG0_9PSED	A0A383S133_9PSED	0.71723
90	Pseudomonas batumici TaxID=226910	A0A0C2I9S6_9PSED	A0A0C2IKB5_9PSED	0.71723
91	Pseudomonas asturiensis TaxID=1190415	A0A1M7P486_9PSED	A0A1M7P4X9_9PSED	0.71723
92	Pseudomonas monteilii TaxID=76759	A0A109PUT1_9PSED	A0A2L2KYL5_9PSED	0.71723
93	Pseudomonas sp. MPR-ANC1 TaxID=2075548	A0A2K4IA09_9PSED	A0A2K4IMI2_9PSED	0.71723
94	Pseudomonas corrugata TaxID=47879	A0A3M3E124_9PSED	A0A3M3F066_9PSED	0.71723
95	Pseudomonas sp. StFLB209 TaxID=1028989	A0A077LIA5_9PSED	A0A077LI75_9PSED	0.71723
96	Pseudomonas sp. v388 TaxID=2479849	A0A3R8VP82_9PSED	A0A427DR01_9PSED	0.71723
97	Pseudomonas sp. SWI6 TaxID=2083051	A0A2L1HQD8_9PSED	A0A2L1HH54_9PSED	0.71723
98	Pseudomonas agarici TaxID=46677	A0A0X1T4V4_PSEAA	A0A0X1SXC1_PSEAA	0.71723
99	Pseudomonas sp. SNU WT1 TaxID=2518644	A0A411MNI4_9PSED	A0A411MEX0_9PSED	0.71723
100	Pseudomonas sp. SDI TaxID=2170734	A0A315WTQ2_9PSED	A0A315WZC2_9PSED	0.71723
101	Pseudomonas versuta TaxID=1788301	UPI0009370C45	A0A0M5LW58_9PSED	0.71723
102	Pseudomonas taetrolens TaxID=47884	A0A0J6GXC7_PSETA	A0A0J6JPX5_PSETA	0.71723
103	Pseudomonas sp. R-22-3w-18 TaxID=2654845	A0A6I4KYE7_9PSED	A0A6I4KQD4_9PSED	0.71723
104	Pseudomonas sp. ok602 TaxID=1761898	A0A1I4X1Y3_9PSED	A0A1I4PTN5_9PSED	0.71723
105	Pseudomonas sp. SSM44 TaxID=2487347	A0A3N4AEG3_9PSED	A0A3N4ANQ2_9PSED	0.715465
106	Halorhodospira halochloris TaxID=1052	A0A0X8XAP2_HALHR	A0A0X8XAL5_HALHR	0.715181
107	Oceanospirillum multiglobuliferum TaxID=64969	A0A1V4T6B9_9GAMM	A0A1T4KTK8_9GAMM	0.71442
108	Candidatus Competibacteraceae bacterium TaxID=2053538	A0A3D2VP62_9GAMM	A0A3S0UJM0_9GAMM	0.712595
109	endosymbiont of Galathealinum brachiosum TaxID=2200906	A0A370DAD1_9GAMM	A0A370D9V9_9GAMM	0.712566
110	Gammaproteobacteria incertae sedis TaxID=118884	A0A6N0HVE1_9GAMM	A0A6N0HV13_9GAMM	0.712284
111	Steroidobacter denitrificans TaxID=465721	A0A127F5Z7_STEDE	A0A127F955_STEDE	0.711847
112	Candidatus Nitrosoglobus terrae TaxID=1630141	A0A1Q2SKH1_9GAMM	A0A1Q2SPG0_9GAMM	0.710949
113	Rhodanobacteraceae bacterium TaxID=2052182	A0A522RSN4_9GAMM	A0A522RVE3_9GAMM	0.710687
114	Pseudomonas leptonychotis TaxID=2448482	A0A4T1ZYR3_9PSED	A0A4V4R7Q4_9PSED	0.710534
115	Gammaproteobacteria bacterium HGW-Gammaproteobacteria-13 TaxID=2013795	A0A2N1YVZ6_9GAMM	A0A2N1Z2F8_9GAMM	0.710534
116	Pseudomonas sp. TTU2014-080ASC TaxID=1729724	A0A0T6UYP7_9PSED	A0A0T6UI23_9PSED	0.710534
117	Pseudomonas guineae TaxID=425504	A0A1I3E1W4_9PSED	A0A1I3LVD0_9PSED	0.710534
118	Pseudomonas sp. HMWF010 TaxID=2056847	A0A2R7SFT0_9PSED	A0A2R7SH58_9PSED	0.710534
119	Pseudomonas sabulinigri TaxID=472181	A0A1H1R3A7_9PSED	A0A1H1WLK2_9PSED	0.71006
120	Marinobacterium aestuarii TaxID=1821621	A0A1A9EWB4_9GAMM	A0A1A9EW73_9GAMM	0.708872
121	Marinobacterium stanieri TaxID=49186	A0A1N6N9Q8_9GAMM	A0A1N6P9M3_9GAMM	0.708266
122	Candidatus Kentron sp. MB TaxID=2138164	A0A451BFG5_9GAMM	A0A451BAE8_9GAMM	0.708121
123	Aquisalimonas asiatica TaxID=406100	A0A1H8S7C8_9GAMM	A0A1H8S924_9GAMM	0.707196
124	Abyssibacter profundi TaxID=2182787	A0A363UMB0_9GAMM	A0A363UMA6_9GAMM	0.706935
125	Kushneria phyllosphaerae TaxID=2100822	A0A2R8CQ75_9GAMM	A0A2R8CQB6_9GAMM	0.706755
126	Kushneria indalinina DSM 14324 TaxID=1122140	A0A3D9E1V2_9GAMM	A0A3D9E0I1_9GAMM	0.706755
127	Kushneria avicenniae TaxID=402385	A0A1I1M5A5_9GAMM	A0A1I1MEI6_9GAMM	0.706755
128	Kangiella sp. HD9-110m-PIT-SAG07 TaxID=2283595	A0A3D8UPE0_9GAMM	A0A3D8US71_9GAMM	0.705977
129	Oleiagrimonas soli TaxID=1543381	A0A099CSY4_9GAMM	A0A099CTC8_9GAMM	0.705611
130	Oleiagrimonas sp. MCCC 1A03011 TaxID=1926883	A0A328T476_9GAMM	A0A328T9E0_9GAMM	0.705611
131	Xanthomonadales bacterium CG02_land_8_20_14_3_00_62_12 TaxID=1974108	A0A2M7CZX3_9GAMM	A0A2M7D0S3_9GAMM	0.705131
132	Coxiellaceae bacterium RA15029 TaxID=2016198	A0A370CJG2_9COXI	A0A370CIK0_9COXI	0.704776
133	Candidatus Rickettsiella isopodorum TaxID=1225476	A0A1J8NKG4_9COXI	A0A1J8NGW5_9COXI	0.704776
134	Spongiibacteraceae bacterium TaxID=2026793	A0A2E7IMB4_9GAMM	A0A2E7IM59_9GAMM	0.704769
135	Candidatus Kentron sp. SD TaxID=2126332	A0A450YRD7_9GAMM	A0A450YNF4_9GAMM	0.702985
136	Candidatus Kentron sp. TUN TaxID=2126343	A0A450ZH09_9GAMM	A0A450ZWT4_9GAMM	0.702985
137	Candidatus Kentron sp. FW TaxID=2126338	A0A450S7E2_9GAMM	A0A450S9F5_9GAMM	0.702985
138	Methylophaga aminisulfidivorans MP TaxID=1026882	F5SVC7_9GAMM	F5T1C7_9GAMM	0.70188
139	Methylophaga lonarensis MPL TaxID=1286106	M7PHJ4_9GAMM	M7PRS0_9GAMM	0.70188
140	Methylophaga sp. TaxID=2024840	A0A6L6JNJ3_9GAMM	A0A6L6JJR7_9GAMM	0.70188
141	Methylophaga thiooxydans TaxID=392484	A0A0A0BHR0_9GAMM	A0A0A0BDE2_9GAMM	0.70188
142	Methylophaga sulfidovorans TaxID=45496	A0A1I3YHQ8_9GAMM	A0A1I4AVL5_9GAMM	0.70188
143	Methylophaga sp. 42_25_T18 TaxID=1856285	A0A1Z7WS25_9GAMM	A0A1Z7WU96_9GAMM	0.70188
144	Methylophaga frappieri (strain ATCC BAA-2434 / DSM 25690 / JAM7) TaxID=754477	I1YGI8_METFJ	I1YIP5_METFJ	0.70188
145	Kangiella geojedonensis TaxID=914150	A0A0F6TS28_9GAMM	A0A0F6TS54_9GAMM	0.700721
146	Halomonas cupida TaxID=44933	A0A1M7A277_9GAMM	A0A1M6ZYU0_9GAMM	0.699432
147	Halomonas chromatireducens TaxID=507626	A0A0X8HBK4_9GAMM	A0A0X8HCR1_9GAMM	0.699432
148	Halomonas daqiaonensis TaxID=650850	A0A1H7IK39_9GAMM	A0A1H7IF65_9GAMM	0.699432
149	Halomonas anticariensis (strain DSM 16096 / CECT 5854 / LMG 22089 / FP35) TaxID=1121939	S2KP55_HALAF	S2LGQ4_HALAF	0.699432
150	Halomonas sp. 1513 TaxID=1883416	A0A1P8R4K9_9GAMM	A0A1P8R4N7_9GAMM	0.699432
151	Halomonas sp. BC04 TaxID=1403540	W7Q0A3_9GAMM	W7QDS7_9GAMM	0.699432
152	Halomonas sp. DQ26W TaxID=2282311	A0A369L6S3_9GAMM	A0A369L7L3_9GAMM	0.699432
153	Halomonas sp. PA5 TaxID=2730357	A0A6M4FN22_9GAMM	A0A6M4FPC7_9GAMM	0.699432
154	Halomonas sp. PYC7W TaxID=2282305	A0A368U2M9_9GAMM	A0A368U4T3_9GAMM	0.699432
155	Halomonas urmiana TaxID=490901	A0A5R8MG40_9GAMM	A0A5R8MG58_9GAMM	0.699432
156	Halomonas urumqiensis TaxID=1684789	A0A2N7UGB5_9GAMM	A0A2N7UG89_9GAMM	0.699432
157	Halomonas nitroreducens TaxID=447425	A0A431V7J9_9GAMM	A0A431V673_9GAMM	0.699432
158	Halomonas huangheensis TaxID=1178482	W1N6Z6_9GAMM	W1N594_9GAMM	0.699432
159	Marinobacter gudaonensis TaxID=375760	A0A1I6HQU9_9ALTE	A0A1I6GJV5_9ALTE	0.699144
160	Oceanospirillum sp. TaxID=2021254	A0A2D5GCY2_9GAMM	A0A2D5GAB8_9GAMM	0.697725
161	Marinobacter sp. JH2 TaxID=2547598	A0A4P6WD24_9ALTE	A0A4P6W9J8_9ALTE	0.696805
162	Marinobacter sp. AC-23 TaxID=1879031	A0A1S2CBY4_9ALTE	A0A1S2CIT9_9ALTE	0.696805
163	Marinobacter sp. F3R11 TaxID=2267231	A0A366WJN9_9ALTE	A0A366WGE3_9ALTE	0.696805
164	Marinobacter halophilus TaxID=1323740	A0A2T1KAX7_9ALTE	A0A2T1KCH3_9ALTE	0.696805
165	Marinobacter excellens HL-55 TaxID=1305731	A0A0P7YB26_9ALTE	A0A0P7Z121_9ALTE	0.696805
166	Marinobacter litoralis TaxID=187981	A0A3M2RJ52_9ALTE	A0A3M2RF92_9ALTE	0.696805
167	Marinobacterium georgiense DSM 11526 TaxID=1122198	A0A1H4G875_9GAMM	A0A1H3XNH5_9GAMM	0.696464
168	Nitrosococcus watsoni (strain C-113) TaxID=105559	D8K8Z4_NITWC	D8K9I9_NITWC	0.696386
169	Nitrosococcus oceani TaxID=1229	UPI0004E90790	MURA_NITOC	0.696386
170	Neptunomonas concharum TaxID=1031538	A0A5P1R8X3_9GAMM	A0A5P1RDS6_9GAMM	0.696359
171	Neptunomonas antarctica TaxID=619304	A0A1N7NKL3_9GAMM	A0A1N7NXL4_9GAMM	0.696359
172	Pseudomonadales bacterium TaxID=1891229	A0A2D9Q063_9GAMM	A0A2D7YU67_9GAMM	0.69611
173	Pseudomonas oceani TaxID=1708783	A0A2P4EY94_9PSED	A0A2P4EQW1_9PSED	0.69611
174	Nitrosococcus halophilus (strain Nc4) TaxID=472759	D5BW33_NITHN	D5BVB6_NITHN	0.696002
175	Coxiellaceae bacterium TaxID=2026727	A0A7D5S1C7_9COXI	A0A7D5S8X0_9COXI	0.69531
176	Sinobacterium caligoides TaxID=933926	A0A3N2D4P8_9GAMM	A0A3N2E2A4_9GAMM	0.695141
177	Halorhodospira halophila (strain DSM 244 / SL1) TaxID=349124	LPXC_HALHL	MURA_HALHL	0.695139
178	uncultured bacterium TaxID=77133	K2CIG1_9BACT	K2AZQ1_9BACT	0.695014
179	Marinobacter segnicrescens TaxID=430453	A0A1I0G257_9ALTE	A0A1I0AVD0_9ALTE	0.694554
180	Alcanivorax sp. PA15-N-34 TaxID=2663008	A0A6N7LWX2_9GAMM	A0A6N7LWY0_9GAMM	0.694378
181	Alcanivorax nanhaiticus TaxID=1177154	A0A095SM91_9GAMM	A0A095SME2_9GAMM	0.694378
182	Halomonas aestuarii TaxID=1897729	A0A1J0VCL6_9GAMM	A0A1J0VCP9_9GAMM	0.693105
183	Oceanospirillales bacterium LUC14_002_19_P2 TaxID=1940822	A0A1Y1R5J9_9GAMM	A0A1Y1R5E4_9GAMM	0.692412
184	Marinobacterium sp. AK27 TaxID=1232683	A0A081G3M3_9GAMM	A0A081FXJ6_9GAMM	0.691715
185	Marinobacter lipolyticus SM19 TaxID=1318628	R8AYA1_9ALTE	R8B530_9ALTE	0.691182
186	Pseudoxanthomonas sp. TaxID=1871049	A0A7D6QBF5_9GAMM	A0A7D6QQB0_9GAMM	0.690394
187	Pseudoxanthomonas sp. Root65 TaxID=1736576	A0A0Q8F566_9GAMM	A0A0Q8F0N2_9GAMM	0.690394
188	Pseudohongiella spirulinae TaxID=1249552	A0A0S2KF01_9GAMM	A0A0S2KG76_9GAMM	0.689894
189	Nitrosomonadales TaxID=32003	A0A1J4ZFP5_9PROT	A0A1E4EZQ5_9PROT	0.689642
190	Marinospirillum celere TaxID=1122252	A0A1I1FZI8_9GAMM	A0A1I1G4I8_9GAMM	0.689546
191	Neptuniibacter caesariensis TaxID=207954	A0A2G6JPP2_NEPCE	A0A2G6JKS2_NEPCE	0.689083
192	Aquicella siphonis TaxID=254247	A0A5E4PJ58_9COXI	A0A5E4PEK3_9COXI	0.688804
193	Halomonas sp. MES3-P3E TaxID=2058321	A0A2N1AQN4_9GAMM	A0A2N1AQM2_9GAMM	0.688067
194	Halomonas sp. HL-93 TaxID=1666906	A0A1A8LXS0_9GAMM	A0A1A8M058_9GAMM	0.688067
195	Halomonas sp. 54_146 TaxID=1635257	A0A101D5Z4_9GAMM	A0A101D5Y6_9GAMM	0.688067
196	Halomonas sp. 'Soap Lake #7' TaxID=1962264	A0A1U9R7E6_9GAMM	A0A1U9R8T3_9GAMM	0.688067
197	Halomonas sp. RC TaxID=2498859	A0A433LAV4_9GAMM	A0A3S0WIW5_9GAMM	0.688067
198	Halomonas sp. KO116 TaxID=1504981	A0A0D5M5R3_9GAMM	A0A0D5M4S9_9GAMM	0.688067
199	Halomonas sp. JB37 TaxID=2024405	A0A2A3XGB3_9GAMM	A0A2A3XHA3_9GAMM	0.688067
200	Halomonas sp. ALS9 TaxID=1805819	A0A1A9R0C8_9GAMM	A0A1A9QYV2_9GAMM	0.688067
201	Halomonas sp. JB380 TaxID=1434831	UPI000B3514EC	A0A1R4I396_9GAMM	0.688067
202	Halomonas sp. TD01 TaxID=999141	F7SJU3_9GAMM	F7SJR0_9GAMM	0.688067
203	Halomonas sp. THAF12 TaxID=2587849	A0A5P9HCH4_9GAMM	A0A5P9HC77_9GAMM	0.688067
204	Halomonas sp. THAF5a TaxID=2587844	A0A5P9IP54_9GAMM	A0A5P9IQD8_9GAMM	0.688067
205	Halomonas sp. TQ8S TaxID=2282306	A0A368TX29_9GAMM	A0A368U4Z9_9GAMM	0.688067
206	Halomonas sp. es.049 TaxID=1761788	A0A2N0G6G4_9GAMM	A0A2N0G6D3_9GAMM	0.688067
207	Halomonas subterranea TaxID=416874	A0A1H9QVC2_9GAMM	A0A1H9QY12_9GAMM	0.688067
208	Halomonas sulfidaeris TaxID=115553	A0A365TTY1_9GAMM	A0A365TTZ6_9GAMM	0.688067
209	Halomonas sp. HAL1 TaxID=550984	G4F8T8_9GAMM	G4F8Q5_9GAMM	0.688067
210	Halovibrio variabilis TaxID=31910	A0A511UQT1_9GAMM	A0A511ULR8_9GAMM	0.688067
211	Halomonas sp. GFAJ-1 TaxID=1118153	H0J467_9GAMM	H0J434_9GAMM	0.688067
212	Halomonas sp. HL-48 TaxID=1479235	A0A0P7Y5T8_9GAMM	A0A0N8KJL5_9GAMM	0.688067
213	Halomonas sp. G11 TaxID=1684425	A0A1A0EZA6_9GAMM	A0A1A0EZC0_9GAMM	0.688067
214	Halomonas songnenensis TaxID=1176243	A0A2T0V7H4_9GAMM	A0A2T0V7P6_9GAMM	0.688067
215	Halomonas sp. QHL1 TaxID=1123773	A0A1J8PXK7_9GAMM	A0A1J8PXH7_9GAMM	0.688067
216	Halomonas nigrificans TaxID=2042704	A0A2A4HR67_9GAMM	A0A2A4HT38_9GAMM	0.688067
217	Halomonas TaxID=2745	UPI0005911F34	A0A327IFT3_9GAMM	0.688067
218	Halomonas andesensis TaxID=447567	A0A3S1DRJ3_9GAMM	A0A433KS64_9GAMM	0.688067
219	Halomonas nanhaiensis TaxID=1258546	A0A433KH73_9GAMM	A0A433KH47_9GAMM	0.688067
220	Halomonas beimenensis TaxID=475662	A0A291P5L8_9GAMM	A0A291P5L2_9GAMM	0.688067
221	Halomonas boliviensis LC1 TaxID=1072583	A0A265DXE2_9GAMM	A0A265DXI8_9GAMM	0.688067
222	Halomonas campaniensis TaxID=213554	UPI00161E0D01	A0A3D0KDJ2_9GAMM	0.688067
223	Coxiella sp. DG_40 TaxID=1703354	A0A0S7XYI4_9COXI	A0A0S7XYX2_9COXI	0.687354
224	Oleiphilus sp. HI0079 TaxID=1822254	A0A657B612_9GAMM	A0A657BAU8_9GAMM	0.687271
225	Hahella sp. CCB-MM4 TaxID=1926491	A0A261GKE9_9GAMM	A0A261GG95_9GAMM	0.687107
226	Thioalkalivibrio nitratireducens (strain DSM 14787 / UNIQEM 213 / ALEN2) TaxID=1255043	L0DYW2_THIND	L0DZ76_THIND	0.686571
227	Gammaproteobacteria bacterium LSUCC0112 TaxID=1778437	A0A4Y8UV56_9GAMM	A0A4Y8USZ2_9GAMM	0.686491
228	Pseudomonas sp. WN033 TaxID=2032629	A0A2A2FVE0_9PSED	A0A2A2FYH9_9PSED	0.685466
229	Plasticicumulans lactativorans TaxID=1133106	A0A4R2KZP1_9GAMM	A0A4R2L1J6_9GAMM	0.684709
230	Thioflexothrix psekupsii TaxID=1570016	A0A251X3R6_9GAMM	A0A251XBS0_9GAMM	0.684296
231	Methylomonas sp. TaxID=418	A0A2P5NCT1_METSP	A0A2P5NCI5_METSP	0.683961
232	Pseudomonas sp. RIT 412 TaxID=2202161	A0A329J364_9PSED	A0A329J2I9_9PSED	0.683005
233	Telmatospirillum siberiense TaxID=382514	A0A2N3PQK8_9PROT	A0A2N3Q101_9PROT	0.682881
234	Gammaproteobacteria bacterium TaxID=1913989	A0A7C6X9P8_9GAMM	A0A7C6T4G5_9GAMM	0.682756
235	Pseudomonas sp. C27(2019) TaxID=2604941	A0A5J6QG84_9PSED	A0A5J6Q6Q9_9PSED	0.682756
236	Halomonas subglaciescola TaxID=29571	A0A1M7F2D9_9GAMM	A0A1M7F3F1_9GAMM	0.681986
237	Lysobacter alkalisoli TaxID=2591633	A0A514BU55_9GAMM	A0A514BPP0_9GAMM	0.681396
238	Proteobacteria bacterium ST_bin11 TaxID=1978759	A0A1W9JN79_9PROT	A0A1W9JMM1_9PROT	0.681226
239	Methylomonas sp. Kb3 TaxID=1611544	A0A2N0V7F2_9GAMM	A0A2N0V4B8_9GAMM	0.681226
240	Methylomonas TaxID=416	A0A4R3XSX8_METMH	A0A4R3YD11_METMH	0.681226
241	Methylomonas methanica TaxID=421	A0A177ME25_METMH	A0A177MSX2_METMH	0.681226
242	Candidatus Pseudomonas adelgestsugas TaxID=1302376	A0A481QM75_9PSED	A0A481QLQ5_9PSED	0.68082
243	Solemya elarraichensis gill symbiont TaxID=1918949	A0A1T2LBW7_9GAMM	A0A1T2LCE4_9GAMM	0.680518
244	Halomonas xianhensis TaxID=442341	A0A4R8FU54_9GAMM	A0A1I3BY56_9GAMM	0.678931
245	Halomonas ilicicola DSM 19980 TaxID=1121942	A0A1M5C5F4_9GAMM	A0A1M5C7I2_9GAMM	0.678931
246	Halomonadaceae bacterium T82-2 TaxID=1783518	A0A139CCB9_9GAMM	A0A139CC87_9GAMM	0.678931
247	Gammaproteobacteria bacterium HGW-Gammaproteobacteria-11 TaxID=2013793	A0A2N1ZBT5_9GAMM	A0A2N1ZCW5_9GAMM	0.678813
248	Xanthomonadaceae bacterium SCN 69-123 TaxID=1660170	A0A1E4KQT6_9GAMM	A0A1E4KGG3_9GAMM	0.678421
249	Nitrosococcus wardiae TaxID=1814290	A0A4P7BY91_9GAMM	A0A4P7BXU0_9GAMM	0.678193
250	gamma proteobacterium SS-5 TaxID=947516	A0A5Q0EHY6_9GAMM	A0A5Q0EKG8_9GAMM	0.678109
251	Pseudomonas lutea TaxID=243924	A0A098ST12_9PSED	A0A098SUH2_9PSED	0.678037
252	Pseudomonas sagittaria TaxID=1135990	A0A1I5NQH7_9PSED	A0A1I5NTQ1_9PSED	0.677983
253	Pseudomonas linyingensis TaxID=915471	A0A1H6SAS6_9PSED	A0A1H6SD85_9PSED	0.677983
254	Candidatus Kentron sp. FM TaxID=2126340	A0A450T0S3_9GAMM	A0A450SCG1_9GAMM	0.677716
255	Candidatus Kentron sp. G TaxID=2126341	A0A451CNS8_9GAMM	A0A451CBH5_9GAMM	0.677716
256	Betaproteobacteria bacterium SG8_41 TaxID=1703391	A0A0S8CAN8_9PROT	A0A0S8C036_9PROT	0.677523
257	Thioalkalivibrio paradoxus ARh 1 TaxID=713585	W0DQK9_9GAMM	W0DL38_9GAMM	0.677316
258	Gammaproteobacteria bacterium SG8_11 TaxID=1703402	A0A0S8A5F8_9GAMM	A0A0S8A362_9GAMM	0.676962
259	Motiliproteus sp. MSK22-1 TaxID=1897630	A0A1R1M9X4_9GAMM	A0A1R1LS93_9GAMM	0.676736
260	Neptuniibacter sp. Phe_28 TaxID=1795871	A0A136H7K7_9GAMM	A0A136HGK7_9GAMM	0.676601
261	Reinekea sp. SSH23 TaxID=2593301	A0A5C8Z1H8_9GAMM	A0A5C8Z5J1_9GAMM	0.676443
262	Hahella sp. KA22 TaxID=1628392	A0A3T0VH21_9GAMM	A0A3T0VI19_9GAMM	0.676249
263	Hahella chejuensis (strain KCTC 2396) TaxID=349521	LPXC_HAHCH	MURA_HAHCH	0.676249
264	Arenimonas metalli CF5-1 TaxID=1384056	A0A091B3T3_9GAMM	A0A091BN31_9GAMM	0.67612
265	Oceanicoccus sagamiensis TaxID=716816	A0A1X9NFS6_9GAMM	A0A1X9NB79_9GAMM	0.675579
266	Marinobacterium halophilum TaxID=267374	A0A2P8F4H7_9GAMM	A0A2P8EYT8_9GAMM	0.675458
267	Pseudomonas taeanensis MS-3 TaxID=1395571	A0A0A1YIC7_9PSED	A0A0A1YHJ6_9PSED	0.675442
268	Pseudomonas sp. TC-11 TaxID=2161748	A0A2T5PET0_9PSED	A0A2T5PEX3_9PSED	0.675442
269	Pseudomonas composti TaxID=658457	UPI00077432FC	A0A1I5J9B4_9PSED	0.675442
270	Pseudomonas sp. SJZ079 TaxID=2572887	A0A560PJQ3_9PSED	A0A560PJL7_9PSED	0.675442
271	Pseudomonas vancouverensis TaxID=95300	A0A1H2M1B8_PSEVA	A0A1H2P9U7_PSEVA	0.675442
272	Xanthomonadales bacterium 63-13 TaxID=1895867	A0A1Q4F866_9GAMM	A0A1Q4F8A9_9GAMM	0.675151
273	Cobetia TaxID=204286	A0A4U1M2L9_COBMA	A0A4U1M3Y3_COBMA	0.675139
274	Gammaproteobacteria bacterium HGW-Gammaproteobacteria-2 TaxID=2013798	A0A2N1Y4D6_9GAMM	A0A2N1Y0W4_9GAMM	0.675023
275	Xanthomonadales bacterium CG17_big_fil_post_rev_8_21_14_2_50_64_11 TaxID=1974109	A0A2H0HT91_9GAMM	A0A2H0HU10_9GAMM	0.675023
276	Gammaproteobacteria bacterium HGW-Gammaproteobacteria-4 TaxID=2013800	A0A2N1XF96_9GAMM	A0A2N1XF91_9GAMM	0.675023
277	Neptunomonas qingdaonensis TaxID=1045558	A0A1I2TGB0_9GAMM	A0A1I2UH76_9GAMM	0.673926
278	marine sediment metagenome TaxID=412755	A0A0F9VQ02_9ZZZZ	A0A0F9XT23_9ZZZZ	0.673677
279	Pseudomonas xinjiangensis TaxID=487184	A0A1H1LQR8_9PSED	A0A1H1VL39_9PSED	0.673677
280	Pseudomonas bauzanensis TaxID=653930	A0A031MJ45_9PSED	A0A031M811_9PSED	0.673677
281	Pseudomonas litoralis TaxID=797277	A0A1H1UBU0_9PSED	A0A1H1LLG3_9PSED	0.673677
282	Pseudomonas saudimassiliensis TaxID=1461581	A0A078M9M9_9PSED	A0A078M811_9PSED	0.673677
283	Pseudomonas sp. OIL-1 TaxID=2706126	A0A6C0TLJ2_9PSED	A0A6C0TWC2_9PSED	0.673677
284	Pseudomonas sp. MYb185 TaxID=1848729	A0A2P6JT81_9PSED	A0A2P6JL84_9PSED	0.673677
285	Candidatus Tenderia electrophaga TaxID=1748243	A0A0S2TAY9_9GAMM	A0A0S2THJ4_9GAMM	0.673323
286	Methylomonas lenta TaxID=980561	A0A177MY60_9GAMM	A0A177MXT8_9GAMM	0.673224
287	Legionella adelaidensis TaxID=45056	A0A0W0R5W9_9GAMM	A0A0W0R3T9_9GAMM	0.673129
288	Arenimonas terrae TaxID=2546226	A0A5C4RWG7_9GAMM	A0A5C4RXG7_9GAMM	0.672779
289	mine drainage metagenome TaxID=410659	T0Y877_9ZZZZ	T1C3T8_9ZZZZ	0.67271
290	Ketobacter alkanivorans TaxID=1917421	A0A2K9LP36_9GAMM	A0A2K9LRH8_9GAMM	0.67267
291	Pseudomonas sp. DMKU_BBB3-04 TaxID=2593654	A0A553H3H7_9PSED	A0A553H3D2_9PSED	0.672389
292	Pseudomonas panipatensis TaxID=428992	A0A1G8KJQ2_9PSED	A0A1G8KHK7_9PSED	0.672389
293	Caenispirillum bisanense TaxID=414052	A0A286G4U6_9PROT	A0A286G0J3_9PROT	0.672171
294	Coxiella sp. RIFCSPHIGHO2_12_FULL_44_14 TaxID=1797697	A0A1F8VGF2_9COXI	A0A1F8V8M3_9COXI	0.67154
295	Xanthomonadales TaxID=135614	A0A1E4NNQ1_9GAMM	A0A1E4K9Z7_9GAMM	0.671273
296	Tahibacter aquaticus TaxID=520092	A0A4R6Z9W7_9GAMM	A0A4R6Z2J7_9GAMM	0.671273
297	Gammaproteobacteria bacterium RIFCSPHIGHO2_02_FULL_42_13 TaxID=1798271	A0A1G0FBG1_9GAMM	A0A1G0FAP1_9GAMM	0.671236
298	Pleionea mediterranea TaxID=523701	A0A316FHL9_9GAMM	A0A316FJ22_9GAMM	0.670651
299	Pseudohongiella acticola TaxID=1524254	A0A1E8CFK3_9GAMM	A0A1E8CFN2_9GAMM	0.670259
300	Aquimonas voraii TaxID=265719	A0A1G6YKW3_9GAMM	A0A1G6TYB4_9GAMM	0.670204
301	Natrialbaceae archaeon XQ-INN 246 TaxID=2419781	A0A6H0IXZ0_9EURY	A0A6H0IYE8_9EURY	0.67017
302	Wenzhouxiangella sp. XN24 TaxID=2713569	A0A6M1Y5F5_9GAMM	A0A6M1Y342_9GAMM	0.670048
303	Guyparkeria sp. SCN-R1 TaxID=2341113	A0A426QSU2_9GAMM	A0A426QPL2_9GAMM	0.669001
304	Salinicola sp. MH3R3-1 TaxID=1928762	A0A1Q8T0E4_9GAMM	A0A1Q8T074_9GAMM	0.668332
305	Betaproteobacteria bacterium RIFCSPLOWO2_02_FULL_67_26 TaxID=1797492	A0A1F4B8S1_9PROT	A0A1F4BMH6_9PROT	0.668181
306	Pseudomonas formosensis TaxID=1002526	A0A1I6C443_9PSED	A0A1I5ZM71_9PSED	0.668019
307	Thioploca ingrica TaxID=40754	A0A090BVG9_9GAMM	A0A090AAV3_9GAMM	0.667048
308	Kangiella profundi TaxID=1561924	A0A2K9AH62_9GAMM	A0A2K9ACZ4_9GAMM	0.667014
309	Gammaproteobacteria bacterium ESL0073 TaxID=2070539	A0A2Z3HU66_9GAMM	A0A2Z3IB07_9GAMM	0.666935
310	Entomomonas moraniae TaxID=2213226	A0A3S9XF15_9GAMM	A0A3S9XB20_9GAMM	0.666935
311	Pseudomonas daroniae TaxID=2487519	A0A4Q9QRH0_9PSED	A0A4Q9QRA0_9PSED	0.666603
312	Pseudomonas caspiana TaxID=1451454	A0A502JSZ9_9PSED	A0A1Y3PCW9_9PSED	0.666603
313	Paucimonas lemoignei TaxID=29443	A0A2X4AKL6_PAULE	A0A2X4ACZ7_PAULE	0.666603
314	Pseudomonas syringae group TaxID=136849	A0A3M3S5D4_9PSED	A0A0W0HUW6_PSEVI	0.666603
315	Pseudomonadaceae TaxID=135621	A0A1E5XGI3_9PSED	A0A3M4VZJ1_PSECI	0.666603
316	Pseudomonas syringae TaxID=317	A0A1C7ZAF6_PSESX	A0A085VFS0_PSESX	0.666603
317	Pseudomonas cichorii TaxID=36746	A0A3M4LQ68_PSECI	A0A3M4LR40_PSECI	0.666603
318	Stenotrophomonas sp. 278 TaxID=2479851	A0A3R8URV9_9GAMM	A0A3R8V3C4_9GAMM	0.666014
319	Cycloclasticus sp. symbiont of Poecilosclerida sp. N TaxID=1840472	A0A1X1QP96_9GAMM	A0A1X1QIF5_9GAMM	0.665856
320	Sulfuricella sp. T08 TaxID=1632857	A0A0E9MH07_9PROT	A0A0E9MEH5_9PROT	0.665457
321	Spongiibacter sp. TaxID=2024860	A0A2D7WHE3_9GAMM	A0A2D7WIL0_9GAMM	0.66384
322	Arenimonas composti TR7-09 = DSM 18010 TaxID=1121013	A0A091BIA4_9GAMM	A0A091BIY9_9GAMM	0.663695
323	Gammaproteobacteria bacterium RIFCSPHIGHO2_12_FULL_63_22 TaxID=1798290	A0A1G0I8W8_9GAMM	A0A1G0IEQ9_9GAMM	0.663695
324	Alteromonadaceae bacterium 2052S.S.stab0a.01 TaxID=1304900	A0A495DC63_9ALTE	A0A495DK57_9ALTE	0.662403
325	Sulfurirhabdus autotrophica TaxID=1706046	A0A4R3XVK2_9PROT	A0A4R3XWV2_9PROT	0.66097
326	Arenimonas caeni TaxID=2058085	A0A2P6MBY6_9GAMM	A0A2P6MBS9_9GAMM	0.660574
327	Arenimonas sp. SCN 70-307 TaxID=1660089	A0A1D2RT92_9GAMM	A0A1D2RSZ6_9GAMM	0.660574
328	Ventosimonas gracilis TaxID=1680762	A0A139SVB9_9GAMM	A0A139SXJ2_9GAMM	0.660517
329	Azotobacter chroococcum TaxID=353	A0A4R1PT44_9GAMM	A0A4R1PT06_9GAMM	0.660517
330	Azotobacter vinelandii TaxID=354	LPXC_AZOVD	MURA_AZOVD	0.660517
331	cellular organisms TaxID=131567	A0A0M4QFU3_9PSED	A0A6A5L3S5_LUPAL	0.660517
332	Pseudomonas zhaodongensis TaxID=1176257	A0A3M2HKZ7_9PSED	A0A365PVK4_9PSED	0.660517
333	Pseudomonas xanthomarina DSM 18231 TaxID=1403346	A0A1M5K052_9PSED	A0A1M5K3F3_9PSED	0.660517
334	unclassified Pseudomonas TaxID=196821	A0A2V4TXZ4_9PSED	A0A387AFL0_9PSED	0.660517
335	Azotobacter beijerinckii TaxID=170623	A0A1I4DVQ2_9GAMM	A0A1H6RT84_9GAMM	0.660517
336	Pseudomonas stutzeri TaxID=316	A0A2N8S1R7_PSEST	A0A6I6LHM7_PSEST	0.660517
337	Pseudomonas kuykendallii TaxID=1007099	A0A2W5CW79_9PSED	A0A2W5EWZ9_9PSED	0.660517
338	Pseudomonas knackmussii (strain DSM 6978 / LMG 23759 / B13) TaxID=1301098	A0A024HN32_PSEKB	A0A024HMK7_PSEKB	0.660517
339	Pseudomonas jinjuensis TaxID=198616	A0A1H0P246_9PSED	A0A1H0QPL7_9PSED	0.660517
340	Pseudomonas hussainii TaxID=1429083	A0A1H7LM78_9PSED	A0A1H7SSZ7_9PSED	0.660517
341	Pseudomonas flexibilis TaxID=706570	A0A0B3BWR4_9PSED	A0A0B3BWW0_9PSED	0.660517
342	Pseudomonas benzenivorans TaxID=556533	A0A1G8FJP4_9PSED	A0A1G8GU67_9PSED	0.660517
343	Pseudomonas TaxID=286	M4WWA4_9PSED	MURA_PSEA8	0.660517
344	Pseudomonadales bacterium RIFCSPLOWO2_12_59_9 TaxID=1802009	A0A1G3E386_9GAMM	A0A1G3EE11_9GAMM	0.660517
345	Proteobacteria TaxID=1224	LPXC_PSEA8	A0A127MN11_9PSED	0.660517
346	Pseudomonas pharmafabricae TaxID=1905276	A0A2I0CLX1_9PSED	A0A2I0CSR5_9PSED	0.660517
347	Pseudomonas resinovorans NBRC 106553 TaxID=1245471	S6AS01_PSERE	S6AMM0_PSERE	0.660517
348	Pseudomonas saudiphocaensis TaxID=1499686	A0A078LX56_9PSED	A0A078LVJ3_9PSED	0.660517
349	Pseudomonas sp. 8AS TaxID=2653163	A0A653QA81_9PSED	A0A653ZES4_9PSED	0.660517
350	Pseudomonas sp. TaxID=306	A0A2M8UWX6_PSESP	A0A2M8UWT8_PSESP	0.660517
351	Pseudomonas sp. TCU-HL1 TaxID=1856685	A0A1B3E2B7_9PSED	A0A1B3E268_9PSED	0.660517
352	Pseudomonas sp. SST3 TaxID=2267882	A0A658GCB6_9PSED	A0A658G9V3_9PSED	0.660517
353	Pseudomonas sp. S1-A32-2 TaxID=2731681	A0A6M8FJ53_9PSED	A0A6M8F4P9_9PSED	0.660517
354	Pseudomonas sp. PE08 TaxID=2604832	A0A5J6QKU8_9PSED	A0A5J6QJH1_9PSED	0.660517
355	Pseudomonas sp. L-22-4S-12 TaxID=2610893	A0A6I4R9D9_9PSED	A0A6I4R4M8_9PSED	0.660517
356	Pseudomonas sp. IC_126 TaxID=2547400	A0A4R0PQ29_9PSED	A0A4V2MQ98_9PSED	0.660517
357	Pseudomonas sp. HAR-UPW-AIA-41 TaxID=1985301	A0A2A2IW12_9PSED	A0A2A2IVB5_9PSED	0.660517
358	Pseudomonas sp. 8Z TaxID=2653166	A0A654DBI4_9PSED	A0A654DBL0_9PSED	0.660517
359	Pseudomonas sp. OV467 TaxID=2135592	A0A2V5A8N2_9PSED	A0A2V5ABH4_9PSED	0.660517
360	Methylophaga nitratireducenticrescens TaxID=754476	I1XHJ6_METNJ	I1XGK5_METNJ	0.660092
361	Halomonas caseinilytica TaxID=438744	A0A1M6X8A3_9GAMM	A0A1M6X440_9GAMM	0.658356
362	Thiohalomonas denitrificans TaxID=415747	A0A1G5PMV2_9GAMM	A0A1G5PMW8_9GAMM	0.658135
363	Halomonas heilongjiangensis TaxID=1387883	A0A2N7TKJ8_9GAMM	A0A2N7TKM5_9GAMM	0.657644
364	Halomonas korlensis TaxID=463301	A0A1I7JYB6_9GAMM	A0A1I7JXD5_9GAMM	0.657644
365	Halomonas gudaonensis TaxID=376427	A0A1G8XIZ7_9GAMM	A0A1G8XKV3_9GAMM	0.657644
366	Halomonas pantelleriensis TaxID=48727	A0A1G9NPE2_9GAMM	A0A1G9NL26_9GAMM	0.657644
367	Halomonas sp. WRN001 TaxID=2032625	A0A2A2ESP9_9GAMM	A0A2A2ESL6_9GAMM	0.657644
368	Halomonadaceae TaxID=28256	A0A2E2BM31_9GAMM	A0A0P7E4N2_9GAMM	0.657644
369	Halomonas endophytica TaxID=2033802	A0A2N7U909_9GAMM	A0A2N7U8X6_9GAMM	0.657644
370	Halomonas sp. LBP4 TaxID=2044917	A0A318LCA4_9GAMM	A0A318LCE3_9GAMM	0.657644
371	Xanthomonadales bacterium RIFOXYA1_FULL_69_10 TaxID=1802656	A0A1G4A5E7_9GAMM	A0A1G4A7D4_9GAMM	0.657536
372	Candidatus Kentron sp. DK TaxID=2126562	A0A450SMK2_9GAMM	A0A450TIC4_9GAMM	0.65687
373	Thiotrichaceae bacterium TaxID=2030882	A0A2A5FZR1_9GAMM	A0A2A5G1C4_9GAMM	0.656268
374	Gammaproteobacteria bacterium 39-13 TaxID=1895767	A0A1Q3SNU9_9GAMM	A0A1Q3SNR8_9GAMM	0.656171
375	Gammaproteobacteria bacterium RIFCSPHIGHO2_12_FULL_35_23 TaxID=1798274	A0A1G0FWI5_9GAMM	A0A1G0FY14_9GAMM	0.655853
376	Pseudoxanthomonas sp. CF125 TaxID=1855303	A0A1H1EQM5_9GAMM	A0A1H1BKA3_9GAMM	0.655754
377	Marinobacter antarcticus TaxID=564117	A0A1M6USR7_9ALTE	A0A1M6RU50_9ALTE	0.655017
378	Marinobacter sp. ANT_B65 TaxID=2039467	A0A2A5LV17_9ALTE	A0A2A5LZ22_9ALTE	0.655017
379	Oceanospirillales bacterium TaxID=1914300	A0A2A4XJU0_9GAMM	A0A2A4YMM6_9GAMM	0.655017
380	Marinobacter sp. TaxID=50741	A0A3D5Q6X0_9ALTE	A0A2D7X0Y3_9ALTE	0.655017
381	Halomonas sp. TaxID=1486246	A0A2E2QUS9_HALSX	A0A2E2QSJ6_HALSX	0.655017
382	Marinobacter nitratireducens TaxID=1137280	A0A072NDS2_9ALTE	A0A072N336_9ALTE	0.655017
383	Alteromonadaceae bacterium TaxID=1916082	A0A2E5MIV5_9ALTE	A0A2E5MNR2_9ALTE	0.655017
384	Marinobacter subterrani TaxID=1658765	A0A0J7J6Z6_9ALTE	A0A0J7JC27_9ALTE	0.655017
385	Marinobacter salinus TaxID=1874317	A0A1D9GM80_9ALTE	A0A1D9GHH4_9ALTE	0.655017
386	Marinobacter sp. ZYF650 TaxID=2604327	A0A5B0VEW4_9ALTE	A0A5B0VQ24_9ALTE	0.655017
387	Marinobacter sp. LV10R510-11A TaxID=1415568	A0A285Q937_9ALTE	A0A285Q909_9ALTE	0.655017
388	Marinobacter sp. lvr2a5a20 TaxID=1761797	A0A4R8E383_9ALTE	A0A4V6QA66_9ALTE	0.655017
389	Tamilnaduibacter salinus TaxID=1484056	A0A2A2I416_9ALTE	A0A2A2I1N3_9ALTE	0.654684
390	Saccharophagus degradans (strain 2-40 / ATCC 43961 / DSM 17024) TaxID=203122	LPXC_SACD2	MURA_SACD2	0.65453
391	Lysobacter maris TaxID=1605891	A0A508B035_9GAMM	A0A2U9T2C7_9GAMM	0.654407
392	Thioalkalivibrio sp. (strain K90mix) TaxID=396595	D3SD85_THISK	D3SDS6_THISK	0.654366
393	Thioalkalivibrio versutus TaxID=106634	A0A1V3BSH3_9GAMM	A0A0G3G5T3_9GAMM	0.654366
394	Aidingimonas halophila TaxID=574349	A0A1H2QR24_9GAMM	A0A1H2QWM4_9GAMM	0.65405
395	Pseudomonas sp. M30-35 TaxID=1981174	A0A1Y0KV95_9PSED	A0A1Y0KVB5_9PSED	0.65382
396	Pseudomonas segetis TaxID=298908	A0A239CWV6_9PSED	A0A239CZT8_9PSED	0.65382
397	Granulosicoccus antarcticus IMCC3135 TaxID=1192854	A0A2Z2P0N4_9GAMM	A0A2Z2P0Q3_9GAMM	0.653608
398	Ahniella affigens TaxID=2021234	A0A2P1PM60_9GAMM	A0A2P1PN46_9GAMM	0.653225
399	Pseudomonas sp. A-1 TaxID=1821274	A0A4V3X7L2_9PSED	A0A4S4JPK4_9PSED	0.65284
400	Pseudomonas oryzae TaxID=1392877	A0A1H1LHC7_9PSED	A0A1H1LE49_9PSED	0.65284
401	Halothiobacillus sp. XI15 TaxID=1766620	A0A0W1RV37_9GAMM	A0A0W1RWB9_9GAMM	0.652678
402	Marinobacter sp. LV10R520-4 TaxID=1761796	A0A2A9FMK1_9ALTE	A0A2A9FKW5_9ALTE	0.652539
403	Xanthomonadaceae bacterium TaxID=1926873	A0A3C0HK84_9GAMM	A0A7C6W1A7_9GAMM	0.651573
404	Zymobacter palmae TaxID=33074	A0A348HDI0_9GAMM	A0A348HGV4_9GAMM	0.651307
405	Gammaproteobacteria bacterium 13_2_20CM_66_19 TaxID=1805166	A0A1Q6WDI7_9GAMM	A0A1Q6WBD1_9GAMM	0.650438
406	Gammaproteobacteria bacterium CG12_big_fil_rev_8_21_14_0_65_46_12 TaxID=1974024	A0A2H0IAV0_9GAMM	A0A2H0I7K3_9GAMM	0.650337
407	Chromatiaceae TaxID=1046	V4JI76_9GAMM	V4JEI4_9GAMM	0.649616
408	Pseudoxanthomonas suwonensis TaxID=314722	UPI00048CC043	A0A0E3Z3N8_9GAMM	0.649569
409	Lysobacter dokdonensis DS-58 TaxID=1300345	A0A0A2WF89_9GAMM	A0A0A2WCF8_9GAMM	0.649368
410	Alcanivorax borkumensis (strain ATCC 700651 / DSM 11573 / NCIMB 13689 / SK2) TaxID=393595	LPXC_ALCBS	MURA_ALCBS	0.648946
411	Alcanivorax sp. DG881 TaxID=236097	B4WWZ1_9GAMM	B4WWU5_9GAMM	0.648946
412	Pseudoxanthomonas sp. 3HH-4 TaxID=1690214	A0A543DBQ8_9GAMM	A0A543E7Q8_9GAMM	0.648606
413	Pseudoxanthomonas wuyuanensis TaxID=1073196	A0A286DCF0_9GAMM	A0A286DDF9_9GAMM	0.648606
414	Telmatospirillum sp. TaxID=2079197	A0A6A8QGR6_9PROT	A0A6A8QA77_9PROT	0.648461
415	Bermanella sp. TaxID=2024825	A0A2D4RYZ1_9GAMM	A0A2D4S5U9_9GAMM	0.64836
416	Alkalispirillum mobile TaxID=85925	A0A498C351_9GAMM	A0A498BU04_9GAMM	0.647647
417	Thioalkalivibrio denitrificans TaxID=108003	A0A1V3NN35_9GAMM	A0A1V3NN93_9GAMM	0.647123
418	Reinekea marinisedimentorum TaxID=230495	A0A4R3I8Q0_9GAMM	A0A4V2UIV8_9GAMM	0.646845
419	Halomonas pacifica TaxID=77098	A0A510X6H3_9GAMM	A0A510X6K7_9GAMM	0.646279
420	Stenotrophomonas sp. Nf4 TaxID=2116542	A0A2T3X3T0_9GAMM	A0A2T3WHZ2_9GAMM	0.646166
421	Marinobacter confluentis TaxID=1697557	A0A4Z1C6H9_9ALTE	A0A4Z1BJQ1_9ALTE	0.644984
422	Stenotrophomonas maltophilia TaxID=40324	A0A1I6LRH8_STEMA	A0A0D0JJN0_STEMA	0.644447
423	Gammaproteobacteria bacterium RIFCSPHIGHO2_12_FULL_41_20 TaxID=1798283	A0A1G0HBH6_9GAMM	A0A1G0HA72_9GAMM	0.643831
424	Pseudoxanthomonas dokdonensis TaxID=344882	A0A0R0CK81_9GAMM	A0A0R0CP62_9GAMM	0.643215
425	Niveispirillum lacus TaxID=1981099	A0A255YT77_9PROT	A0A255YVY0_9PROT	0.642865
426	Methylobacter sp. TaxID=2051955	A0A2P5NWW2_9GAMM	A0A2P5NXR4_9GAMM	0.642811
427	Pseudomonas seleniipraecipitans TaxID=640205	A0A1G7K4H0_9PSED	A0A1G7KF30_9PSED	0.642118
428	Pseudoxanthomonas indica TaxID=428993	A0A1T5LGB4_9GAMM	A0A1T5LKK2_9GAMM	0.641819
429	Stenotrophomonas sp. LMG 10879 TaxID=487706	A0A2G7RVP4_9GAMM	A0A2G7RZN2_9GAMM	0.641454
430	Stenotrophomonas sp. Betaine-02u-21 TaxID=2058301	A0A2N1GHF7_9GAMM	A0A2N1GIE2_9GAMM	0.641454
431	Stenotrophomonas sp. ZAC14D2_NAIMI4_6 TaxID=2072406	A0A3Q8F270_9GAMM	A0A3Q8F139_9GAMM	0.641454
432	Stenotrophomonas TaxID=40323	A0A2J0T2U9_STEMA	A0A3N1QYV2_STEMA	0.641454
433	Pseudomonas guangdongensis TaxID=1245526	A0A1H2DWX0_9PSED	A0A1H2DYT8_9PSED	0.640968
434	Sneathiella sp. DP05 TaxID=2606216	A0A6L8W820_9PROT	A0A6L8WBC8_9PROT	0.640073
435	Solemya velum gill symbiont TaxID=2340	A0A0B0HE92_SOVGS	A0A0B0HBX4_SOVGS	0.639935
436	Methyloprofundus sedimenti TaxID=1420851	A0A1V8M6H4_9GAMM	A0A1V8M6D9_9GAMM	0.639881
437	Pseudofulvimonas gallinarii TaxID=634155	A0A4S3KY25_9GAMM	A0A4R3L0H0_9GAMM	0.639657
438	Magnetospirillum sp. UT-4 TaxID=2681467	UPI001571FA1D	A0A6J4F8B5_9PROT	0.639203
439	Acidihalobacter prosperus TaxID=160660	A0A1A6C3C7_9GAMM	A0A1D8IR98_9GAMM	0.638945
440	Gammaproteobacteria bacterium CG22_combo_CG10-13_8_21_14_all_40_8 TaxID=1974025	A0A2H0D9P8_9GAMM	A0A2H0DEU5_9GAMM	0.638561
441	Magnetospira sp. (strain QH-2) TaxID=1288970	UPI0005FA78C6	W6KBS8_MAGSQ	0.638262
442	Rhodospirillales bacterium TaxID=2026786	A0A7C1Y228_9PROT	A0A2E8YT34_9PROT	0.637889
443	Alteromonadaceae bacterium Bs31 TaxID=1304903	A0A1Y6BBI4_9ALTE	A0A1Y6CFT3_9ALTE	0.63762
444	Halomonas arcis TaxID=416873	A0A1G9ZLP5_9GAMM	A0A1G9ZIA7_9GAMM	0.637439
445	Halomonas muralis TaxID=119000	A0A1G9F9R7_9GAMM	A0A1G9LCR3_9GAMM	0.637143
446	Candidatus Methylospira mobilis TaxID=1808979	A0A5Q0BFZ3_9GAMM	A0A5Q0BMH7_9GAMM	0.636557
447	Pseudolysobacter antarcticus TaxID=2511995	A0A411HGG0_9GAMM	A0A411HGT4_9GAMM	0.636094
448	Kushneria sp. YCWA18 TaxID=657387	A0A1S1NW81_9GAMM	A0A1S1NZE1_9GAMM	0.635728
449	Kangiellaceae bacterium TaxID=2026751	A0A2E2VQP0_9GAMM	A0A2E2VTF5_9GAMM	0.635422
450	Lysobacter sp. ZS60 TaxID=1327343	A0A3M8SZF5_9GAMM	A0A3M8T5M9_9GAMM	0.635323
451	Lysobacter defluvii IMMIB APB-9 = DSM 18482 TaxID=1385515	A0A0A0MB56_9GAMM	A0A0A0M973_9GAMM	0.635068
452	Alcanivorax hongdengensis A-11-3 TaxID=1177179	L0WBV1_9GAMM	L0WEE6_9GAMM	0.634462
453	Methylomonas koyamae TaxID=702114	UPI0006D07477	A0A291IPF8_9GAMM	0.634388
454	Marinobacter sp. ELB17 TaxID=270374	A3JA92_9ALTE	A3JK98_9ALTE	0.633502
455	Kushneria sinocarnis TaxID=595502	A0A420WV98_9GAMM	A0A420WVE2_9GAMM	0.632516
456	Halomonas taeanensis TaxID=284577	UPI001582C3D2	A0A328XWY0_9GAMM	0.632441
457	Stenotrophomonas terrae TaxID=405446	A0A0R0CIT5_9GAMM	A0A0R0CL95_9GAMM	0.63225
458	unclassified Alcanivorax TaxID=2638842	UPI00105C9ED2	A0A6M5Z7Q2_9GAMM	0.632052
459	Alcanivorax sp. TaxID=1872427	A0A2E5TEJ2_9GAMM	A0A6N8AIE1_9GAMM	0.632052
460	Beggiatoa sp. PS TaxID=422289	A7BUD6_9GAMM	A7BXX3_9GAMM	0.631801
461	Gammaproteobacteria bacterium RIFCSPLOWO2_12_47_11 TaxID=1798301	A0A1G0JDW5_9GAMM	A0A1G0JLL1_9GAMM	0.630925
462	Pseudomonas pohangensis TaxID=364197	A0A1H2E726_9PSED	A0A1H2E6X2_9PSED	0.6306
463	Candidatus Endobugula sertula TaxID=62101	A0A1D2QTQ3_9GAMM	A0A1D2QQK8_9GAMM	0.630578
464	SAR86 cluster bacterium TaxID=2030880	A0A2A5B1X0_9GAMM	A0A2A5B0U9_9GAMM	0.630146
465	unclassified Gammaproteobacteria TaxID=33811	A0A2E1TVQ7_9GAMM	A0A2D7P8T4_9GAMM	0.630146
466	Ectothiorhodospira mobilis TaxID=195064	A0A1I4RB56_ECTMO	A0A1I4RB26_ECTMO	0.62985
467	Reinekea forsetii TaxID=1336806	A0A2K8KUL8_9GAMM	A0A2K8KS06_9GAMM	0.629616
468	Stenotrophomonas sp. BK441 TaxID=2512175	A0A4Q7RX58_9GAMM	A0A4Q7RIC1_9GAMM	0.629553
469	Xanthomonas melonis TaxID=56456	A0A2S7DM06_9XANT	A0A2S7DFC4_9XANT	0.629553
470	Gammaproteobacteria bacterium RBG_16_57_12 TaxID=1798266	A0A1G0F811_9GAMM	A0A1G0F3B1_9GAMM	0.629335
471	Legionellales TaxID=118969	A0A3B9RU15_9GAMM	A0A3D0R6L4_9GAMM	0.629126
472	Gammaproteobacteria bacterium RIFOXYD12_FULL_61_37 TaxID=1798308	A0A1G0KXQ4_9GAMM	A0A1G0KVZ0_9GAMM	0.627321
473	Marinobacter sp. B9-2 TaxID=2137198	A0A2T4DL49_9ALTE	A0A2T4DNT0_9ALTE	0.627311
474	Lysobacter sp. Root494 TaxID=1736549	A0A0Q7PM96_9GAMM	A0A0Q7PTY9_9GAMM	0.626877
475	Thiogranum longum TaxID=1537524	A0A4R1HA06_9GAMM	A0A4R1HCC0_9GAMM	0.626649
476	Stenotrophomonas sp. KCTC 12332 TaxID=1793721	A0A126NLK2_9GAMM	A0A126NK17_9GAMM	0.626449
477	Plasticicumulans acidivorans TaxID=886464	A0A317MW26_9GAMM	A0A317MV57_9GAMM	0.626157
478	BD1-7 clade bacterium TaxID=2029982	A0A5S9N4E0_9GAMM	A0A5S9QCH8_9GAMM	0.625774
479	Mizugakiibacter sediminis TaxID=1475481	A0A0K8QQK7_9GAMM	A0A0K8QNM2_9GAMM	0.624655
480	Gammaproteobacteria bacterium 53_120_T64 TaxID=1856295	A0A1Y5FKI1_9GAMM	A0A1Y5FSD7_9GAMM	0.624162
481	Ectothiorhodospiraceae bacterium BW-2 TaxID=947515	A0A5C2HPG6_9GAMM	A0A5C2HLI0_9GAMM	0.624136
482	Stenotrophomonas pictorum JCM 9942 TaxID=1236960	A0A0R0ANX8_9GAMM	A0A0R0ACH0_9GAMM	0.623894
483	Xanthomonas cannabis pv. cannabis TaxID=1885894	A0A0B2CC30_9XANT	A0A0B2CD40_9XANT	0.623751
484	Stenotrophomonas panacihumi TaxID=676599	A0A0R0A1Z1_9GAMM	A0A0R0ANX6_9GAMM	0.623751
485	Xanthomonas arboricola TaxID=56448	UPI000E0E80E4	A0A2S6YU71_9XANT	0.623751
486	Xanthomonas sp. CFBP 7698 TaxID=2082399	A0A3A5EJ27_9XANT	A0A3A5ESA6_9XANT	0.623751
487	Xanthomonas axonopodis TaxID=53413	A0A0P6VDQ9_9XANT	A0A0P6VE05_9XANT	0.623751
488	Rhodospirillales bacterium RIFCSPLOWO2_12_FULL_58_28 TaxID=1802022	A0A1G3I901_9PROT	A0A1G3IDD6_9PROT	0.623696
489	Legionella sp. km488 TaxID=2184757	A0A317U8W4_9GAMM	A0A317U1Y0_9GAMM	0.623211
490	Legionella shakespearei DSM 23087 TaxID=1122169	A0A0W0Z8F7_9GAMM	A0A0W0YVB5_9GAMM	0.623211
491	Fluoribacter gormanii TaxID=464	A0A377GMF2_9GAMM	A0A377GLL1_9GAMM	0.623211
492	Legionella worsleiensis TaxID=45076	A0A0W1A9B2_9GAMM	A0A0W1A3T7_9GAMM	0.623211
493	Exilibacterium tricleocarpae TaxID=2591008	A0A545TQE0_9GAMM	A0A545TSJ0_9GAMM	0.622877
494	Stenotrophomonas ginsengisoli TaxID=336566	A0A0R0DE65_9GAMM	A0A0R0DNG0_9GAMM	0.622839
495	Nitrospirillum amazonense CBAmc TaxID=1441467	A0A248JSQ5_9PROT	A0A248JXM2_9PROT	0.620674
496	Nitrospirillum amazonense TaxID=28077	A0A560JYJ5_9PROT	A0A560HAV8_9PROT	0.620674
497	Arenimonas sp. 3729k TaxID=2608255	A0A5B2Z872_9GAMM	A0A5B2ZCF8_9GAMM	0.620133
498	Alphaproteobacteria bacterium TaxID=1913988	A0A349MKH3_9PROT	A0A523G888_9PROT	0.619987
499	Salinisphaera japonica YTM-1 TaxID=1209778	A0A423PS60_9GAMM	A0A423PV44_9GAMM	0.619929
500	Gammaproteobacteria bacterium RIFCSPLOWO2_02_FULL_57_10 TaxID=1798299	A0A1G0JAX6_9GAMM	A0A1G0JC57_9GAMM	0.619788
501	Kiloniella litopenaei TaxID=1549748	A0A0M2RDB9_9PROT	A0A0M2R8A0_9PROT	0.619766
502	Ectothiorhodospira marina TaxID=1396821	A0A1H7HB77_9GAMM	A0A1H7H723_9GAMM	0.61964
503	Chromatiales TaxID=135613	A0A167A0F2_9GAMM	A0A167A194_9GAMM	0.61964
504	Ectothiorhodospira haloalkaliphila TaxID=421628	W8L2W1_9GAMM	W8KEQ0_9GAMM	0.61964
505	Kangiella koreensis (strain DSM 16069 / KCTC 12182 / SW-125) TaxID=523791	C7R9M4_KANKD	C7R9I5_KANKD	0.619537
506	Gammaproteobacteria bacterium 54_18_T64 TaxID=1856296	A0A1Y5FKU3_9GAMM	A0A1Y5FJ24_9GAMM	0.619026
507	Endozoicomonas montiporae TaxID=1027273	A0A142BEJ0_9GAMM	A0A142BH08_9GAMM	0.618915
508	Solemya velesiana gill symbiont TaxID=1918948	A0A1T2KX19_9GAMM	A0A1T2KX31_9GAMM	0.618867
509	Pseudomonas oleovorans TaxID=301	W6R163_PSEP5	A0A397MCF6_PSEOL	0.618728
510	Pseudomonas borbori TaxID=289003	A0A1I5WXG0_9PSED	A0A1I5TYE5_9PSED	0.618728
511	Pseudomonas sp. K1S02-6 TaxID=2320866	A0A418XHE0_9PSED	A0A418XHG6_9PSED	0.618728
512	Pseudospirillum japonicum TaxID=64971	A0A1H6Q931_9GAMM	A0A1H6Q812_9GAMM	0.61801
513	Lysobacter sp. A03 TaxID=1199154	A0A0D0S0W0_9GAMM	A0A0D0QFV3_9GAMM	0.617714
514	Salinicola sp. L3 TaxID=2606937	A0A640WJS5_9GAMM	A0A640WJW4_9GAMM	0.617704
515	Gammaproteobacteria bacterium MFB021 TaxID=1492922	A0A086D3J6_9GAMM	A0A086D3M2_9GAMM	0.617704
516	Salinicola sp. MIT1003 TaxID=1882734	A0A1S2DBK7_9GAMM	A0A1S2DAL2_9GAMM	0.617704
517	Salinicola socius TaxID=404433	A0A1Q8SQQ2_9GAMM	A0A1Q8SQY2_9GAMM	0.617704
518	Salinicola sp. TaxID=1978524	A0A2D8NY50_9GAMM	A0A2D8P203_9GAMM	0.617704
519	Zhongshania aliphaticivorans TaxID=1470434	A0A5S9N6P4_9GAMM	A0A5S9NYS3_9GAMM	0.617003
520	Marortus luteolus TaxID=2067667	A0A2S4HI11_9GAMM	A0A2S4HHR2_9GAMM	0.617003
521	Thioalkalivibrio sp. TaxID=2093813	A0A7C1CYE3_9GAMM	A0A6P2A797_9GAMM	0.616973
522	Pseudohongiella sp. TaxID=1979412	A0A359BUI2_9GAMM	A0A2D9DXP0_9GAMM	0.616483
523	Aliikangiella marina TaxID=1712262	A0A545TDN3_9GAMM	A0A545T6Q1_9GAMM	0.616294
524	Legionella drancourtii LLAP12 TaxID=658187	G9ET94_9GAMM	G9EMS1_9GAMM	0.616275
525	Hypericibacter terrae TaxID=2602015	A0A5J6MEJ5_9PROT	A0A5J6MMX7_9PROT	0.61614
526	Alkalilimnicola ehrlichii (strain ATCC BAA-1101 / DSM 17681 / MLHE-1) TaxID=187272	LPXC_ALKEH	MURA_ALKEH	0.616056
527	Alcanivoracaceae TaxID=224372	A0A418XVN5_9GAMM	A0A3L8B4E4_9GAMM	0.615307
528	Salinisphaera hydrothermalis (strain C41B8) TaxID=1304275	A0A084IP64_SALHC	A0A084IP87_SALHC	0.614891
529	Pseudomonas stutzeri KOS6 TaxID=1218352	A0A061JQY4_PSEST	A0A061JRT2_PSEST	0.613679
530	Pseudomonas stutzeri TS44 TaxID=477228	I4JP38_PSEST	I4JP82_PSEST	0.613679
531	Pseudomonas xanthomarina TaxID=271420	UPI000F7B4C18	A0A3R8U6F2_9PSED	0.613679
532	Pseudomonadales TaxID=72274	A0A4Q9UVR0_9GAMM	A0A0F2QF84_9PSED	0.613679
533	Gammaproteobacteria TaxID=1236	A0A0H3YX65_PSEST	A0A2U8SQT6_PSEST	0.613679
534	Metallibacterium scheffleri TaxID=993689	A0A4S3KPE1_9GAMM	A0A4S3KLS8_9GAMM	0.613185
535	Chromohalobacter marismortui TaxID=42055	A0A4V6Q447_9GAMM	A0A4V3F3W4_9GAMM	0.612259
536	Saccharospirillum sp. MSK14-1 TaxID=1897632	A0A2T6EC67_9GAMM	A0A2T6EBW3_9GAMM	0.611066
537	Insolitispirillum peregrinum TaxID=80876	A0A1N7LNT2_9PROT	A0A1N7P7M3_9PROT	0.610793
538	Oleispira antarctica RB-8 TaxID=698738	R4YQ11_OLEAN	R4YK94_OLEAN	0.610401
539	Oleispira antarctica TaxID=188908	A0A1Y5HXG9_OLEAN	A0A1Y5I1J0_OLEAN	0.610401
540	Pseudomonas nosocomialis TaxID=1056496	A0A5R9QJ96_9PSED	A0A5R9QJM5_9PSED	0.609889
541	Lysobacter aestuarii TaxID=1706195	A0A508APL8_9GAMM	A0A508AIL4_9GAMM	0.609808
542	bacterium endosymbiont of Escarpia laminata TaxID=1221601	A0A497TST1_9BACT	A0A497U7S6_9BACT	0.609386
543	endosymbiont of Escarpia spicata TaxID=2200908	A0A370DS40_9GAMM	A0A370DGF7_9GAMM	0.609386
544	Gammaproteobacteria bacterium (ex Lamellibrachia satsuma) TaxID=2496632	A0A426WH38_9GAMM	A0A426WG94_9GAMM	0.609386
545	endosymbiont of Lamellibrachia luymesi TaxID=2200907	A0A370E1D0_9GAMM	A0A370DU44_9GAMM	0.609386
546	Kangiella sp. TaxID=1920245	A0A2G2L5U2_9GAMM	A0A2G2LA77_9GAMM	0.608958
547	Lysobacter tolerans TaxID=1604334	A0A1N6ND93_9GAMM	A0A1N6NJM9_9GAMM	0.608802
548	Lysobacter arseniciresistens ZS79 TaxID=913325	A0A0A0F2I2_9GAMM	A0A0A0F6D5_9GAMM	0.608784
549	Halioglobus japonicus TaxID=930805	A0A2N5YFJ0_9GAMM	A0A2N5YFF2_9GAMM	0.608661
550	Halioglobus sp. HI00S01 TaxID=1822214	A0A166HPW2_9GAMM	A0A165UDH2_9GAMM	0.608661
551	Salinisphaera sp. Q1T1-3 TaxID=2321229	A0A3A5J0B9_9GAMM	A0A3A5J0E7_9GAMM	0.60811
552	Ectothiorhodospira sp. PHS-1 TaxID=519989	H1G0S9_9GAMM	H1G0P6_9GAMM	0.607985
553	Ectothiorhodospira magna TaxID=867345	A0A1H8Z8B5_9GAMM	A0A1H9EL51_9GAMM	0.607975
554	Halioglobus sediminis TaxID=2283635	A0A3L7E4Y7_9GAMM	A0A3L7DXK4_9GAMM	0.607112
555	Halieaceae bacterium GH4-78 TaxID=2547392	A0A4V2ZXH9_9GAMM	A0A4R5LTV1_9GAMM	0.607112
556	Luteimonas granuli TaxID=1176533	A0A518N5J3_9GAMM	A0A518N2S8_9GAMM	0.606166
557	Amphritea balenae TaxID=452629	A0A3P1SVF3_9GAMM	A0A3P1SMU5_9GAMM	0.605884
558	Lysobacter concretionis Ko07 = DSM 16239 TaxID=1122185	A0A0A0EPV1_9GAMM	A0A0A0EL09_9GAMM	0.605141
559	Gammaproteobacteria bacterium RIFCSPHIGHO2_12_FULL_36_30 TaxID=1798275	A0A1G0GSJ7_9GAMM	A0A1G0GNF9_9GAMM	0.60417
560	Gammaproteobacteria bacterium RIFCSPLOWO2_02_FULL_61_13 TaxID=1798300	A0A1G0KD55_9GAMM	A0A1G0KD07_9GAMM	0.604056
561	Amphritea atlantica TaxID=355243	A0A1H9M2B4_9GAMM	A0A1H9HGH7_9GAMM	0.604
562	Candidatus Kentron sp. LFY TaxID=2126342	A0A450WUK6_9GAMM	A0A450UAL3_9GAMM	0.603737
563	Thiotrichales bacterium TaxID=2026796	A0A7C5GMJ3_9GAMM	A0A7C1XZC9_9GAMM	0.603675
564	Candidatus Methyloumidiphilus alinensis TaxID=2202197	A0A2W4QGN5_9GAMM	A0A2W4QJS9_9GAMM	0.603513
565	Kiloniella spongiae TaxID=1489064	A0A0H2ME12_9PROT	A0A0H2MD65_9PROT	0.603153
566	Lysobacter sp. TaxID=72226	A0A522XRR0_LYSSP	A0A5C7XJM1_LYSSP	0.602805
567	Motiliproteus coralliicola TaxID=2283196	A0A369WL43_9GAMM	A0A369WNJ8_9GAMM	0.602339
568	Sneathiella sp. TaxID=1964365	A0A2D8HLJ7_9PROT	A0A2D8HLQ2_9PROT	0.601792
569	Bermanella marisrubri TaxID=207949	A0A6H1V2P2_9GAMM	Q1MYN4_9GAMM	0.601224
570	Halomonas olivaria TaxID=390919	A0A3T1DNT3_9GAMM	A0A3T1DNI3_9GAMM	0.600634
571	Chromohalobacter canadensis TaxID=141389	A0A285VN55_9GAMM	A0A285VN14_9GAMM	0.600185
572	Halomonas ventosae TaxID=229007	A0A4V3DPV8_9GAMM	A0A4R6HVK6_9GAMM	0.600185
573	Halomonas sp. 3(2) TaxID=2607506	A0A5K1I3X4_9GAMM	A0A5K1IAC3_9GAMM	0.600185
574	Candidatus Thiodiazotropha endoloripes TaxID=1818881	A0A1E2UJA2_9GAMM	A0A1E2UNB3_9GAMM	0.600089
575	gamma proteobacterium symbiont of Stewartia floridana TaxID=1968599	A0A421K6A3_9GAMM	A0A421JXM7_9GAMM	0.600089
576	Pseudoxanthomonas sp. CF385 TaxID=1881042	A0A1H1FB12_9GAMM	A0A1H1F5J4_9GAMM	0.600031
577	Aliikangiella sp. M105 TaxID=2592383	A0A545UK51_9GAMM	A0A545UK06_9GAMM	0.599193
578	Cycloclasticus sp. symbiont of Bathymodiolus heckerae TaxID=1284675	A0A1X1QT13_9GAMM	A0A1X1QLN7_9GAMM	0.598865
579	Cycloclasticus TaxID=34067	K0C403_CYCSP	K0C2V3_CYCSP	0.598865
580	Cycloclasticus sp. 44_32_T64 TaxID=1856282	A0A1Y5EYM6_9GAMM	A0A1Y5F1Y2_9GAMM	0.598865
581	Cycloclasticus zancles 78-ME TaxID=1198232	S5TZY9_9GAMM	S5T5R8_9GAMM	0.598865
582	Proteobacteria bacterium TaxID=1977087	A0A2G6CZV5_9PROT	A0A6M8WD72_9PROT	0.598346
583	Denitrobaculum tricleocarpae TaxID=2591009	A0A545T0S7_9PROT	A0A545TB38_9PROT	0.597927
584	Pseudomonas sp. K2W31S-8 TaxID=2320867	A0A385Z811_9PSED	A0A385Z4K0_9PSED	0.596295
585	Pseudoxanthomonas sp. Root630 TaxID=1736574	A0A0Q8EVZ1_9GAMM	A0A0Q8F8F8_9GAMM	0.595872
586	Pseudoxanthomonas sp. KAs_5_3 TaxID=2067658	A0A2S6B799_9GAMM	A0A2S6B7H3_9GAMM	0.595872
587	Cellvibrio sp. PSBB006 TaxID=1987723	A0A1Y0FVL1_9GAMM	A0A1Y0G2E5_9GAMM	0.595521
588	Lysobacter sp. Root96 TaxID=1736612	A0A0Q9F3M9_9GAMM	A0A0Q9EWT5_9GAMM	0.595021
589	Alphaproteobacteria bacterium 46_93_T64 TaxID=1856292	A0A1Y5E8Z1_9PROT	A0A1Y5E4L3_9PROT	0.594736
590	Magnetospirillum gryphiswaldense (strain DSM 6361 / JCM 21280 / NBRC 15271 / MSR-1) TaxID=431944	V6F2N5_MAGGM	V6EWT0_MAGGM	0.59431
591	Magnetospirillum gryphiswaldense TaxID=55518	UPI000D027EBE	A4TZW0_9PROT	0.59431
592	Stenotrophomonas sp. BIIR7 TaxID=1904462	A0A1E7RJ96_9GAMM	A0A1E7RSD4_9GAMM	0.593976
593	Stenotrophomonas sp. LM091 TaxID=1904944	A0A1D8YBF8_9GAMM	A0A1D8YCE6_9GAMM	0.593976
594	Stenotrophomonas sp. TaxID=69392	A0A3D0GI89_9GAMM	A0A349Y6M6_9GAMM	0.593976
595	Alteromonadaceae bacterium 2753L.S.0a.02 TaxID=1403320	A0A559QQ46_9ALTE	A0A559QSC2_9ALTE	0.59367
596	Endozoicomonas numazuensis TaxID=1137799	A0A081NE84_9GAMM	A0A081NKS3_9GAMM	0.593201
597	Spongiibacter sp. IMCC21906 TaxID=1620392	A0A0F7M1I0_9GAMM	A0A0F7M3J1_9GAMM	0.59306
598	Methylomonas methanica (strain MC09) TaxID=857087	F9ZZP2_METMM	G0A4X5_METMM	0.5926
599	Ketobacter sp. TaxID=2083498	A0A3F2V1D7_9GAMM	A0A3F2V1A2_9GAMM	0.592117
600	gamma proteobacterium symbiont of Ctena orbiculata TaxID=1968598	A0A2T9ZMB3_9GAMM	A0A2U0ADD2_9GAMM	0.591762
601	Parendozoicomonas haliclonae TaxID=1960125	A0A1X7AEE6_9GAMM	A0A1X7AF79_9GAMM	0.591682
602	Pseudomonas argentinensis TaxID=289370	UPI0008A93AB1	A0A1I3HTN6_9PSED	0.59149
603	Pseudomonas sp. URMO17WK12:I2 TaxID=1261623	A0A2W7JCN8_9PSED	A0A2W7IUP2_9PSED	0.59149
604	Pseudomonas sp. PA15(2017) TaxID=1932111	A0A1Q9Y8H0_9PSED	A0A1Q9XZT4_9PSED	0.59149
605	Pseudomonas fulva TaxID=47880	A0A0D0JT63_9PSED	A0A0D0KNK8_9PSED	0.59149
606	Pseudomonas punonensis TaxID=1220495	A0A1M6XR30_9PSED	A0A1M6Y3A1_9PSED	0.59149
607	Pseudomonas flavescens TaxID=29435	A0A1G8D8M0_9PSED	A0A1G8I1G2_9PSED	0.59149
608	Azomonas agilis TaxID=116849	A0A562J2U6_9GAMM	A0A562J0F7_9GAMM	0.591246
609	Legionella londiniensis TaxID=45068	A0A0W0VR87_9GAMM	A0A0W0VLR5_9GAMM	0.590452
610	Legionella sp. km714 TaxID=2498110	A0A3S0WSU2_9GAMM	A0A433JJE3_9GAMM	0.590452
611	Legionella cincinnatiensis TaxID=28085	A0A378IVY4_9GAMM	A0A378IIL0_9GAMM	0.590277
612	Legionella cherrii TaxID=28084	A0A0W0SG32_9GAMM	A0A0W0S8Z3_9GAMM	0.590277
613	Legionella gratiana TaxID=45066	A0A378J474_9GAMM	A0A378JBW6_9GAMM	0.590277
614	Legionella anisa TaxID=28082	A0A2Z3KRI4_9GAMM	A0A2Z3KRX1_9GAMM	0.590277
615	Legionella sainthelensi TaxID=28087	A0A0W0YEQ0_9GAMM	A0A0W0YPK6_9GAMM	0.590277
616	Legionella santicrucis TaxID=45074	A0A0W0Y8Q2_9GAMM	A0A0W0YR94_9GAMM	0.590277
617	Fluoribacter dumoffii TaxID=463	A0A377GDK8_9GAMM	A0A377GAJ3_9GAMM	0.590277
618	Legionella parisiensis TaxID=45071	A0A1E5JW66_9GAMM	A0A1E5JTQ8_9GAMM	0.590277
619	Legionella steigerwaltii TaxID=460	A0A378L829_9GAMM	A0A378LA52_9GAMM	0.590277
620	Legionella wadsworthii TaxID=28088	A0A378LU33_9GAMM	A0A378M063_9GAMM	0.590277
621	Cardiobacterium valvarum TaxID=194702	A0A381EB23_9GAMM	A0A381DZ89_9GAMM	0.590112
622	Cardiobacterium valvarum F0432 TaxID=797473	G9ZID2_9GAMM	G9ZBP1_9GAMM	0.590112
623	Dokdonella immobilis TaxID=578942	A0A1I4WWV8_9GAMM	A0A1I4XD93_9GAMM	0.590028
624	Xanthomonas citri pv. fuscans TaxID=366649	A0A2H1SSX3_XANCI	A0A3T0F756_XANCI	0.589818
625	Xanthomonas fragariae TaxID=48664	A0A1Y6HAA1_9XANT	A0A1Y6H4G6_9XANT	0.589818
626	Methylococcaceae bacterium NSO1 TaxID=1917483	A0A257NFY9_9GAMM	A0A257NIB8_9GAMM	0.588967
627	Methylococcales bacterium TaxID=2304002	A0A418RGP9_9GAMM	A0A418RRS2_9GAMM	0.588967
628	Halomonas sp. JS92-SW72 TaxID=2306583	A0A3B7L4M0_9GAMM	A0A3B7L5J0_9GAMM	0.58882
629	Halomonas sp. 141 TaxID=2056666	A0A2M9TGY4_9GAMM	A0A2M9TGW4_9GAMM	0.58882
630	Halomonas saccharevitans TaxID=416872	A0A1I6X2X5_9GAMM	A0A1I6X3M3_9GAMM	0.58882
631	Halomonas sp. A11-A TaxID=2183985	A0A317P7A2_9GAMM	A0A317PA32_9GAMM	0.58882
632	Halomonas hydrothermalis TaxID=115561	A0A291JYA4_9GAMM	A0A291JYC9_9GAMM	0.58882
633	unclassified Halomonas TaxID=2609666	A0A3N9U266_9GAMM	A0A644Q5B7_9GAMM	0.58882
634	Halomonas meridiana TaxID=29570	A0A0D7V1B1_9GAMM	A0A0D7UXP4_9GAMM	0.58882
635	Halomonas sp. PGE1 TaxID=2730360	A0A6M4FWZ9_9GAMM	A0A6M4FUJ3_9GAMM	0.58882
636	Lysobacter silvestris TaxID=1645665	A0A2K1Q2V4_9GAMM	A0A2K1Q2V5_9GAMM	0.588336
637	Methylothermaceae bacteria B42 TaxID=1798802	A0A148N816_9GAMM	A0A148N8R7_9GAMM	0.587719
638	Leisingera aquaemixtae TaxID=1396826	A0A0P1H5D7_9RHOB	A0A0P1HN12_9RHOB	0.586467
639	Rhodobacterales bacterium Y4I TaxID=439496	B6BB23_9RHOB	B6B576_9RHOB	0.586467
640	Leisingera sp. ANG-Vp TaxID=1577896	A0A0B4BWR1_9RHOB	A0A0B4BJI5_9RHOB	0.586467
641	Stenotrophomonas humi TaxID=405444	A0A0R0C4K5_9GAMM	A0A0R0CI77_9GAMM	0.586377
642	Lysobacter sp. zong2l5 TaxID=2293254	A0A371JZE3_9GAMM	A0A371K611_9GAMM	0.586181
643	Teredinibacter turnerae (strain ATCC 39867 / T7901) TaxID=377629	LPXC_TERTT	MURA_TERTT	0.58599
644	Thioalkalivibrio sulfidiphilus (strain HL-EbGR7) TaxID=396588	LPXC_THISH	MURA_THISH	0.58563
645	Stenotrophomonas sp. Leaf70 TaxID=1736233	A0A0Q4QSB0_9GAMM	A0A0Q4QX31_9GAMM	0.585136
646	Porticoccus sp. TaxID=2024853	A0A2G2QS72_9GAMM	A0A2E5C5Z2_9GAMM	0.584831
647	Marinospirillum alkaliphilum DSM 21637 TaxID=1122209	A0A1K1TRH5_9GAMM	A0A1K1TPE0_9GAMM	0.584589
648	Xanthomonas pisi TaxID=56457	A0A2S7D9B2_9XANT	A0A2S7CTA9_9XANT	0.584466
649	Xanthomonas floridensis TaxID=1843580	A0A1A9MCW6_9XANT	A0A1A9MH15_9XANT	0.584466
650	Marinobacter daqiaonensis TaxID=650891	A0A1I6J360_9ALTE	A0A1I6HBD1_9ALTE	0.584341
651	Acidithiobacillus sp. SH TaxID=187490	A0A2I1DPZ7_9PROT	A0A2I1DQT6_9PROT	0.583862
652	Acidithiobacillus thiooxidans TaxID=930	A0A1C2IXX4_ACITH	A0A1C2IBP8_ACITH	0.583862
653	Acidithiobacillus ferrivorans TaxID=160808	UPI001177353A	A0A1E7XWZ0_9PROT	0.583862
654	Acidithiobacillus TaxID=119977	A0A365YID3_ACIFR	MURA_ACIF2	0.583862
655	Roseobacter sp. MED193 TaxID=314262	UPI0003255E08	A3X6I1_9RHOB	0.583799
656	Gammaproteobacteria bacterium TMED159 TaxID=1986738	A0A1Z9HMI6_9GAMM	A0A1Z9HTR5_9GAMM	0.583401
657	Flavobacteriales bacterium TaxID=2021391	A0A2E9P2J5_9FLAO	A0A2E9P1K7_9FLAO	0.583178
658	Thioflavicoccus mobilis 8321 TaxID=765912	L0GYD8_9GAMM	L0H1E8_9GAMM	0.583106
659	Alcanivorax sp. N3-2A TaxID=2014542	A0A220SN35_9GAMM	A0A220SN42_9GAMM	0.583024
660	Halomonas sp. 204 TaxID=2546095	A0A4R4HH01_9GAMM	A0A4R4HG88_9GAMM	0.582738
661	marine gamma proteobacterium HTCC2143 TaxID=247633	A0YHV7_9GAMM	A0YET0_9GAMM	0.581964
662	Stenotrophomonas koreensis TaxID=266128	A0A0R0BLN4_9GAMM	A0A0R0BUM8_9GAMM	0.581911
663	Legionella lansingensis TaxID=45067	A0A0W0VQY5_9GAMM	A0A0W0W090_9GAMM	0.581619
664	Legionella jamestowniensis TaxID=455	A0A0W0UHR1_9GAMM	A0A0W0UGW2_9GAMM	0.581619
665	Tatlockia micdadei TaxID=451	A0A098GDX2_TATMI	A0A098GEW9_TATMI	0.581619
666	Legionella massiliensis TaxID=1034943	A0A078KS93_9GAMM	A0A078L0B4_9GAMM	0.581619
667	Legionella spiritensis TaxID=452	A0A0W0Z697_LEGSP	A0A0W0ZAY0_LEGSP	0.581619
668	Legionella drozanskii LLAP-1 TaxID=1212489	A0A0W0SX21_9GAMM	A0A0W0SQD9_9GAMM	0.581619
669	Legionella nautarum TaxID=45070	A0A0W0WLJ3_9GAMM	A0A0W0X412_9GAMM	0.581619
670	Legionella feeleii TaxID=453	A0A0W0U4K0_9GAMM	A0A0W0U960_9GAMM	0.581619
671	Legionella donaldsonii TaxID=45060	A0A378JI01_9GAMM	A0A378J7W1_9GAMM	0.581619
672	Legionella quinlivanii TaxID=45073	A0A364LJL9_9GAMM	A0A0W0XLB1_9GAMM	0.581619
673	Legionella birminghamensis TaxID=28083	A0A378I601_9GAMM	A0A378IA14_9GAMM	0.581619
674	Legionella brunensis TaxID=29422	A0A0W0S0F6_9GAMM	A0A0W0SL66_9GAMM	0.581619
675	Legionella erythra TaxID=448	A0A0W0TFF4_LEGER	A0A0W0TEU5_LEGER	0.581619
676	Legionella israelensis TaxID=454	A0A0W0WQG9_9GAMM	A0A516N2B8_9GAMM	0.581619
677	Legionella hackeliae TaxID=449	A0A0A8UWG4_LEGHA	A0A0A8UWL6_LEGHA	0.581302
678	Luteimonas chenhongjianii TaxID=2006110	A0A290XCR9_9GAMM	A0A290XGN1_9GAMM	0.580555
679	Xanthomonadaceae bacterium NML93-0399 TaxID=2032565	A0A2A3LLU9_9GAMM	A0A2A3LI16_9GAMM	0.580555
680	Luteimonas sp. 9C TaxID=2653148	A0A653UVY3_9GAMM	A0A653TXM5_9GAMM	0.580555
681	unclassified Stenotrophomonas TaxID=196198	A0A2R7PFR9_9GAMM	A0A355YHA1_9GAMM	0.580432
682	Aestuariispira insulae TaxID=1461337	A0A3D9HXM4_9PROT	A0A3D9HK55_9PROT	0.580411
683	Amphritea opalescens TaxID=2490544	A0A430KPA8_9GAMM	A0A430KR34_9GAMM	0.580142
684	Marinimicrobium koreense TaxID=306545	A0A3N1NZJ9_9GAMM	A0A3N1NTQ0_9GAMM	0.580103
685	Betaproteobacteria bacterium RIFCSPLOWO2_02_64_14 TaxID=1797482	A0A1F3ZRK9_9PROT	A0A1F4A5W0_9PROT	0.579618
686	Acidithiobacillus caldus TaxID=33059	A0A060A2L4_ACICK	A0A059ZMQ6_ACICK	0.579607
687	invertebrate metagenome TaxID=1711999	A0A2H9TB66_9ZZZZ	A0A2H9TCK1_9ZZZZ	0.579512
688	Chromatiales bacterium TaxID=2026725	A0A7C5XNG2_9GAMM	A0A7C7UV55_9GAMM	0.579436
689	Chromatiales bacterium 21-64-14 TaxID=1970504	A0A257SYM9_9GAMM	A0A257SYQ9_9GAMM	0.578945
690	Xanthomonas citri pv. punicae TaxID=487838	A0A6M2XBT8_XANCI	A0A6M2W9P6_XANCI	0.578665
691	Xanthomonas bromi TaxID=56449	A0A1C3NG57_9XANT	A0A1C3NPR4_9XANT	0.578665
692	Xanthomonas axonopodis pv. vasculorum TaxID=325777	A0A098Q1L5_9XANT	A0A098PYL1_9XANT	0.578665
693	Xanthomonas arboricola pv. populi TaxID=487823	A0A2S6Z372_9XANT	A0A2S7B4W3_9XANT	0.578665
694	Xanthomonas populi TaxID=53414	A0A2S7EY18_9XANT	A0A2S7EP60_9XANT	0.578665
695	Xanthomonas hortorum TaxID=56454	UPI0015937D3E	A0A6V7DYX5_9XANT	0.578665
696	Xanthomonas dyei TaxID=743699	A0A2S7C2V0_9XANT	A0A2S7C9A4_9XANT	0.578665
697	Xanthomonas phaseoli pv. dieffenbachiae TaxID=92828	A0A1V9HET7_9XANT	A0A1V9GV49_9XANT	0.578665
698	Xanthomonas prunicola TaxID=2053930	A0A2N3RKP2_9XANT	A0A2N3RN13_9XANT	0.578665
699	Xanthomonas vesicatoria ATCC 35937 TaxID=925775	F0BCK4_9XANT	F0BEN2_9XANT	0.578665
700	Xanthomonas sp. Leaf148 TaxID=1736275	A0A0Q5J657_9XANT	A0A0Q5IXW1_9XANT	0.578665
701	Xanthomonas oryzae pv. oryzae TaxID=64187	A0A411Y1G5_XANOO	A0A411XSF0_XANOO	0.578665
702	Xanthomonas oryzae TaxID=347	A0A0M1KD58_9XANT	A0A0M1KH46_9XANT	0.578665
703	unclassified Acidithiobacillales TaxID=1703362	A0A0S8G203_9PROT	A0A0S8GGK5_9PROT	0.578568
704	Legionella steelei TaxID=947033	A0A0W0ZHA8_9GAMM	A0A0W0ZII6_9GAMM	0.578308
705	Betaproteobacteria bacterium RIFCSPLOWO2_12_FULL_62_58 TaxID=1797497	A0A1F4DJ85_9PROT	A0A1F4DTF3_9PROT	0.578293
706	Pseudomonas salegens TaxID=1434072	A0A1H2GR68_9PSED	A0A1H2EB79_9PSED	0.578159
707	Xanthomonas citri pv. glycines str. 8ra TaxID=1401257	A0A1D9EMM7_XANCG	A0A1D9EGQ8_XANCG	0.577665
708	Coxiella-like endosymbiont TaxID=1592897	A0A2N6N5Y6_9COXI	A0A2N6N7K5_9COXI	0.577304
709	Sedimenticola sp. TaxID=1940285	A0A7C1YR61_9GAMM	A0A2N6GGW0_9GAMM	0.57685
710	Oceanococcus atlanticus TaxID=1317117	A0A1Y1SHT4_9GAMM	A0A1Y1SAN8_9GAMM	0.57588
711	Legionella sp. km772 TaxID=2498111	A0A433K532_9GAMM	A0A3S0XCD1_9GAMM	0.575734
712	Legionella sp. TUM19329 TaxID=2708020	A0A6F8T263_9GAMM	A0A6F8T3M9_9GAMM	0.575734
713	Legionella waltersii TaxID=66969	A0A0W1ACU3_9GAMM	A0A0W1ANM9_9GAMM	0.575734
714	Legionella quateirensis TaxID=45072	A0A378KPG1_9GAMM	A0A378KUP3_9GAMM	0.575734
715	Legionella fallonii LLAP-10 TaxID=1212491	A0A098G7H0_9GAMM	A0A098G1I3_9GAMM	0.575734
716	Shimia haliotis TaxID=1280847	A0A1I4A7C1_9RHOB	A0A1I4DTZ4_9RHOB	0.575444
717	Shimia isoporae TaxID=647720	A0A4R1NXH6_9RHOB	A0A4R1N2D9_9RHOB	0.575444
718	Shimia sp. SK013 TaxID=1389006	A0A0M9EKC5_9RHOB	A0A0M9EKG5_9RHOB	0.575444
719	Methylococcus sp. TaxID=39769	A0A432RN27_9GAMM	A0A432RL31_9GAMM	0.575276
720	Legionella maceachernii TaxID=466	A0A0W0W6M4_9GAMM	A0A0W0WER9_9GAMM	0.574683
721	Alphaproteobacteria bacterium MarineAlpha12_Bin1 TaxID=2013107	A0A2S6QG67_9PROT	A0A2S6QKN2_9PROT	0.574508
722	unclassified Oleiphilus TaxID=2631174	A0A657B3B6_9GAMM	A0A657AHI9_9GAMM	0.573166
723	Aquicella lusitana TaxID=254246	A0A370GM30_9COXI	A0A370G7F4_9COXI	0.572644
724	Rhodobacteraceae bacterium GS-10 TaxID=2692236	A0A6L8LI57_9RHOB	A0A6L8LW63_9RHOB	0.572171
725	Ruegeria pomeroyi (strain ATCC 700808 / DSM 15171 / DSS-3) TaxID=246200	Q5LU53_RUEPO	MURA_RUEPO	0.572065
726	Marinobacter sp. X15-166B TaxID=1897620	A0A1E7PXM1_9ALTE	A0A1E7PTA6_9ALTE	0.571901
727	Microbulbifer aggregans TaxID=1769779	A0A1C9WC66_9GAMM	A0A1C9WC75_9GAMM	0.571817
728	Microbulbifer donghaiensis TaxID=494016	A0A1M4XSI6_9GAMM	A0A1M4Y077_9GAMM	0.571817
729	Microbulbifer marinus TaxID=658218	A0A1H3X039_9GAMM	A0A1H3X2Z1_9GAMM	0.571817
730	Microbulbifer sp. ZGT114 TaxID=1685377	A0A0X3U5P6_9GAMM	A0A0X3U622_9GAMM	0.571817
731	Vulcaniibacterium tengchongense TaxID=1273429	A0A3N4VAC9_9GAMM	A0A3N4W744_9GAMM	0.571403
732	Stenotrophomonas acidaminiphila TaxID=128780	A0A2W5LY01_9GAMM	A0A0S1AXN4_9GAMM	0.570769
733	Dechloromonas sp. TaxID=1917218	A0A7D6Q0V3_9RHOO	A0A5C7ZW61_9RHOO	0.569634
734	Chromatiales bacterium USCg_Taylor TaxID=1934255	A0A1S9D3M1_9GAMM	A0A1S9D4D1_9GAMM	0.569612
735	Mycobacterium sp. KBS0706 TaxID=2578109	A0A554U556_9MYCO	A0A554UE68_9MYCO	0.569479
736	Dichelobacter nodosus (strain VCS1703A) TaxID=246195	A5EY17_DICNV	MURA_DICNV	0.56941
737	Simiduia agarivorans (strain DSM 21679 / JCM 13881 / BCRC 17597 / SA1) TaxID=1117647	K4KNW7_SIMAS	H8YHY1_SIMAS	0.568989
738	Cardiobacterium hominis TaxID=2718	UPI000660EAA3	A0A1C3H4W5_9GAMM	0.568947
739	Cardiobacterium hominis (strain ATCC 15826 / DSM 8339 / NCTC 10426 / 6573) TaxID=638300	C8ND50_CARH6	C8ND25_CARH6	0.568947
740	Cardiobacterium sp. TaxID=2382124	A0A660MK53_9GAMM	A0A660MHT6_9GAMM	0.568947
741	Candidatus Muproteobacteria bacterium RBG_16_62_13 TaxID=1817756	A0A1F6SZ93_9PROT	A0A1F6T0V6_9PROT	0.568915
742	Piscirickettsiaceae bacterium TaxID=2030828	A0A2A4PLA8_9GAMM	A0A2A4WF85_9GAMM	0.56853
743	unclassified Betaproteobacteria TaxID=33809	A0A1F3X521_9PROT	A0A1F4B7L4_9PROT	0.568312
744	Spiribacter sp. E85 TaxID=2182432	A0A2U2N7V2_9GAMM	A0A2U2N7N2_9GAMM	0.568293
745	Legionella clemsonensis TaxID=1867846	A0A222NZD5_9GAMM	A0A222P173_9GAMM	0.568019
746	Salinisphaera shabanensis E1L3A TaxID=1033802	U2EAA4_9GAMM	U2G399_9GAMM	0.567983
747	Legionellales bacterium RIFCSPHIGHO2_12_FULL_37_14 TaxID=1798568	A0A1G0X1U3_9GAMM	A0A1G0X2V0_9GAMM	0.567063
748	Stenotrophomonas daejeonensis TaxID=659018	A0A0R0DVD7_9GAMM	A0A0R0EDV3_9GAMM	0.567038
749	Methylococcaceae bacterium TaxID=1933926	UPI00157DB03C	A0A522V8A3_9GAMM	0.566731
750	Luteimonas marina TaxID=488485	A0A5C5TW65_9GAMM	A0A5C5U0W5_9GAMM	0.565273
751	Sedimenticola selenatireducens TaxID=191960	A0A557S051_9GAMM	A0A2N6CXX5_9GAMM	0.56519
752	Salinisphaera sp. LB1 TaxID=2183911	A0A2Z3JAF5_9GAMM	A0A2Z3J5F2_9GAMM	0.56442
753	Lysobacter ruishenii TaxID=686800	A0A562M2K2_9GAMM	A0A562LPG2_9GAMM	0.564115
754	Rhodobacteraceae bacterium (ex Bugula neritina AB1) TaxID=1868286	A0A1E5AFA5_9RHOB	A0A1E5AAE6_9RHOB	0.564046
755	Leisingera methylohalidivorans DSM 14336 TaxID=999552	V9VWY2_9RHOB	V9VY76_9RHOB	0.564046
756	Leisingera sp. NJS204 TaxID=2508307	A0A481PMI1_9RHOB	A0A481PPC5_9RHOB	0.564046
757	Leisingera sp. ANG1 TaxID=1002340	A0A0B4ECT1_9RHOB	A0A0B4EJN7_9RHOB	0.564046
758	Ectothiorhodospiraceae bacterium TaxID=2026737	A0A2A4XSK7_9GAMM	A0A2A4XLA7_9GAMM	0.563835
759	Betaproteobacteria bacterium TaxID=1891241	A0A3D0LTG9_9PROT	A0A536XT13_9PROT	0.563618
760	Ruegeria sp. 318-1 TaxID=2547397	A0A4V3AQL5_9RHOB	A0A4R5UQ38_9RHOB	0.562866
761	Magnetospirillum sp. 64-120 TaxID=1895778	A0A1M3LMI8_9PROT	A0A1M3M1G9_9PROT	0.562425
762	endosymbiont of Ridgeia piscesae TaxID=54398	A0A0T5YVB3_9GAMM	A0A0T5YU97_9GAMM	0.561909
763	sulfur-oxidizing symbionts TaxID=32036	G2DCJ4_9GAMM	G2DDU7_9GAMM	0.561909
764	Thioalbus denitrificans TaxID=547122	A0A369CH87_9GAMM	A0A369CBZ7_9GAMM	0.561888
765	Zetaproteobacteria bacterium CG12_big_fil_rev_8_21_14_0_65_55_1124 TaxID=1974127	A0A2M7HDR4_9PROT	A0A2M7H8Z0_9PROT	0.561579
766	Pseudomonas duriflava TaxID=459528	A0A562QNZ6_9PSED	A0A562QFC8_9PSED	0.561269
767	OM182 bacterium MED-G28 TaxID=1986256	A0A2A5WA86_9GAMM	A0A2A5W9S3_9GAMM	0.560733
768	Acidiferrobacter sp. SPIII_3 TaxID=1281578	A0A2Z3R502_9GAMM	A0A2Z3QWE9_9GAMM	0.560551
769	Acidiferrobacter thiooxydans TaxID=163359	A0A1C2G4E3_9GAMM	A0A1C2G3J3_9GAMM	0.560551
770	Halioglobus maricola TaxID=2601894	A0A5P9NGP5_9GAMM	A0A5P9NGL5_9GAMM	0.560316
771	Magnetococcus massalia (strain MO-1) TaxID=451514	A0A1S7LIM0_MAGMO	A0A1S7LKS7_MAGMO	0.559935
772	Crenobacter cavernae TaxID=2290923	A0A4Q2JAT5_9NEIS	A0A4Q2J9S6_9NEIS	0.55967
773	Luminiphilus syltensis NOR5-1B TaxID=565045	B8KR45_9GAMM	B8KR78_9GAMM	0.559596
774	Methylomagnum ishizawai TaxID=1760988	A0A1Y6CU15_9GAMM	A0A1Y6D324_9GAMM	0.55949
775	Lysobacter daejeonensis GH1-9 TaxID=1385517	A0A0A0EUH3_9GAMM	A0A0A0EVJ1_9GAMM	0.558314
776	Xanthomonadaceae bacterium NML93-0792 TaxID=2032566	A0A2A3VIB2_9GAMM	A0A2A3VN34_9GAMM	0.55814
777	Thalassocella blandensis TaxID=2584524	A0A509DU53_9RHIZ	A0A509DZU0_9RHIZ	0.557866
778	Gammaproteobacteria bacterium 45_16_T64 TaxID=1856297	A0A1Y5H943_9GAMM	A0A1Y5H9R3_9GAMM	0.557086
779	Alcanivorax pacificus W11-5 TaxID=391936	A0A0B4XJY0_9GAMM	A0A0B4XJT9_9GAMM	0.55646
780	Chromatiaceae bacterium TaxID=2049432	A0A7C3D4P4_9GAMM	A0A7C7G416_9GAMM	0.556222
781	Legionellales bacterium TaxID=2026754	A0A2E3MKP6_9GAMM	A0A2E6KPD8_9GAMM	0.554943
782	Halomonas eurihalina TaxID=42566	A0A5D9CV98_HALER	A0A5D9CYF8_HALER	0.554802
783	Halomonas halmophila TaxID=252	A0A4Y4EW94_9GAMM	A0A4Y4EWH4_9GAMM	0.554802
784	Halomonas elongata TaxID=2746	A0A1B8P4S3_HALEL	A0A1B8P4T7_HALEL	0.554802
785	Paracoccus sp. M683 TaxID=2594268	A0A553ART2_9RHOB	A0A553AU77_9RHOB	0.55463
786	Pseudomonas sp. EpS/L25 TaxID=1749078	A0A101LMA5_9PSED	A0A101LQY1_9PSED	0.554572
787	Pseudomonas oryzihabitans TaxID=47885	A0A2Z5AET7_9PSED	A0A0U4P036_9PSED	0.554572
788	Gammaproteobacteria bacterium TMED182 TaxID=1986741	A0A3R7TFX6_9GAMM	A0A424NJ28_9GAMM	0.553875
789	Rhodospirillaceae bacterium TaxID=1898112	A0A2E5NJC6_9PROT	A0A2E5NJH5_9PROT	0.553528
790	Gammaproteobacteria bacterium SG8_30 TaxID=1703404	A0A0S7Z3W0_9GAMM	A0A0S7Z382_9GAMM	0.553317
791	Salinisphaeraceae bacterium TaxID=2026789	A0A2D4SE06_9GAMM	A0A2D4SE20_9GAMM	0.553115
792	Pistricoccus aurantiacus TaxID=1883414	A0A5B8SZF2_9GAMM	A0A5B8SZI2_9GAMM	0.552769
793	Cellvibrio sp. YR554 TaxID=2135765	A0A4R7BE39_9GAMM	A0A4R7BCC9_9GAMM	0.551779
794	SAR86 cluster bacterium SAR86B TaxID=1123867	J4KSW1_9GAMM	J5KFH5_9GAMM	0.551341
795	Cellvibrio sp. PSBB023 TaxID=1945512	A0A1U9NAM8_9GAMM	A0A1U9N9F1_9GAMM	0.550878
796	Crenobacter luteus TaxID=1452487	A0A165EKD0_9NEIS	A0A163CW36_9NEIS	0.550492
797	Halotalea alkalilenta TaxID=376489	A0A172YF06_9GAMM	A0A172YE24_9GAMM	0.550029
798	Aquaspirillum sp. LM1 TaxID=1938604	A0A1U9JPJ9_9NEIS	A0A1U9JHS5_9NEIS	0.550017
799	Rivicola pingtungensis TaxID=1054498	A0A318KW94_9NEIS	A0A318KW02_9NEIS	0.550017
800	Zetaproteobacteria bacterium CG2_30_59_37 TaxID=1805430	A0A1J5J352_9PROT	A0A1J5J3F7_9PROT	0.549929
801	Salipiger sp. IMCC34102 TaxID=2510647	A0A4Q3Z3U1_9RHOB	A0A4Q3YVE0_9RHOB	0.549886
802	Acetobacter cibinongensis TaxID=146475	A0A0D6N2J0_9PROT	A0A1Z5YWV8_9PROT	0.549258
803	Alcanivorax dieselolei (strain DSM 16502 / CGMCC 1.3690 / B-5) TaxID=930169	K0CDR7_ALCDB	K0CDZ6_ALCDB	0.548985
804	gamma proteobacterium NOR5-3 TaxID=566466	B8KJ27_9GAMM	B8KJ60_9GAMM	0.548762
805	Congregibacter litoralis KT71 TaxID=314285	A4A5G6_9GAMM	A4A5D3_9GAMM	0.548762
806	Kangiella sp. HZ709 TaxID=2666328	A0A6L5QSN5_9GAMM	A0A6L5QSS6_9GAMM	0.548242
807	Wenzhouxiangella sp. XN201 TaxID=2710755	A0A6B3WCB6_9GAMM	A0A6B3W7R6_9GAMM	0.54822
808	Candidatus Berkiella aquae TaxID=295108	A0A0Q9YJ77_9COXI	A0A0Q9YJ51_9COXI	0.547399
809	Halothiobacillus neapolitanus (strain ATCC 23641 / c2) TaxID=555778	D0KVJ3_HALNC	D0KYU1_HALNC	0.547283
810	unclassified Halothiobacillus TaxID=2636392	A0A259NJ57_9GAMM	A0A259NM94_9GAMM	0.547283
811	Halothiobacillus sp. 14-55-98 TaxID=1970380	A0A259RL57_9GAMM	A0A259RTA7_9GAMM	0.547283
812	Pelagibaculum spongiae TaxID=2080658	A0A2V1H5Q3_9GAMM	A0A2V1GXL8_9GAMM	0.546248
813	Thiohalorhabdus denitrificans TaxID=381306	A0A0P9CKK9_9GAMM	A0A0P9CVC6_9GAMM	0.546198
814	Acidithiobacillus sulfuriphilus TaxID=1867749	A0A3M8QP17_9PROT	A0A3M8RC89_9PROT	0.545406
815	Lysobacter pythonis TaxID=2483112	A0A3M2I7D8_9GAMM	A0A3M2HYH8_9GAMM	0.545354
816	Skermanella aerolata TaxID=393310	A0A512DUN3_9PROT	A0A512DLS7_9PROT	0.544765
817	gamma proteobacterium IMCC1989 TaxID=937772	F3LI97_9GAMM	F3LCJ3_9GAMM	0.544203
818	Pseudomonas kirkiae TaxID=2211392	A0A4Q9R9D9_9PSED	A0A4Q9RCM8_9PSED	0.543616
819	Ectothiorhodosinus mongolicus TaxID=233100	A0A1R3VU20_9GAMM	A0A1R3VT81_9GAMM	0.543584
820	Leisingera sp. JC1 TaxID=1855282	A0A1B8S6B4_9RHOB	A0A1B8RXY2_9RHOB	0.542856
821	Leisingera sp. ANG-M7 TaxID=1577902	A0A0C1IXK3_9RHOB	A0A0C1IWT3_9RHOB	0.542856
822	Halothiobacillus sp. 20-54-6 TaxID=1970384	A0A257NUW8_9GAMM	A0A257NSA7_9GAMM	0.542601
823	Halomonadaceae bacterium TaxID=2026746	A0A6C1N3Y5_9GAMM	A0A6C1MZR8_9GAMM	0.542418
824	marine gamma proteobacterium HTCC2080 TaxID=247639	A0Z7B8_9GAMM	A0Z7F2_9GAMM	0.542033
825	Wenzhouxiangella marina TaxID=1579979	A0A0K0XYM2_9GAMM	A0A0K0XTI6_9GAMM	0.541969
826	Acetobacter sp. CAG:977 TaxID=1262685	R5QI12_9PROT	R5PXW4_9PROT	0.54131
827	Haliea sp. TaxID=1932666	A0A2E7C6G6_9GAMM	A0A2E7C6I9_9GAMM	0.541189
828	gamma proteobacterium HdN1 TaxID=83406	E1VHG8_9GAMM	E1VHD2_9GAMM	0.540782
829	Halothiobacillus sp. LS2 TaxID=1860122	A0A191ZIX4_9GAMM	A0A191ZE75_9GAMM	0.540681
830	Candidatus Sedimenticola endophacoides TaxID=2548426	A0A657PZT4_9GAMM	A0A657PLR0_9GAMM	0.539933
831	Dyella sp. OK004 TaxID=1855292	A0A1I6KFF4_9GAMM	A0A1I6K8V8_9GAMM	0.539727
832	Dyella sp. M7H15-1 TaxID=2501295	A0A410UIG7_9GAMM	A0A410UF47_9GAMM	0.539727
833	Dyella sp. L4-6 TaxID=2282381	A0A369UQ03_9GAMM	A0A369UHZ6_9GAMM	0.539727
834	Dyella thiooxydans TaxID=445710	A0A160N325_9GAMM	A0A160N6I2_9GAMM	0.539727
835	Rhodanobacter sp. SCN 68-63 TaxID=1660134	A0A1E4Q1N8_9GAMM	A0A1E4Q3P0_9GAMM	0.539727
836	Fulvimonas soli TaxID=155197	A0A316I802_9GAMM	A0A316HK09_9GAMM	0.539727
837	Dyella sp. DHOA06 TaxID=1920169	A0A3S0RCL3_9GAMM	A0A432LTW6_9GAMM	0.539727
838	Dyella soli TaxID=522319	A0A4R0YLQ4_9GAMM	A0A4R0YPR1_9GAMM	0.539727
839	Xanthomonadales bacterium 14-68-21 TaxID=1970612	A0A259R411_9GAMM	A0A259QXA2_9GAMM	0.539727
840	Dyella sp. 4MSK11 TaxID=1927960	A0A370X9V4_9GAMM	A0A370X1Z5_9GAMM	0.539727
841	Luteimonas terrae TaxID=1530191	A0A4V3ANC2_9GAMM	A0A4R5UBL3_9GAMM	0.538767
842	Candidatus Muproteobacteria bacterium RBG_16_65_34 TaxID=1817760	A0A1F6TQB9_9PROT	A0A1F6TV03_9PROT	0.538405
843	Luteimonas sp. FCS-9 TaxID=1547516	A0A0H1ASY8_9GAMM	A0A0H1AE27_9GAMM	0.538036
844	Amnimonas aquatica TaxID=2094561	A0A2P6AS29_9GAMM	A0A2P6AV89_9GAMM	0.537685
845	Gammaproteobacteria bacterium RIFCSPHIGHO2_12_FULL_41_15 TaxID=1798282	A0A1G0HHM8_9GAMM	A0A1G0HUI3_9GAMM	0.537503
846	Xanthomonadaceae bacterium NML91-0213 TaxID=2032582	A0A2M9E8R3_9GAMM	A0A2M9E2Q9_9GAMM	0.537198
847	Xanthomonas codiaei TaxID=56463	A0A2S7C962_9XANT	A0A2S7CL86_9XANT	0.536989
848	Xanthomonas cucurbitae TaxID=56453	A0A6P1L607_9XANT	A0A2S7DPT6_9XANT	0.536989
849	Legionella sp. TaxID=459	A0A2H9SWC3_9GAMM	A0A354F010_9GAMM	0.536837
850	Sulfuricaulis limicola TaxID=1620215	A0A1B4XDK3_9GAMM	A0A1B4XI68_9GAMM	0.53678
851	Moraxellaceae bacterium TaxID=1889775	A0A2A5C8P1_9GAMM	A0A2A4U6Y3_9GAMM	0.536228
852	Stenotrophomonas sp. ATCM1_4 TaxID=2259330	A0A4R4IF63_9GAMM	A0A4R4IEJ4_9GAMM	0.535833
853	Xanthomonas arboricola pv. guizotiae TaxID=487867	A0A2S7A7T8_9XANT	A0A2S6ZX28_9XANT	0.535158
854	unclassified sequences TaxID=12908	A0A5B8R8E2_9ZZZZ	A0A5B8R885_9ZZZZ	0.534383
855	Loktanella sp. DSM 29012 TaxID=1881056	A0A1H9C256_9RHOB	A0A1H9CC36_9RHOB	0.534168
856	Acetobacter orientalis TaxID=146474	A0A252A5S0_9PROT	A0A252BD34_9PROT	0.533504
857	Legionellales bacterium RIFCSPHIGHO2_12_FULL_35_11 TaxID=1798567	A0A1G0XUY6_9GAMM	A0A1G0X329_9GAMM	0.533171
858	Gammaproteobacteria bacterium 50_400_T64 TaxID=1856294	A0A1Y5G0L6_9GAMM	A0A1Y5G2M3_9GAMM	0.532651
859	Zetaproteobacteria bacterium CG2_30_46_52 TaxID=1805429	A0A1J5IQQ5_9PROT	A0A1J5IVI6_9PROT	0.532503
860	Rhodobacterales bacterium 32-67-9 TaxID=1970560	A0A258G8B9_9RHOB	A0A258G8B5_9RHOB	0.532259
861	Pseudoxanthomonas composti TaxID=2137479	A0A4Q1JRV1_9GAMM	A0A4Q1JZU1_9GAMM	0.531709
862	Spongiibacteraceae TaxID=1706375	I2JGI1_9GAMM	I2JGL5_9GAMM	0.530629
863	Pseudoxanthomonas sp. NML171590 TaxID=2527958	A0A4Q9TAX9_9GAMM	A0A4Q9TGW6_9GAMM	0.530494
864	Pseudoxanthomonas sp. NML171200 TaxID=2480816	A0A4Q8LGU6_9GAMM	A0A4Q8L908_9GAMM	0.530494
865	Pseudoxanthomonas sp. NML130969 TaxID=2480811	A0A4Q8M6A0_9GAMM	A0A4Q8LWS7_9GAMM	0.530494
866	Cycloclasticus sp. symbiont of Poecilosclerida sp. M TaxID=1840537	A0A1X1QFH3_9GAMM	A0A1X1QEY0_9GAMM	0.530403
867	Cycloclasticus sp. 46_120_T64 TaxID=1856281	A0A1Y5EKB9_9GAMM	A0A1Y5ETE8_9GAMM	0.530077
868	Paracoccus sp. BM15 TaxID=1529068	A0A2K9EG83_9RHOB	A0A2K9EHF9_9RHOB	0.529965
869	Nitrococcus mobilis Nb-231 TaxID=314278	A4BQH9_9GAMM	A4BQK9_9GAMM	0.529857
870	Rhodobacteraceae bacterium CG17_big_fil_post_rev_8_21_14_2_50_65_11 TaxID=1974083	A0A2M7EMF8_9RHOB	A0A2M7EUS4_9RHOB	0.529731
871	Xanthomonas campestris pv. glycines TaxID=473421	A0A517GKH5_XANCG	A0A517GQV3_XANCG	0.529357
872	Xanthomonas arboricola pv. pruni TaxID=69929	W4SPW2_9XANT	W4SN30_9XANT	0.529357
873	Loktanella sp. 3ANDIMAR09 TaxID=1225657	A0A0Q2UJ78_9RHOB	A0A0Q2UA56_9RHOB	0.52838
874	Phaeobacter sp. CECT 5382 TaxID=1712645	A0A0P1GUF4_9RHOB	A0A0N7M3S6_9RHOB	0.52772
875	Marinicella litoralis TaxID=644220	A0A4R6XWA7_9GAMM	A0A4R6XGC1_9GAMM	0.527706
876	Cellvibrio sp. 79 TaxID=1954207	A0A2T6FKH1_9GAMM	A0A2T6FP92_9GAMM	0.526904
877	Pseudogulbenkiania subflava DSM 22618 TaxID=1123014	A0A1Y6B9S1_9NEIS	A0A1Y6CBX0_9NEIS	0.525523
878	Spiribacter curvatus TaxID=1335757	U5T4U4_9GAMM	U5T4N5_9GAMM	0.525437
879	Bermanella sp. 47_1433_sub80_T6 TaxID=1856278	A0A1Y5DLN6_9GAMM	A0A1Y5CZR0_9GAMM	0.525308
880	Halopeptonella vilamensis TaxID=531306	A0A4Q8CYF5_9GAMM	A0A4Q8CY88_9GAMM	0.524376
881	Acetobacter syzygii TaxID=146476	A0A270BQT8_9PROT	A0A6N3SIN2_9PROT	0.524068
882	Limimaricola pyoseonensis TaxID=521013	A0A1G7DKM7_9RHOB	A0A1G7IF98_9RHOB	0.52397
883	Crenothrix polyspora TaxID=360316	A0A1R4H7Z8_9GAMM	A0A1R4H862_9GAMM	0.523506
884	Gammaproteobacteria bacterium TMED1 TaxID=1986731	A0A3S5JJY8_9GAMM	A0A3R7T7G5_9GAMM	0.523349
885	Cellvibrionales TaxID=1706369	A0A2D7LX34_9GAMM	A0A424QZ70_9GAMM	0.522991
886	Salinisphaera sp. TaxID=1914330	A0A2E0J2F7_9GAMM	A0A2E0J2X4_9GAMM	0.521999
887	Pseudoxanthomonas sp. GM95 TaxID=1881043	A0A1H7HC66_9GAMM	A0A1H7SUF9_9GAMM	0.521852
888	Thiohalospira halophila DSM 15071 TaxID=1123397	A0A1I1QRS5_9GAMM	A0A1I1QU32_9GAMM	0.521569
889	Acidiphilium sp. 21-60-14 TaxID=1970292	A0A257SDG5_9PROT	A0A257S7P9_9PROT	0.521258
890	Eikenella sp. NML080894 TaxID=1795830	A0A1B6VVV1_9NEIS	A0A1B6VTT6_9NEIS	0.520526
891	Eikenella corrodens TaxID=539	C0DXV8_EIKCO	A0A3S9SKY8_EIKCO	0.520526
892	Eikenella longinqua TaxID=1795827	A0A1A9RXY0_9NEIS	A0A1A9RV45_9NEIS	0.520526
893	Eikenella sp. NML03-A-027 TaxID=1795828	A0A1A9S436_9NEIS	A0A1A9S156_9NEIS	0.520526
894	Eikenella halliae TaxID=1795832	A0A1B6VZH4_9NEIS	A0A1B6VX01_9NEIS	0.520526
895	Roseisalinus antarcticus TaxID=254357	A0A1Y5SKU0_9RHOB	A0A1Y5S999_9RHOB	0.519665
896	Wenzhouxiangella sp. 15181 TaxID=2301224	A0A372BZL5_9GAMM	A0A372BXU6_9GAMM	0.519355
897	Xanthomonas albilineans TaxID=29447	D2UFX4_XANAP	D2UEM0_XANAP	0.519224
898	Xanthomonas campestris pv. translucens TaxID=343	A0A0K2ZUR2_XANCT	A0A561PCU9_XANCT	0.519224
899	Xanthomonas hyacinthi TaxID=56455	A0A2S7F033_9XANT	A0A2S7EQH0_9XANT	0.519224
900	Xanthomonas theicola TaxID=56464	A0A2S6ZDN8_9XANT	A0A2S6ZKS3_9XANT	0.519224
901	Xanthomonas translucens pv. phlei TaxID=487906	A0A0K3A351_XANCT	A0A0K2ZZL0_XANCT	0.519224
902	Xanthomonas translucens pv. undulosa TaxID=487909	A0A0G3LRA8_XANCT	A0A5C1ZMH3_XANCT	0.519224
903	Dechloromonas aromatica (strain RCB) TaxID=159087	LPXC_DECAR	MURA_DECAR	0.519006
904	Dechloromonas sp. HYN0024 TaxID=2231055	A0A3B7A807_9RHOO	A0A3B7A7T6_9RHOO	0.519006
905	Betaproteobacteria bacterium HGW-Betaproteobacteria-4 TaxID=2013716	A0A2N2R980_9PROT	A0A2N2R722_9PROT	0.519006
906	Betaproteobacteria bacterium HGW-Betaproteobacteria-12 TaxID=2013703	A0A2N2V402_9PROT	A0A2N2VES9_9PROT	0.519006
907	Rhodocyclales bacterium GT-UBC TaxID=2316108	A0A3L6LTT4_9RHOO	A0A3L6LV15_9RHOO	0.519006
908	Sedimenticola thiotaurini TaxID=1543721	A0A0F7JVE4_9GAMM	A0A558DG12_9GAMM	0.517713
909	Wenzhouxiangellaceae bacterium TaxID=2448046	A0A5Q4GAU4_9GAMM	A0A5Q4GEN0_9GAMM	0.517275
910	Ruegeria sp. AD91A TaxID=2293862	A0A346SDH0_9RHOB	A0A346SD06_9RHOB	0.51719
911	Caulobacter sp. 17J65-9 TaxID=2709382	A0A6B3UTA2_9CAUL	A0A6B3UH95_9CAUL	0.516522
912	Magnetovibrio blakemorei TaxID=28181	A0A1E5Q9U5_9PROT	A0A1E5Q7R8_9PROT	0.516339
913	Pseudoxanthomonas spadix TaxID=415229	A0A3M6PWH7_9GAMM	G7UQQ1_PSEUP	0.516026
914	methanotrophic endosymbiont of Bathymodiolus puteoserpentis (Logatchev) TaxID=343235	A0A6N1YAD5_9BACT	A0A6N1Y8V5_9BACT	0.515433
915	Rhodobacteraceae bacterium CH30 TaxID=2490538	A0A3N9QJQ0_9RHOB	A0A3N9QIE5_9RHOB	0.515156
916	Mariprofundus ferrooxydans PV-1 TaxID=314345	Q0EYI2_9PROT	Q0EX88_9PROT	0.514945
917	Shimia aestuarii TaxID=254406	A0A1I4LTI0_9RHOB	A0A1I4JGN5_9RHOB	0.514873
918	Jannaschia aquimarina TaxID=935700	A0A0D1D7B6_9RHOB	A0A0D1EMC5_9RHOB	0.514442
919	Aliishimia ponticola TaxID=2499833	A0A4S4NHB8_9RHOB	A0A4S4NF21_9RHOB	0.514358
920	Limimaricola cinnabarinus TaxID=1125964	UPI0005ECAE60	A0A2G1MJS8_9RHOB	0.513612
921	Thalassobius gelatinovorus TaxID=53501	A0A0P1G2L0_THAGE	A0A0N7LUM8_THAGE	0.512946
922	Wenzhouxiangella sediminis TaxID=1792836	A0A3E1K6Z0_9GAMM	A0A3E1K5B3_9GAMM	0.51282
923	Pseudoruegeria sp. M32A2M TaxID=2698410	A0A6N9RRU8_9RHOB	A0A6N9S2B1_9RHOB	0.512632
924	Pseudoruegeria lutimaris TaxID=571298	A0A1G8XWK7_9RHOB	A0A1G9LMK5_9RHOB	0.512632
925	Cellvibrio sp. KY-GH-1 TaxID=2303332	A0A5J6P8U6_9GAMM	A0A5J6PAZ5_9GAMM	0.512267
926	Kineobactrum sp. M2 TaxID=2708301	A0A6C0U3L7_9GAMM	A0A6C0UA21_9GAMM	0.511702
927	Gammaproteobacteria bacterium 28-57-27 TaxID=1970513	A0A258S325_9GAMM	A0A258S6Y4_9GAMM	0.511453
928	Nitrincola tapanii TaxID=1708751	A0A5A9W1F4_9GAMM	A0A5A9W1U0_9GAMM	0.511332
929	Limimaricola soesokkakensis TaxID=1343159	UPI000A26D847	A0A1X6ZQD2_9RHOB	0.51129
930	Limimaricola hongkongensis DSM 17492 TaxID=1122180	A0A017HA27_9RHOB	A0A017H941_9RHOB	0.51129
931	Litoreibacter janthinus TaxID=670154	A0A1I6GNS0_9RHOB	A0A1I6GKP7_9RHOB	0.511218
932	Rhodobacteraceae bacterium EhC02 TaxID=1849170	A0A1B6YT24_9RHOB	A0A1B6YFQ2_9RHOB	0.510935
933	Luteimonas sp. JM171 TaxID=1896164	A0A1B3W5A1_9GAMM	A0A1B3W8A8_9GAMM	0.510588
934	Rhodobacteraceae bacterium W635 TaxID=2303578	A0A372IJG5_9RHOB	A0A372ID56_9RHOB	0.5105
935	Fluviicoccus keumensis TaxID=1435465	A0A4Q7YFZ4_9GAMM	A0A4Q7YFW0_9GAMM	0.509735
936	Candidatus Berkiella cookevillensis TaxID=437022	A0A0Q9YPN6_9COXI	A0A0Q9YC13_9COXI	0.50973
937	Thiohalocapsa marina TaxID=424902	A0A5M8FP01_9GAMM	A0A5M8FMG2_9GAMM	0.509011
938	Thiorhodovibrio sp. 970 TaxID=631362	H8Z3H6_9GAMM	H8YZU7_9GAMM	0.509011
939	Dinoroseobacter sp. TaxID=2003366	A0A2D8TGN3_9RHOB	A0A2D8TKZ9_9RHOB	0.508691
940	Nioella sp. TaxID=1912091	A0A2E2EYA3_9RHOB	A0A2E2F1J6_9RHOB	0.508691
941	Methylococcaceae bacterium TMED69 TaxID=1986766	A0A1Z8WVH1_9GAMM	A0A1Z8WV93_9GAMM	0.508451
942	Rhodobacteraceae bacterium HLUCCO07 TaxID=1666914	A0A0P7ZYB2_9RHOB	A0A0P7YEL4_9RHOB	0.50844
943	Acidithiobacillales bacterium SG8_45 TaxID=1703383	A0A0S8BM84_9PROT	A0A0S8BLW9_9PROT	0.508382
944	Wenzhouxiangella sp. TaxID=1979961	A0A5Q4GHW9_9GAMM	A0A5Q4GNY8_9GAMM	0.50798
945	Varunaivibrio sulfuroxidans TaxID=1773489	A0A4V2UNI5_9PROT	A0A4R3J2V9_9PROT	0.50783
946	Alteromonadaceae TaxID=72275	A0A2D8J6U3_9ALTE	A0A2D8J1E7_9ALTE	0.50778
947	Hylemonella gracilis TaxID=80880	A0A4P6UJ83_9BURK	A0A4P6UHH7_9BURK	0.507648
948	Ruegeria sp. THAF33 TaxID=2587853	A0A5P9GF71_9RHOB	A0A5P9GDW2_9RHOB	0.507523
949	Leisingera sp. ANG-M1 TaxID=1577895	A0A0C1E704_9RHOB	A0A0C1GX88_9RHOB	0.507304
950	Magnetovibrio sp. TaxID=2024836	A0A2D7A6G9_9PROT	A0A2E6X3J9_9PROT	0.506749
951	Pseudooceanicola antarcticus TaxID=1247613	A0A285J6E3_9RHOB	A0A285JGJ8_9RHOB	0.506743
952	Tateyamaria omphalii TaxID=299262	UPI001671E83D	A0A1P8MQH0_9RHOB	0.506561
953	Neisseriales bacterium TaxID=2053582	A0A5C8BTI3_9NEIS	A0A5C8B3Y0_9NEIS	0.505383
954	Aliiroseovarius sp. PrR006 TaxID=2706883	A0A6B2P071_9RHOB	A0A6B2P4M7_9RHOB	0.505117
955	Aliiroseovarius pelagivivens TaxID=1639690	A0A2R8AKT8_9RHOB	A0A2R8ALY7_9RHOB	0.505117
956	Azospirillum sp. RU38E TaxID=1907313	A0A239AA28_9PROT	A0A239CUE2_9PROT	0.504959
957	Niveispirillum sp. SYP-B3756 TaxID=2662178	A0A6N7JNF4_9PROT	A0A6N7JK83_9PROT	0.504959
958	Epibacterium ulvae TaxID=1156985	A0A1G5QQ76_9RHOB	A0A1G5PJ58_9RHOB	0.504903
959	Gammaproteobacteria bacterium RBG_16_51_14 TaxID=1798265	A0A1G0G9N2_9GAMM	A0A1G0G985_9GAMM	0.504809
960	Parahaliea aestuarii TaxID=1852021	A0A5C9A8F7_9GAMM	A0A5C9A2F8_9GAMM	0.504705
961	Defluviimonas denitrificans TaxID=404881	A0A2S8SE51_9RHOB	A0A2S8SET0_9RHOB	0.504429
962	Methylococcaceae bacterium FWC3 TaxID=2516328	A0A4Q5L757_9GAMM	A0A4V1ZA32_9GAMM	0.503349
963	Betaproteobacteria bacterium HGW-Betaproteobacteria-7 TaxID=2013719	A0A2N2QTZ2_9PROT	A0A2N2QU70_9PROT	0.502643
964	Endozoicomonas sp. (ex Bugula neritina AB1) TaxID=1868284	A0A1D2X4V1_9GAMM	A0A1D2X6G1_9GAMM	0.50154
965	Ruegeria atlantica TaxID=81569	UPI00147EA37F	A0A0P1EA67_9RHOB	0.500646
966	Nitrincola lacisaponensis TaxID=267850	A0A063Y782_9GAMM	A0A063Y7Q1_9GAMM	0.500371
967	Aerosticca soli TaxID=2010829	A0A2Z6E764_9GAMM	A0A2Z6E405_9GAMM	0.500049
968	Luteibacter rhizovicinus DSM 16549 TaxID=1440763	A0A0G9HFT4_9GAMM	A0A0G9HDE1_9GAMM	0.500049
969	Dyella sp. AtDHG13 TaxID=1938897	A0A318DYM3_9GAMM	A0A318DF94_9GAMM	0.500049
970	Dyella japonica A8 TaxID=1217721	A0A075JZH6_9GAMM	A0A075JYK8_9GAMM	0.500049
971	Luteibacter pinisoli TaxID=2589080	A0A4Y5Z5V3_9GAMM	A0A4Y5Z1M6_9GAMM	0.500049
972	Dyella sp. AD56 TaxID=1528744	A0A2N7QTR1_9GAMM	A0A2N7R000_9GAMM	0.500049
973	Luteibacter sp. 329MFSha TaxID=1798239	A0A1I0PLB8_9GAMM	A0A1I0NSE5_9GAMM	0.500049
974	Dyella japonica DSM 16301 TaxID=1440762	A0A0G9H143_9GAMM	A0A0G9GXH6_9GAMM	0.500049
975	Luteibacter sp. OK325 TaxID=2135670	A0A2T5LIH2_9GAMM	A0A2T5LF51_9GAMM	0.500049
976	Dyella sp. YR388 TaxID=2135665	A0A3M0EQX7_9GAMM	A0A3M0EQB4_9GAMM	0.500049
977	Luteibacter sp. UNCMF331Sha3.1 TaxID=1502760	A0A1H7XW22_9GAMM	A0A1H8BVU9_9GAMM	0.500049
978	Luteibacter sp. UNCMF366Tsu5.1 TaxID=1502758	A0A1K1P605_9GAMM	A0A1K1NXL2_9GAMM	0.500049
979	Luteibacter yeojuensis TaxID=345309	UPI001419EC78	A0A0F3KK37_9GAMM	0.500049
980	Rhodanobacteraceae TaxID=1775411	A0A1T5ABZ4_9GAMM	A0A1T5F052_9GAMM	0.500049
981	Jannaschia rubra TaxID=282197	A0A0M6XMI0_9RHOB	A0A0M6XNJ8_9RHOB	0.499979
982	Vogesella sp. LIG4 TaxID=1192162	UPI0015D09527	A0A1C6ME71_9NEIS	0.499914
983	Sulfitobacter mediterraneus TaxID=83219	A0A2T6CIA9_9RHOB	A0A061SR09_9RHOB	0.499406
984	Sulfitobacter sp. JBTF-M27 TaxID=2698830	A0A6P0C4L8_9RHOB	A0A6P0CF65_9RHOB	0.499406
985	Cognatishimia maritima TaxID=870908	A0A1M5VHC6_9RHOB	A0A1M5S7D8_9RHOB	0.499388
986	Oceanospirillales TaxID=135619	A0A3P3VV76_9GAMM	A0A3P3VLU0_9GAMM	0.499352
987	Rhodobacteraceae bacterium PT6CLA TaxID=2135812	A0A559Q2Q6_9RHOB	A0A559PZ37_9RHOB	0.499256
988	Crenobacter sp. HX-7-9 TaxID=2705474	A0A6B2KMT4_9NEIS	A0A6B2KPI7_9NEIS	0.498988
989	Paludibacterium purpuratum TaxID=1144873	A0A4R7B1I2_9NEIS	A0A4R7AUJ0_9NEIS	0.498988
990	Microbulbifer yueqingensis TaxID=658219	A0A1G8VDW6_9GAMM	A0A1G8VJT6_9GAMM	0.498756
991	Fluviibacterium aquatile TaxID=2552766	A0A4R6AVL8_9RHOB	A0A4R6B0E8_9RHOB	0.498069
992	Deltaproteobacteria bacterium RBG_13_61_14 TaxID=1797834	A0A1F9AEI0_9DELT	A0A1F9AKC7_9DELT	0.497949
993	Dyella marensis TaxID=500610	A0A1I2HKV5_9GAMM	A0A1I2I0X4_9GAMM	0.497939
994	marine metagenome TaxID=408172	A0A381X098_9ZZZZ	A0A381PQT5_9ZZZZ	0.497932
995	Pseudomonas yangmingensis TaxID=1720063	A0A1I4R9W1_9PSED	A0A1I4N3T8_9PSED	0.497294
996	Methylocaldum sp. 0917 TaxID=2485163	A0A4R7A661_9GAMM	A0A4R7AH32_9GAMM	0.497003
997	Methylocaldum marinum TaxID=1432792	A0A250L022_9GAMM	A0A250KR79_9GAMM	0.497003
998	Oceanobacter sp. TaxID=2030817	A0A2G2JSB0_9GAMM	A0A2G2JFA6_9GAMM	0.496773
999	Zetaproteobacteria bacterium CG_4_10_14_3_um_filter_54_28 TaxID=1974114	A0A2M7L5T7_9PROT	A0A2M7L673_9PROT	0.496752
1000	Rhodobacteraceae bacterium HIMB11 TaxID=1366046	U4V5H2_9RHOB	U4V1K4_9RHOB	0.496341
1001	Pseudoruegeria sp. SK021 TaxID=1933035	A0A1X4IX27_9RHOB	A0A1X4IUC4_9RHOB	0.49519
1002	Jannaschia sp. (strain CCS1) TaxID=290400	Q28NP6_JANSC	MURA_JANSC	0.494372
1003	Gammaproteobacteria bacterium BRH_c0 TaxID=1629722	A0A0F2P6Y1_9GAMM	A0A0F2P107_9GAMM	0.494332
1004	unclassified Rhodanobacter TaxID=2621553	A0A1E4HHJ0_9GAMM	A0A1E4HA75_9GAMM	0.494296
1005	Rhodanobacter lindaniclasticus TaxID=75310	A0A4S3KMR3_9GAMM	A0A4S3KD58_9GAMM	0.494296
1006	Rhodanobacter sp. B05 TaxID=1945859	A0A1V3Q250_9GAMM	A0A1V3Q8X7_9GAMM	0.494296
1007	SAR92 bacterium BACL16 MAG-120619-bin48 TaxID=1655625	A0A0R2W253_9GAMM	A0A0R2W6P5_9GAMM	0.494223
1008	Aliiroseovarius halocynthiae TaxID=985055	A0A545SVI2_9RHOB	A0A545SMG6_9RHOB	0.493121
1009	Gluconobacter wancherniae NBRC 103581 TaxID=656744	A0A511AZF3_9PROT	A0A511B0A8_9PROT	0.492831
1010	Elstera cyanobacteriorum TaxID=2022747	A0A255XKL3_9PROT	A0A255XR13_9PROT	0.492741
1011	Rhodanobacter sp. Root627 TaxID=1736572	A0A0Q8DZ90_9GAMM	A0A0Q8DYE5_9GAMM	0.492441
1012	Rhizobiales TaxID=356	A0A424IP44_9RHIZ	F7X7A1_SINMM	0.492349
1013	Boseongicola sp. TaxID=1886600	A0A7D7ZLT1_9RHOB	A0A7D7ZG55_9RHOB	0.492172
1014	Roseobacter sp. GAI101 TaxID=391589	UPI000318FC05	B7RKA8_9RHOB	0.491752
1015	Roseovarius aestuarii TaxID=475083	A0A1X7BL75_9RHOB	A0A1X7BVL1_9RHOB	0.49163
1016	Rhodobacteraceae bacterium HLUCCO18 TaxID=1666917	A0A0P7XLU2_9RHOB	A0A0P7YGN1_9RHOB	0.491364
1017	Roseicyclus mahoneyensis TaxID=164332	A0A316GHG9_9RHOB	A0A316G3W2_9RHOB	0.491083
1018	Thalassobius mediterraneus TaxID=340021	UPI00071D7764	A0A0P1H369_9RHOB	0.490756
1019	Kineobactrum sediminis TaxID=1905677	A0A2N5Y3H8_9GAMM	A0A2N5Y3F9_9GAMM	0.490562
1020	Halieaceae TaxID=1706372	A0A356VI13_9GAMM	A0A356VLK5_9GAMM	0.490562
1021	Methylobacter tundripaludum TaxID=173365	G3IU94_METTV	A0A2S6H9V1_9GAMM	0.489719
1022	Methylocucumis oryzae TaxID=1632867	A0A0F3IFW1_9GAMM	A0A0F3IK20_9GAMM	0.489719
1023	Methylococcaceae bacterium NSP1-2 TaxID=1917481	A0A257N7V9_9GAMM	A0A257MZF5_9GAMM	0.489719
1024	Methylomicrobium album BG8 TaxID=686340	H8GRG6_METAL	H8GL99_METAL	0.489719
1025	Crenothrix sp. D3 TaxID=1880899	A0A1Y3A5G4_9GAMM	A0A1Y2ZZS0_9GAMM	0.489719
1026	Methylovulum psychrotolerans TaxID=1704499	A0A1Z4BX81_9GAMM	A0A1Z4BYL0_9GAMM	0.489719
1027	Methylovulum sp. TaxID=1916980	A0A522DT97_9GAMM	A0A522DXY5_9GAMM	0.489719
1028	Legionella TaxID=445	A0A378JSL9_9GAMM	A0A0W0XXB4_9GAMM	0.48936
1029	Rhodanobacter sp. 68-29 TaxID=1895823	A0A1M3P0W4_9GAMM	A0A1M3NWS3_9GAMM	0.4891
1030	Dyella sp. 4G-K06 TaxID=1927958	A0A370X7M0_9GAMM	A0A370X413_9GAMM	0.4891
1031	Rhodanobacter sp. C06 TaxID=1945854	A0A1V3PBW9_9GAMM	A0A1V3P751_9GAMM	0.4891
1032	Dyella sp. 4M-K27 TaxID=1927959	A0A3S0PJ62_9GAMM	A0A3S0S6R0_9GAMM	0.4891
1033	Frateuria sp. Soil773 TaxID=1736407	A0A0Q9PRM7_9GAMM	A0A0Q9PJG6_9GAMM	0.4891
1034	Rhodophyticola porphyridii TaxID=1852017	A0A3L9YBH7_9RHOB	A0A3L9Y3D2_9RHOB	0.489086
1035	Phenylobacterium kunshanense TaxID=1445034	A0A328BIH1_9CAUL	A0A328B6I9_9CAUL	0.48898
1036	Rubellimicrobium roseum TaxID=687525	A0A5C4NN60_9RHOB	A0A5C4N783_9RHOB	0.488866
1037	Thalassobium sp. TaxID=2030825	A0A2G2Q2D9_9RHOB	A0A2G2PS50_9RHOB	0.488465
1038	Alphaproteobacteria bacterium CG11_big_fil_rev_8_21_14_0_20_39_49 TaxID=1973900	A0A2H0QT82_9PROT	A0A2H0QUU0_9PROT	0.488181
1039	Cycloclasticus sp. TaxID=2024830	A0A2G2QJ68_9GAMM	A0A2G2QQ70_9GAMM	0.487586
1040	Sinirhodobacter ferrireducens TaxID=1215032	A0A443LCW0_9RHOB	A0A443LRY8_9RHOB	0.487469
1041	Sinirhodobacter hankyongi TaxID=2294033	A0A421BMI1_9RHOB	A0A421BXL8_9RHOB	0.487469
1042	Phaeobacter sp. 11ANDIMAR09 TaxID=1225647	A0A0P6RSW8_9RHOB	A0A0P6RMD4_9RHOB	0.48663
1043	Gammaproteobacteria bacterium TMED34 TaxID=1986761	A0A1Z8RKJ2_9GAMM	A0A1Z8RKC6_9GAMM	0.48646
1044	Candidatus Muproteobacteria TaxID=1817795	A0A1F6TCT4_9PROT	A0A1F6TNK9_9PROT	0.486309
1045	Cellvibrionaceae bacterium TaxID=2026723	A0A2E2XP30_9GAMM	A0A2E2XMF0_9GAMM	0.485928
1046	Legionellales bacterium RIFCSPHIGHO2_12_FULL_42_9 TaxID=1798569	A0A1G0YBQ6_9GAMM	A0A1G0Y604_9GAMM	0.485645
1047	Gallaecimonas xiamenensis 3-C-1 TaxID=745411	K2K1S3_9GAMM	K2J9H0_9GAMM	0.485468
1048	Propionivibrio dicarboxylicus TaxID=83767	A0A1G8FDF9_9RHOO	A0A1G8FRP9_9RHOO	0.485389
1049	Magnetococcus marinus (strain ATCC BAA-1437 / JCM 17883 / MC-1) TaxID=156889	A0L5M4_MAGMM	MURA_MAGMM	0.485176
1050	Defluviimonas sp. TaxID=1917965	A0A6N6S8D0_9RHOB	A0A6N6S8P2_9RHOB	0.484602
1051	endosymbiont of unidentified scaly snail isolate Monju TaxID=1248727	S6BQZ0_9GAMM	S6BVJ4_9GAMM	0.48455
1052	Gammaproteobacteria bacterium HGW-Gammaproteobacteria-3 TaxID=2013799	A0A2N1XWJ1_9GAMM	A0A2N1XWS9_9GAMM	0.484445
1053	Sinirhodobacter populi TaxID=2306993	A0A443JSK0_9RHOB	A0A443KMP2_9RHOB	0.484437
1054	Zetaproteobacteria bacterium CG_4_10_14_0_8_um_filter_49_80 TaxID=1974111	A0A2M7Q2S2_9PROT	A0A2M7PWG1_9PROT	0.484262
1055	uncultured Alphaproteobacteria bacterium TaxID=91750	A0A212JKH6_9PROT	A0A212KM34_9PROT	0.483639
1056	Roseovarius sp. MME-070 TaxID=2494550	A0A6I6IQ49_9RHOB	A0A6I6IL50_9RHOB	0.483628
1057	Gammaproteobacteria bacterium MOLA455 TaxID=1411685	W2UFS5_9GAMM	W2UID5_9GAMM	0.483592
1058	Sulfitobacter sp. HI0027 TaxID=1822226	A0A341EM72_9RHOB	A0A341EHL0_9RHOB	0.483318
1059	Sulfitobacter sp. D7 TaxID=1968541	A0A386TEQ1_9RHOB	A0A386TAN9_9RHOB	0.483318
1060	Sulfitobacter indolifex HEL-45 TaxID=391624	A9E317_9RHOB	A9DRQ4_9RHOB	0.483318
1061	Luteimonas aestuarii TaxID=453837	A0A4R5TIW2_9GAMM	A0A4R5U1E2_9GAMM	0.483044
1062	Alkalilimnicola ehrlichii TaxID=351052	UPI000E2EE75C	A0A3E0X0U8_9GAMM	0.483011
1063	Niveispirillum cyanobacteriorum TaxID=1612173	A0A2K9NAS4_9PROT	A0A2K9N735_9PROT	0.482918
1064	alpha proteobacterium AAP38 TaxID=1523418	A0A0N1BWA1_9PROT	A0A0N0K5Z6_9PROT	0.482918
1065	Roseobacter sp. MedPE-SW TaxID=1860088	A0A1J5MM29_9RHOB	A0A1J5M0Y4_9RHOB	0.482893
1066	Wenxinia saemankumensis TaxID=1447782	A0A1M6CIY9_9RHOB	A0A1M6A914_9RHOB	0.482638
1067	Rhodanobacter fulvus Jip2 TaxID=1163408	I4VXJ8_9GAMM	I4VKN0_9GAMM	0.482614
1068	Rhodobacteraceae bacterium CY05 TaxID=2682100	A0A6L6WDI2_9RHOB	A0A6L6WKY5_9RHOB	0.48259
1069	Nitrosomonadales bacterium skT11 TaxID=2715678	A0A6F8VGM6_9PROT	A0A6F8V8S4_9PROT	0.482486
1070	Tateyamaria sp. ANG-S1 TaxID=1577905	A0A0B4D122_9RHOB	A0A0B4BHI7_9RHOB	0.482354
1071	Crenobacter sp. GY 70310 TaxID=2563443	A0A4T0V401_9NEIS	A0A4T0UZU1_9NEIS	0.481888
1072	Phenylobacterium zucineum (strain HLK1) TaxID=450851	LPXC_PHEZH	B4RET6_PHEZH	0.481281
1073	Phenylobacterium zucineum TaxID=284016	A0A2W5NP16_9CAUL	A0A2W5NT51_9CAUL	0.481281
1074	Rhodobacteraceae bacterium TG-679 TaxID=2072018	A0A2V2LEP6_9RHOB	A0A2V2LL85_9RHOB	0.481237
1075	Ferrovibrio terrae TaxID=2594003	A0A516H7L1_9PROT	A0A516GYX9_9PROT	0.480581
1076	Ferrovibrio sp. TaxID=1917215	A0A2M8U766_9PROT	A0A2M8UH42_9PROT	0.480581
1077	Rhodobacter sp. LPB0142 TaxID=1850250	A0A1D9MGM9_9RHOB	A0A1D9MA23_9RHOB	0.480513
1078	Piscirickettsiaceae bacterium NZ-RLO1 TaxID=1810840	A0A177W724_9GAMM	A0A177W2F2_9GAMM	0.479885
1079	Roseobacter denitrificans (strain ATCC 33942 / OCh 114) TaxID=375451	Q163J8_ROSDO	MURA_ROSDO	0.479874
1080	Roseobacter litoralis (strain ATCC 49566 / DSM 6996 / JCM 21268 / NBRC 15278 / OCh 149) TaxID=391595	F7ZDC9_ROSLO	F7ZGJ8_ROSLO	0.479874
1081	Sulfitobacter sp. SK012 TaxID=1389005	A0A345QL34_9RHOB	A0A345QRW9_9RHOB	0.479874
1082	Microbulbifer hydrolyticus TaxID=48074	A0A6P1TCW2_9GAMM	A0A6P1TAQ9_9GAMM	0.479558
1083	Microbulbifer sp. A4B17 TaxID=359370	A0A2S1JVH9_9GAMM	A0A2S1JVH5_9GAMM	0.479558
1084	Microbulbifer sp. GL-2 TaxID=2591606	A0A510IVW0_9GAMM	A0A510IVR6_9GAMM	0.479558
1085	Youngimonas vesicularis TaxID=1294297	A0A4S3MAF9_9RHOB	A0A4S3MBB5_9RHOB	0.479319
1086	Dechloromonas denitrificans TaxID=281362	A0A133XEI1_9RHOO	A0A133XKF1_9RHOO	0.479185
1087	Gammaproteobacteria bacterium RIFCSPHIGHO2_12_FULL_45_9 TaxID=1798289	A0A1G0J0A6_9GAMM	A0A1G0IW58_9GAMM	0.478951
1088	Gammaproteobacteria bacterium 42_54_T18 TaxID=1856293	A0A1Z7ZU95_9GAMM	A0A1Z7ZUC9_9GAMM	0.478913
1089	Gallaecimonas pentaromativorans TaxID=584787	UPI00067F3C11	A0A3N1Q1S8_9GAMM	0.478864
1090	Phaeobacter piscinae TaxID=1580596	A0A291FY41_9RHOB	A0A291FVT8_9RHOB	0.478233
1091	Thioclava sp. SK-1 TaxID=1889770	A0A1C2HR55_9RHOB	A0A1C2HSJ5_9RHOB	0.477443
1092	Halieaceae bacterium TaxID=2026743	A0A3D0GPY2_9GAMM	A0A3D0GR45_9GAMM	0.476723
1093	Sulfurivirga caldicuralii TaxID=364032	A0A1N6DW88_9GAMM	A0A1N6G308_9GAMM	0.476244
1094	Planktotalea frisia TaxID=696762	A0A1L9NTJ6_9RHOB	A0A1L9P193_9RHOB	0.476055
1095	Ruegeria sp. ANG-R TaxID=1577903	A0A0C1GVP8_9RHOB	A0A0C1J0P2_9RHOB	0.476025
1096	Paracoccus isoporae TaxID=591205	A0A1G7AVI6_9RHOB	A0A1G7A982_9RHOB	0.47567
1097	Mariprofundus sp. EBB-1 TaxID=2650971	A0A498DNR0_9PROT	A0A498DPB5_9PROT	0.475598
1098	Flavobacteriaceae bacterium TaxID=1871037	A0A2E9VY20_9FLAO	A0A2E1UY80_9FLAO	0.475516
1099	Halospina denitrificans TaxID=332522	A0A4R7JLF8_9GAMM	A0A4R7JZ48_9GAMM	0.475469
1100	Litoreibacter albidus TaxID=670155	A0A1H3B7A3_9RHOB	A0A1H3AX93_9RHOB	0.475175
1101	Litoreibacter meonggei TaxID=1049199	A0A497X0X5_9RHOB	A0A497WRI5_9RHOB	0.475175
1102	Litoreibacter arenae DSM 19593 TaxID=1123360	S9QNH4_9RHOB	S9S4Q7_9RHOB	0.475175
1103	Litoreibacter ascidiaceicola TaxID=1486859	A0A1M5EHT6_9RHOB	A0A1M4ZV63_9RHOB	0.475175
1104	Litoreibacter halocynthiae TaxID=1242689	A0A4R7LRT4_9RHOB	A0A4R7LRC8_9RHOB	0.475175
1105	Suttonella indologenes TaxID=13276	A0A380N1R2_9GAMM	A0A380MJN9_9GAMM	0.474806
1106	Marinibacterium profundimaris TaxID=1679460	A0A225NXT5_9RHOB	A0A225NHT6_9RHOB	0.474591
1107	Defluviimonas aquaemixtae TaxID=1542388	A0A2R8B2Z9_9RHOB	A0A2R8BNQ7_9RHOB	0.474369
1108	Gammaproteobacteria bacterium TMED186 TaxID=1986743	A0A3R7TDU5_9GAMM	A0A3R7SB76_9GAMM	0.474301
1109	Chromobacterium sp. 257-1 TaxID=2605945	UPI00143DE413	A0A5C1DK89_9NEIS	0.47415
1110	Chromobacterium sp. F49 TaxID=1777131	A0A2R2IXJ0_9NEIS	A0A2R2ITG4_9NEIS	0.47415
1111	Brevundimonas abyssalis TAR-001 TaxID=1391729	U3AW16_9CAUL	U3B0J0_9CAUL	0.473511
1112	Lysobacter spongiicola DSM 21749 TaxID=1122188	A0A1T4RUE1_9GAMM	A0A1T4P7J3_9GAMM	0.47302
1113	Simplicispira hankyongi TaxID=2315688	A0A398CI26_9BURK	A0A398C5M2_9BURK	0.473012
1114	Rhodanobacter sp. B04 TaxID=1945860	A0A1V3QNT5_9GAMM	A0A1V3QHE1_9GAMM	0.472736
1115	Rhodanobacter sp. C05 TaxID=1945855	A0A1V3NYG3_9GAMM	A0A1V3P988_9GAMM	0.472736
1116	Rhodanobacter sp. T12-5 TaxID=2024611	A0A5A7VSH0_9GAMM	A0A5A7VWH8_9GAMM	0.472736
1117	Rhodanobacter sp. TaxID=1883446	A0A522LNX4_9GAMM	A0A522H6Z8_9GAMM	0.472736
1118	Rhodanobacter sp. FW510-R10 TaxID=1524462	A0A154R4K9_9GAMM	A0A154QY17_9GAMM	0.472736
1119	Rhodanobacter sp. Soil772 TaxID=1736406	A0A0Q9P4B3_9GAMM	A0A0Q9P261_9GAMM	0.472736
1120	Rhodanobacter denitrificans TaxID=666685	A0A368KFM0_9GAMM	M4NJC2_9GAMM	0.472736
1121	Donghicola sp. JL3646 TaxID=1836468	A0A1B7Z5A8_9RHOB	A0A1B7Z0H0_9RHOB	0.472439
1122	Pseudooceanicola sp. GBMRC 2024 TaxID=2692189	A0A6L7G0U2_9RHOB	A0A6L7G971_9RHOB	0.472269
1123	Poseidonocella pacifica TaxID=871651	UPI000B898770	A0A1I0X611_9RHOB	0.47223
1124	Ferruginivarius sediminum TaxID=2661937	A0A369T7P9_9PROT	A0A369TI96_9PROT	0.47212
1125	Boseongicola sp. CCM32 TaxID=2552942	A0A4P7JDW5_9RHOB	A0A4P7JEI6_9RHOB	0.472038
1126	Roseivivax pacificus TaxID=1267769	A0A2T6B2A9_9RHOB	A0A2T6B9S3_9RHOB	0.471409
1127	Lysobacter sp. TY2-98 TaxID=2290922	A0A345ZGU7_9GAMM	A0A345ZI22_9GAMM	0.471276
1128	Flavimaricola marinus TaxID=1819565	A0A238LE95_9RHOB	A0A238LEJ7_9RHOB	0.470845
1129	Luteimonas sp. XBU10 TaxID=1132694	A0A5D4XK14_9GAMM	A0A5D4XTN7_9GAMM	0.470713
1130	Rhodobacterales bacterium 56_14_T64 TaxID=1856299	A0A1Y5HV95_9RHOB	A0A1Y5HIP9_9RHOB	0.470336
1131	Halieaceae bacterium IMCC3088 TaxID=2518989	F3L1P8_9GAMM	F3L690_9GAMM	0.469134
1132	Phenylobacterium sp. TaxID=1871053	A0A522D7R0_9CAUL	A0A525L591_9CAUL	0.468837
1133	methanotrophic bacterial endosymbiont of Bathymodiolus sp. TaxID=280772	A0A1X7MJH1_9GAMM	A0A1X7MLN9_9GAMM	0.468596
1134	unclassified Methylococcaceae TaxID=51352	A0A6I7XD27_9GAMM	A0A6I7X3C2_9GAMM	0.468596
1135	Halocynthiibacter arcticus TaxID=1579316	A0A126V4L7_9RHOB	A0A126UWC1_9RHOB	0.468453
1136	Tropicimonas sediminicola TaxID=1031541	A0A239GSG4_9RHOB	A0A239MCD4_9RHOB	0.468445
1137	Aquitalea TaxID=407217	UPI000786BAA2	A0A0F3K0R8_9NEIS	0.468339
1138	Brevundimonas TaxID=41275	UPI000E0A015A	A0A2X1CE99_BREDI	0.46829
1139	Brevundimonas sp. LPMIX5 TaxID=2305887	A0A399UBQ9_9CAUL	A0A399UIA8_9CAUL	0.46829
1140	Brevundimonas diminuta 3F5N TaxID=1255603	A0A1R4GGT5_BREDI	A0A1R4FXD4_BREDI	0.46829
1141	Brevundimonas diminuta TaxID=293	UPI000627D69A	A0A381APP5_BREDI	0.46829
1142	Brevundimonas sp. 357 TaxID=2555782	A0A3R9A756_9CAUL	A0A427KVY3_9CAUL	0.46829
1143	Phenylobacterium sp. Root700 TaxID=1736591	A0A0Q8MXP8_9CAUL	A0A0Q8LXK1_9CAUL	0.467988
1144	Aquitalea sp. MWU14-2217 TaxID=2480983	A0A454JNK9_9NEIS	A0A454JIE0_9NEIS	0.466852
1145	Aquitalea sp. FJL05 TaxID=2153366	A0A3N7CQ89_9NEIS	A0A3N7D265_9NEIS	0.466852
1146	Aquitalea magnusonii TaxID=332411	UPI0015EFFA72	A0A318IUK1_9NEIS	0.466852
1147	Rhodovulum robiginosum TaxID=68292	A0A428JUU7_9RHOB	A0A3R9N329_9RHOB	0.466746
1148	Mariprofundus ferrinatatus TaxID=1921087	A0A2K8L9V0_9PROT	A0A2K8L4S8_9PROT	0.466698
1149	Pseudooceanicola lipolyticus TaxID=2029104	A0A2M8ITT8_9RHOB	A0A2M8J2S2_9RHOB	0.466371
1150	Ruegeria sp. THAF57 TaxID=2744555	A0A6V6ZH57_9RHOB	A0A6V6ZNF4_9RHOB	0.466223
1151	Ruegeria profundi TaxID=1685378	A0A0X3TUE9_9RHOB	A0A0X3TDI8_9RHOB	0.466223
1152	Phaeobacter porticola TaxID=1844006	A0A1L3I2N5_9RHOB	A0A1L3I8U0_9RHOB	0.466019
1153	Ruegeria sp. (strain TM1040) TaxID=292414	Q1GIU3_RUEST	Q1GLD2_RUEST	0.465767
1154	Chromobacterium violaceum TaxID=536	UPI0009BB25E6	MURA_CHRVO	0.465664
1155	Chromobacterium sp. LK11 TaxID=1628212	UPI0009E39247	A0A0J6NKU6_9NEIS	0.465664
1156	Xenophilus sp. AP218F TaxID=2014876	A0A254VP47_9BURK	A0A254VEV9_9BURK	0.465664
1157	Chromobacterium haemolyticum TaxID=394935	A0A2T5P373_9NEIS	A0A1W0D9D1_9NEIS	0.465664
1158	Chromobacterium sp. MWU13-2610 TaxID=2077146	A0A2K4MIT8_9NEIS	A0A2K4MRK7_9NEIS	0.465664
1159	Chromobacterium sp. MWU14-2602 TaxID=2073169	A0A2S5DJA4_9NEIS	A0A2S5DIF8_9NEIS	0.465664
1160	Chromobacterium sp. Panama TaxID=2161826	A0A2T5NDF9_9NEIS	A0A2T5NNN2_9NEIS	0.465664
1161	Chromobacterium vaccinii TaxID=1108595	A0A1D9LNQ9_9NEIS	A0A1D9LI08_9NEIS	0.465664
1162	Chromobacterium sp. IIBBL 274-1 TaxID=2202142	A0A344UJT7_9NEIS	A0A344UIH9_9NEIS	0.465664
1163	Chromobacterium sp. LK1 TaxID=1628193	UPI0009E4F91D	A0A0J6KMS2_9NEIS	0.465664
1164	Rubellimicrobium rubrum TaxID=2585369	A0A5C4N7B3_9RHOB	A0A5C4N2B7_9RHOB	0.464426
1165	Thalassobium sp. R2A62 TaxID=633131	C7D8N0_9RHOB	C7D9Q0_9RHOB	0.464228
1166	Aliiroseovarius sediminilitoris TaxID=1173584	A0A1I0PZ48_9RHOB	A0A1I0NS93_9RHOB	0.464143
1167	Phaeobacter gallaeciensis TaxID=60890	A0A366WTX5_9RHOB	A0A366X7N4_9RHOB	0.463479
1168	Rhodobacter capsulatus TaxID=1061	A0A4V5PTE7_RHOCA	A0A1G7Q7H3_RHOCA	0.463258
1169	Rhodobacter viridis TaxID=1054202	A0A318TRG2_9RHOB	A0A318TZJ9_9RHOB	0.463258
1170	Suttonella ornithocola TaxID=279832	A0A380MXE2_9GAMM	A0A380MVL7_9GAMM	0.463166
1171	Phenylobacterium sp. LX32 TaxID=2170551	A0A328ASX8_9CAUL	A0A328AND6_9CAUL	0.463031
1172	Phaeobacter TaxID=302485	UPI000802B2B4	V9WA86_9RHOB	0.462599
1173	Gammaproteobacteria bacterium TMED234 TaxID=1986750	A0A1Z9PDF1_9GAMM	A0A1Z9PIU7_9GAMM	0.462034
1174	Pontibaca methylaminivorans TaxID=515897	A0A1R3WH00_9RHOB	A0A1R3WF26_9RHOB	0.461875
1175	Acidihalobacter ferrooxidans TaxID=1765967	A0A1P8UE72_9GAMM	A0A1P8UF93_9GAMM	0.461527
1176	Laribacter hongkongensis (strain HLHK9) TaxID=557598	LPXC_LARHH	MURA_LARHH	0.461405
1177	Legionellaceae bacterium TaxID=2026753	A0A2E2WNE9_9GAMM	A0A2E2WPT7_9GAMM	0.460986
1178	Pseudopuniceibacterium sediminis TaxID=2211117	A0A399J1J6_9RHOB	A0A399IZX6_9RHOB	0.460688
1179	Brevundimonas naejangsanensis TaxID=588932	A0A172Y3B5_9CAUL	A0A494RPC8_9CAUL	0.460591
1180	Arenicella xantha TaxID=644221	A0A395JLH8_9GAMM	A0A395JI16_9GAMM	0.460546
1181	Phenylobacterium deserti TaxID=1914756	A0A328AAQ4_9CAUL	A0A328AD48_9CAUL	0.460289
1182	Phenylobacterium hankyongense TaxID=1813876	A0A328B258_9CAUL	A0A328B795_9CAUL	0.460289
1183	Asticcacaulis benevestitus DSM 16100 = ATCC BAA-896 TaxID=1121022	V4PY57_9CAUL	V4PND1_9CAUL	0.460261
1184	Ruegeria mediterranea M17 TaxID=1200281	A0A2R8C4M5_9RHOB	A0A2R8C6S2_9RHOB	0.45987
1185	Lysobacter soli TaxID=453783	A0A3D8VJA7_9GAMM	A0A6I6GIG6_9GAMM	0.459626
1186	Sulfitobacter marinus TaxID=394264	A0A1I6S4E3_9RHOB	A0A1I6UL86_9RHOB	0.4595
1187	Yoonia tamlensis TaxID=390270	A0A1I6GMJ2_9RHOB	A0A1I6FZA0_9RHOB	0.459117
1188	Hydrogenophilales bacterium CG_4_10_14_3_um_filter_63_21 TaxID=1974028	A0A2M7MT17_9PROT	A0A2M7MTY7_9PROT	0.458376
1189	Microbulbifer thermotolerans TaxID=252514	A0A143HKM9_9GAMM	A0A143HJX4_9GAMM	0.457125
1190	Microbulbifer sp. THAF38 TaxID=2587856	A0A5P9EZ10_9GAMM	A0A5P9EYY8_9GAMM	0.457125
1191	Roseovarius albus TaxID=1247867	UPI000A26EE14	A0A1X6ZXR9_9RHOB	0.456022
1192	Giesbergeria anulus TaxID=180197	A0A1H9K9A0_9BURK	A0A1H9IQF9_9BURK	0.455945
1193	Roseomonas aestuarii TaxID=568898	A0A2U1V7E7_9PROT	A0A2U1V6S2_9PROT	0.455883
1194	Brevundimonas sp. SH203 TaxID=345167	UPI000B353060	A0A1V1UW67_9CAUL	0.455862
1195	Brevundimonas sp. DS20 TaxID=1532555	UPI0009E6DFB7	A0A0P0DDB5_9CAUL	0.455862
1196	Neisseria shayeganii TaxID=607712	A0A7D7NBT9_9NEIS	A0A7D7SHU6_9NEIS	0.455799
1197	Neisseria shayeganii 871 TaxID=1032488	G4CLG7_9NEIS	G4CIC3_9NEIS	0.455799
1198	Neisseriaceae bacterium DSM 100970 TaxID=2052837	A0A2I7N9M9_9NEIS	A0A2I7N7J2_9NEIS	0.45533
1199	Marinovum algicola DG 898 TaxID=988812	A0A0H4KQ65_9RHOB	A0A0H4KPC0_9RHOB	0.454908
1200	Ruegeria conchae TaxID=981384	A0A497ZPC0_9RHOB	A0A497YX93_9RHOB	0.45413
1201	Novimethylophilus kurashikiensis TaxID=1825523	A0A2R5FFG4_9PROT	A0A2R5FBD7_9PROT	0.453378
1202	Thiomicrorhabdus sp. G1 TaxID=2580412	A0A4P9K6E5_9GAMM	A0A4P9K4H2_9GAMM	0.453012
1203	Rhodobacteraceae bacterium SH-1 TaxID=2605946	A0A2S0MLF2_9RHOB	A0A2S0MSJ5_9RHOB	0.452553
1204	Tropicimonas isoalkanivorans TaxID=441112	A0A1I1G4A6_9RHOB	A0A1I1MLZ9_9RHOB	0.452524
1205	Amantichitinum ursilacus TaxID=857265	A0A0N0GN91_9NEIS	A0A0N0GPN9_9NEIS	0.452137
1206	Paracoccus sphaerophysae TaxID=690417	A0A099FEZ4_9RHOB	A0A099FCS3_9RHOB	0.452094
1207	Asticcacaulis taihuensis TaxID=260084	A0A1G4QWJ7_9CAUL	A0A1G4TI19_9CAUL	0.451839
1208	Gammaproteobacteria bacterium CG_4_9_14_3_um_filter_38_9 TaxID=1974022	A0A2M7ZYF8_9GAMM	A0A2M7ZYC5_9GAMM	0.451684
1209	Nitrincola sp. KXZD1103 TaxID=2614693	A0A5J6LB50_9GAMM	A0A5J6LFT2_9GAMM	0.451444
1210	Methylomicrobium alcaliphilum (strain DSM 19304 / NCIMB 14124 / VKM B-2133 / 20Z) TaxID=1091494	G4SWM6_META2	G4T0Q3_META2	0.450658
1211	Methylomicrobium buryatense TaxID=95641	A0A4P9US05_9GAMM	A0A4V1IJG8_9GAMM	0.450658
1212	Gammaproteobacteria bacterium HGW-Gammaproteobacteria-10 TaxID=2013792	A0A2N1ZXB4_9GAMM	A0A2N1ZQL9_9GAMM	0.450658
1213	Methylomicrobium kenyense TaxID=269709	A0A543V9R2_9GAMM	A0A543V966_9GAMM	0.450658
1214	Zetaproteobacteria bacterium TaxID=2026807	A0A3M2EG63_9PROT	A0A3M1HFZ8_9PROT	0.450308
1215	Oceanicola granulosus (strain ATCC BAA-861 / DSM 15982 / KCTC 12143 / HTCC2516) TaxID=314256	Q2CIW7_OCEGH	Q2CFG9_OCEGH	0.450114
1216	Sulfitobacter sp. S4J41 TaxID=2546227	UPI00140481D6	A0A4R5ELX4_9RHOB	0.449971
1217	SAR92 clade bacterium TaxID=2315479	A0A520MP67_9GAMM	A0A520MHS9_9GAMM	0.449862
1218	Humitalea rosea TaxID=990373	A0A2W7IJ23_9PROT	A0A2W7KBT9_9PROT	0.449772
1219	Litorimicrobium taeanense TaxID=657014	A0A1H9FH06_9RHOB	A0A1H9G673_9RHOB	0.449752
1220	Sulfitobacter donghicola DSW-25 = KCTC 12864 = JCM 14565 TaxID=1300350	A0A073IHU8_9RHOB	A0A073IJI1_9RHOB	0.449557
1221	Dyella sp. DHG54 TaxID=1920168	A0A370K6X9_9GAMM	A0A370K4S8_9GAMM	0.449421
1222	Dyella jiangningensis TaxID=1379159	A0A023NTW3_9GAMM	A0A023NU76_9GAMM	0.449421
1223	Oleiphilus messinensis TaxID=141451	A0A1Y0IFU7_9GAMM	A0A1Y0I654_9GAMM	0.44939
1224	Ideonella dechloratans TaxID=36863	A0A643FGV7_IDEDE	A0A643FFD9_IDEDE	0.448874
1225	Chromobacterium sphagni TaxID=1903179	UPI0009F64AE5	A0A1S1WYV4_9NEIS	0.448367
1226	SAR86 cluster bacterium SAR86E TaxID=1208365	K6G626_9GAMM	K6GHJ1_9GAMM	0.447659
1227	Roseomonas rhizosphaerae TaxID=1335062	A0A2C6Y4C4_9PROT	A0A2C7A6J6_9PROT	0.447074
1228	Candidatus Rhodobacter lobularis TaxID=1675527	UPI0006715F83	A0A0J9EDH4_9RHOB	0.446953
1229	Cellvibrio japonicus (strain Ueda107) TaxID=498211	LPXC_CELJU	MURA_CELJU	0.446699
1230	Sulfitobacter sp. HI0054 TaxID=1822238	A0A167HN78_9RHOB	A0A167GZU0_9RHOB	0.446431
1231	Luteimonas cucumeris TaxID=985012	A0A562L5F7_9GAMM	A0A562KY06_9GAMM	0.446066
1232	Rhodobacter sp. 24-YEA-8 TaxID=1884310	A0A1H4PIT3_9RHOB	A0A1H4KDQ3_9RHOB	0.44587
1233	Pelagicola litoralis TaxID=420403	A0A4U7N7A1_9RHOB	A0A4U7MRX6_9RHOB	0.445867
1234	Primorskyibacter sedentarius TaxID=745311	A0A4V2UPG9_9RHOB	A0A4R3JEK3_9RHOB	0.445624
1235	Sulfitobacter brevis TaxID=74348	A0A1I1ZED4_9RHOB	A0A1I1SX15_9RHOB	0.445571
1236	Microvirgula TaxID=57479	A0A329BM42_9NEIS	A0A329B2F9_9NEIS	0.444961
1237	Thioclava arenosa TaxID=1795308	A0A2A4CSV8_9RHOB	A0A2A4CQ69_9RHOB	0.444775
1238	Gluconacetobacter diazotrophicus (strain ATCC 49037 / DSM 5601 / CCUG 37298 / CIP 103539 / LMG 7603 / PAl5) TaxID=272568	A9H0K8_GLUDA	MURA_GLUDA	0.44449
1239	Tistrella mobilis (strain KA081020-065) TaxID=1110502	I3TVQ6_TISMK	I3TJA1_TISMK	0.444376
1240	Acetobacter tropicalis TaxID=104102	A0A511FN66_9PROT	A0A094YWF8_9PROT	0.443985
1241	Rhodobacter maris TaxID=446682	UPI000BE2E605	A0A285S552_9RHOB	0.44394
1242	Spiribacter sp. 2438 TaxID=2666185	A0A6B8JTM2_9GAMM	A0A6B8JR98_9GAMM	0.443838
1243	Chromobacterium sp. ATCC 53434 TaxID=2059672	A0A2H5E0L7_9NEIS	A0A2H5E1T7_9NEIS	0.443551
1244	Phenylobacterium sp. SCN 69-14 TaxID=1660128	A0A1D2TRR5_9CAUL	A0A1D2TS92_9CAUL	0.443488
1245	Nitrincola sp. A-D6 TaxID=1545442	A0A099PCK0_9GAMM	A0A099PFL1_9GAMM	0.443144
1246	Legionella jordanis TaxID=456	A0A0W0VDK2_9GAMM	A0A0W0V853_9GAMM	0.442984
1247	Zetaproteobacteria bacterium CG_4_9_14_3_um_filter_53_7 TaxID=1974119	A0A2M7WP39_9PROT	A0A2M7WSB9_9PROT	0.442908
1248	Zetaproteobacteria bacterium CG1_02_53_45 TaxID=1805427	A0A1J4YKR3_9PROT	A0A1J4YL13_9PROT	0.442908
1249	Alysiella filiformis TaxID=194196	A0A7D7RXW8_9NEIS	A0A7D7RC44_9NEIS	0.442819
1250	Alysiella crassa TaxID=153491	A0A376BLR4_9NEIS	A0A376BPL1_9NEIS	0.442206
1251	Brevundimonas sp. AAP58 TaxID=1523422	A0A0N0K8U4_9CAUL	A0A0N1BI05_9CAUL	0.442101
1252	Paracoccus chinensis TaxID=525640	A0A1G9DJH9_9RHOB	A0A1G9LX18_9RHOB	0.441908
1253	Lutimaribacter litoralis TaxID=1010611	A0A521B5B0_9RHOB	A0A521CTB3_9RHOB	0.441746
1254	Aliiroseovarius crassostreae TaxID=154981	A0A0P7ISX9_9RHOB	A0A0P7IVX1_9RHOB	0.44173
1255	Sulfitobacter sp. EhC04 TaxID=1849168	A0A196P013_9RHOB	A0A196P0B0_9RHOB	0.441726
1256	Asticcacaulis sp. AC402 TaxID=1282361	V4NKC5_9CAUL	V4NCU9_9CAUL	0.441384
1257	Alphaproteobacteria bacterium MarineAlpha4_Bin1 TaxID=2013074	A0A2S6UA20_9PROT	A0A2S6UI15_9PROT	0.441372
1258	Asticcacaulis sp. AC466 TaxID=1282362	V4P8T5_9CAUL	V4PBP1_9CAUL	0.441171
1259	Rhodobacter aestuarii TaxID=453582	A0A1N7IVT5_9RHOB	A0A1N7PH96_9RHOB	0.44101
1260	Hydrogenophilus thermoluteolus TaxID=297	A0A2Z6DXK6_HYDTE	A0A2Z6DYY9_HYDTE	0.440267
1261	Deefgea sp. D17 TaxID=2739061	A0A6M8SQU1_9NEIS	A0A6M8SLR4_9NEIS	0.439869
1262	Roseobacter sp. AI77 TaxID=2602289	A0A640VME9_9RHOB	A0A640VT52_9RHOB	0.439852
1263	Acidiferrobacteraceae bacterium TaxID=2024893	A0A7C1YF08_9GAMM	A0A7C1YHF9_9GAMM	0.439337
1264	Asticcacaulis sp. AC460 TaxID=1282360	V4R823_9CAUL	V4PK96_9CAUL	0.439325
1265	Roseomonas sp. Z24 TaxID=2382222	A0A3A9JLG0_9PROT	A0A3A9JIJ7_9PROT	0.439273
1266	Formivibrio citricus TaxID=83765	A0A1I4VPF0_9NEIS	A0A1I5DBJ5_9NEIS	0.43921
1267	Parasedimentitalea marina TaxID=2483033	A0A3T0N0I1_9RHOB	A0A3T0MYV7_9RHOB	0.438978
1268	Actibacterium mucosum KCTC 23349 TaxID=1454373	A0A037ZHZ2_9RHOB	A0A037ZJR4_9RHOB	0.438778
1269	Sedimentitalea nanhaiensis TaxID=999627	A0A1I7B596_9RHOB	A0A1I7E3T3_9RHOB	0.438657
1270	Sulfitobacter geojensis TaxID=1342299	UPI000468CA47	A0A196Q2Q9_9RHOB	0.438187
1271	Cognatiyoonia sediminum TaxID=1508389	A0A1M5LBU1_9RHOB	A0A1M5SLE9_9RHOB	0.437731
1272	Sulfitobacter dubius TaxID=218673	A0A1I2SMV1_9RHOB	A0A1I2XEC4_9RHOB	0.437651
1273	Brevundimonas sp. 'scallop' TaxID=2562582	A0A6G6RIC5_9CAUL	A0A6G6RGX8_9CAUL	0.437612
1274	Brevundimonas sp. GW460-12-10-14-LB2 TaxID=1827469	A0A160HZI7_9CAUL	A0A160HZ48_9CAUL	0.437612
1275	Brevundimonas sp. KM4 TaxID=1628191	A0A0F3LFU4_9CAUL	A0A0F3LBJ5_9CAUL	0.437612
1276	Brevundimonas sp. Leaf168 TaxID=1736283	A0A0Q5MWC1_9CAUL	A0A0Q5LXD2_9CAUL	0.437612
1277	Brevundimonas sp. 374 TaxID=1150400	A0A1H1ARR3_9CAUL	A0A1H0ZIC2_9CAUL	0.437612
1278	Brevundimonas sp. SGAir0440 TaxID=2579977	A0A4P8QI04_9CAUL	A0A4P8Q9P0_9CAUL	0.437612
1279	Brevundimonas sp. SPF441 TaxID=2663795	A0A6L5PE08_9CAUL	A0A6L5PJA9_9CAUL	0.437612
1280	Brevundimonas sp. Leaf280 TaxID=1736320	A0A0S9NLA8_9CAUL	A0A0S9NGR0_9CAUL	0.437612
1281	Sulfitobacter sp. SK011 TaxID=1389004	A0A345QGE7_9RHOB	A0A345QDM2_9RHOB	0.437298
1282	Jannaschia sp. EhC01 TaxID=1849359	A0A1B6Z2X8_9RHOB	A0A1B6Z155_9RHOB	0.436913
1283	Amylibacter cionae TaxID=2035344	UPI00166E11D1	A0A2N5IL51_9RHOB	0.436664
1284	Frateuria terrea TaxID=529704	A0A1H6Z0H3_9GAMM	A0A1H6YUP9_9GAMM	0.436616
1285	Gammaproteobacteria bacterium TMED225 TaxID=1986748	A0A3R7SK62_9GAMM	A0A424M4J6_9GAMM	0.436452
1286	Marinomonas TaxID=28253	A0A4R6X9J7_9GAMM	A0A2M8K0Y7_9GAMM	0.436441
1287	Rhodovulum sp. 12E13 TaxID=2203891	A0A369QW93_9RHOB	A0A369QYM3_9RHOB	0.436341
1288	Roseobacter sp. CCS2 TaxID=391593	A4EJP8_9RHOB	A4EJB9_9RHOB	0.435889
1289	Yoonia maricola TaxID=420999	A0A2M8WK83_9RHOB	A0A2M8WJT3_9RHOB	0.435889
1290	Elstera litoralis TaxID=552518	A0A0F3IV89_9PROT	A0A0F3ISF3_9PROT	0.435855
1291	Thalassococcus sp. S3 TaxID=2017482	A0A4P6MDT6_9RHOB	A0A4P6MK67_9RHOB	0.435763
1292	Rubellimicrobium sp. CFH 75288 TaxID=2697034	A0A6B2D3F8_9RHOB	A0A6B2D3V2_9RHOB	0.435518
1293	Neisseriaceae bacterium TaxID=2014784	A0A3S0AZN6_9NEIS	A0A3S0DR55_9NEIS	0.435441
1294	Rhodanobacter sp. C03 TaxID=1945858	A0A1V3Q604_9GAMM	A0A1V3PV92_9GAMM	0.435423
1295	Ruegeria denitrificans TaxID=1715692	A0A0P1I2L4_9RHOB	A0A0P1IJK9_9RHOB	0.435183
1296	Ruegeria meonggei TaxID=1446476	A0A1X6YET1_9RHOB	A0A1X6YM09_9RHOB	0.435183
1297	Poseidonocella sedimentorum TaxID=871652	A0A1I6CP40_9RHOB	A0A1I6CMR7_9RHOB	0.434979
1298	Marivivens niveibacter TaxID=1930667	A0A251WWB1_9RHOB	A0A251WX18_9RHOB	0.434899
1299	Brevundimonas sp. G8 TaxID=1350776	A0A653N9N1_9CAUL	A0A653QIW8_9CAUL	0.43487
1300	Brevundimonas intermedia TaxID=74315	A0A4Y9RUE5_9CAUL	A0A4Y9RSZ6_9CAUL	0.43487
1301	Caulobacterales bacterium RIFOXYB1_FULL_67_16 TaxID=1797588	A0A1F8IM80_9PROT	A0A1F8IQA4_9PROT	0.43487
1302	Kingella denitrificans TaxID=502	F0F0J2_9NEIS	F0F189_9NEIS	0.434863
1303	Kingella sp. TaxID=2020713	A0A660N607_9NEIS	A0A660N7R3_9NEIS	0.434863
1304	Roseovarius TaxID=74030	A0A2E2S5A3_9RHOB	A0A5E7YKU7_9RHOB	0.434075
1305	Ruegeria faecimaris TaxID=686389	A0A521BUN4_9RHOB	A0A521EN48_9RHOB	0.433806
1306	Brevundimonas sp. S30B TaxID=2561925	A0A4Y9RJT5_9CAUL	A0A4Y9R9N7_9CAUL	0.433521
1307	Jannaschia helgolandensis TaxID=188906	A0A1H7MYM0_9RHOB	A0A1H7QBJ9_9RHOB	0.433518
1308	Zavarzinia compransoris TaxID=1264899	A0A317DTT1_9PROT	A0A317DW98_9PROT	0.433414
1309	Roseomonas sp. CQN31 TaxID=2184016	A0A317FHQ2_9PROT	A0A317F754_9PROT	0.43281
1310	gamma proteobacterium HTCC2207 TaxID=314287	Q1YSC5_9GAMM	Q1YU07_9GAMM	0.432654
1311	Litoricolaceae bacterium TaxID=2510333	A0A520S068_9GAMM	A0A520SI54_9GAMM	0.431664
1312	Ascidiaceihabitans donghaensis TaxID=1510460	A0A2R8BFC8_9RHOB	A0A2R8B9S6_9RHOB	0.43127
1313	Acidiphilium sp. 20-67-58 TaxID=1970291	A0A257R9N8_9PROT	A0A257R5S0_9PROT	0.431071
1314	Loktanella sp. 5RATIMAR09 TaxID=1225655	A0A0Q2XWA0_9RHOB	A0A0Q3F2Z1_9RHOB	0.430445
1315	Rubellimicrobium thermophilum DSM 16684 TaxID=1123069	S9R5H9_9RHOB	S9S7V7_9RHOB	0.430067
1316	Sagittula stellata E-37 TaxID=388399	A3K0I8_9RHOB	A3K074_9RHOB	0.429651
1317	Hydrogenophaga sp. BA0156 TaxID=2716225	A0A6G8IIA1_9BURK	A0A6G8IMK8_9BURK	0.429601
1318	Betaproteobacteria bacterium RIFCSPLOWO2_12_FULL_62_13 TaxID=1797495	A0A1F4DKV3_9PROT	A0A1F4CW05_9PROT	0.429394
1319	Acetobacter orleanensis TaxID=104099	A0A4Y3TNB0_9PROT	A0A4Y3TMW5_9PROT	0.429264
1320	Loktanella sp. PT4BL TaxID=2135611	A0A318GQF1_9RHOB	A0A318GR34_9RHOB	0.428817
1321	Rickettsia bellii TaxID=33990	LPXC_RICB8	MURA_RICB8	0.428509
1322	Gammaproteobacteria bacterium SG8_31 TaxID=1703405	A0A0S8FFU2_9GAMM	A0A0S8FI82_9GAMM	0.428436
1323	Roseivivax halodurans JCM 10272 TaxID=1449350	X7EJS4_9RHOB	X7EGZ1_9RHOB	0.428083
1324	Albidovulum xiamenense TaxID=990712	A0A1G9CL16_9RHOB	A0A1G9C869_9RHOB	0.428081
1325	Paracoccus tibetensis TaxID=336292	A0A1G5D7M9_9RHOB	A0A1G5FBT8_9RHOB	0.427986
1326	Yoonia rosea TaxID=287098	A0A1R3WC00_9RHOB	A0A1R3WUU0_9RHOB	0.427672
1327	Paracoccus sp. 1011MAR3C25 TaxID=1675788	A0A418SZT4_9RHOB	A0A418SPV3_9RHOB	0.427329
1328	Alphaproteobacteria bacterium HGW-Alphaproteobacteria-4 TaxID=2013667	A0A2N3BH83_9PROT	A0A2N3BA38_9PROT	0.427138
1329	Puniceibacterium antarcticum TaxID=1206336	A0A2G8QXV6_9RHOB	A0A2G8RIG0_9RHOB	0.426397
1330	Acetobacteraceae bacterium AT-5844 TaxID=1054213	G9ZXQ5_9PROT	H0A3C8_9PROT	0.426095
1331	Marinomonas pollencensis TaxID=491954	A0A3E0DG51_9GAMM	A0A3E0DGF7_9GAMM	0.425883
1332	Marinomonas alcarazii TaxID=491949	A0A318VDN2_9GAMM	A0A318V598_9GAMM	0.425883
1333	Monaibacterium marinum TaxID=1690039	A0A2C9CRN6_9RHOB	A0A2C9CM29_9RHOB	0.425696
1334	Pseudorhodoferax sp. Leaf274 TaxID=1736318	A0A0S9MYN2_9BURK	A0A0S9NT45_9BURK	0.42517
1335	Pseudorhodoferax soli TaxID=545864	A0A368Y233_9BURK	A0A368Y1B7_9BURK	0.42517
1336	Mariprofundus aestuarium TaxID=1921086	A0A2K8KVN6_9PROT	A0A2K8L2N1_9PROT	0.425128
1337	Mariprofundus micogutta TaxID=1921010	A0A1L8CKW2_9PROT	A0A1L8CQ81_9PROT	0.425128
1338	Candidatus Thiomargarita nelsonii TaxID=1003181	A0A0A6RST9_9GAMM	A0A0A6RUB1_9GAMM	0.424845
1339	Brevundimonas sp. LM2 TaxID=1938605	A0A1S6EX40_9CAUL	A0A1S6EUK3_9CAUL	0.424538
1340	Rhodobacteraceae bacterium 2CG4 TaxID=2662447	UPI0012B2C70B	A0A6L5Z4Z7_9RHOB	0.424109
1341	Ruegeria intermedia TaxID=996115	A0A1M4U5Y1_9RHOB	A0A1M4UVQ3_9RHOB	0.424
1342	Ruegeria marisrubri TaxID=1685379	A0A0X3TM51_9RHOB	A0A0X3TPA4_9RHOB	0.424
1343	Nitrosomonadales bacterium TaxID=2026761	A0A658BSU6_9PROT	A0A524MIV0_9PROT	0.423418
1344	Pseudoruegeria aquimaris TaxID=393663	A0A1Y5RV46_9RHOB	A0A1Y5T2E2_9RHOB	0.423369
1345	Cognatiyoonia koreensis TaxID=364200	A0A1I0Q2F0_9RHOB	A0A1I0N9L3_9RHOB	0.423293
1346	Salinihabitans flavidus TaxID=569882	UPI000B883775	A0A1H8TMZ4_9RHOB	0.422571
1347	Rhodobacteraceae bacterium SM1903 TaxID=2588711	A0A5C5G845_9RHOB	A0A5C5GDX1_9RHOB	0.422449
1348	Brevundimonas nasdae TaxID=172043	A0A0B4CX79_9CAUL	A0A0B4CWG2_9CAUL	0.422366
1349	Aquimixticola soesokkakensis TaxID=1519096	A0A1Y5S8Y0_9RHOB	A0A1Y5THK4_9RHOB	0.422331
1350	Ruegeria litorea R37 TaxID=1200284	A0A1Y5S611_9RHOB	A0A1Y5RVA4_9RHOB	0.422194
1351	Gluconacetobacter liquefaciens TaxID=89584	A0A370G1P3_GLULI	A0A370GBR3_GLULI	0.421503
1352	Roseomonas stagni DSM 19981 TaxID=1123062	A0A1I3ZH88_9PROT	A0A1I4DC33_9PROT	0.421426
1353	Acetobacter ghanensis TaxID=431306	A0A0U5F7M3_9PROT	A0A0U5F813_9PROT	0.421388
1354	Gemmobacter aestuarii TaxID=1445661	A0A4S3MJF9_9RHOB	A0A4S3MQL3_9RHOB	0.420559
1355	Vogesella sp. EB TaxID=1526735	A0A0J5GK37_9NEIS	A0A0J5GE51_9NEIS	0.420486
1356	Vogesella indigofera TaxID=45465	UPI0014766D39	A0A495BDM8_VOGIN	0.420486
1357	Limnohabitans sp. Jir72 TaxID=1977909	A0A315C7M9_9BURK	A0A315CRW8_9BURK	0.420374
1358	Rhodanobacter spathiphylli B39 TaxID=1163407	I4VVG5_9GAMM	I4W4U3_9GAMM	0.420253
1359	Rhodanobacter sp. Root179 TaxID=1736482	A0A0Q8MJF7_9GAMM	A0A0Q8MD60_9GAMM	0.420253
1360	Rhodanobacter sp. C01 TaxID=1945856	A0A1V3PHU2_9GAMM	A0A1V3PE29_9GAMM	0.420253
1361	Rhodanobacter sp. OK091 TaxID=1881037	A0A1M7D7L7_9GAMM	A0A1M7CSW8_9GAMM	0.420253
1362	Acetobacter indonesiensis TaxID=104101	UPI000A3A3746	A0A0D6NF91_9PROT	0.420177
1363	Puniceibacterium sp. IMCC21224 TaxID=1618204	A0A0J5QKS1_9RHOB	A0A0J5QAS4_9RHOB	0.419346
1364	Terasakiispira papahanaumokuakeensis TaxID=197479	A0A1E2VDS2_9GAMM	A0A1E2V6R7_9GAMM	0.419244
1365	Marinomonas sp. (strain MWYL1) TaxID=400668	LPXC_MARMS	A6VY01_MARMS	0.419212
1366	Marinomonas sp. IMCC 4694 TaxID=2605432	A0A5S4UMJ8_9GAMM	A0A5S4UV93_9GAMM	0.419212
1367	Paracoccus aeridis TaxID=1966466	A0A4T2AD73_9RHOB	A0A4T2A2Z8_9RHOB	0.418832
1368	Confluentimicrobium sp. TaxID=1931204	A0A2D9VNZ6_9RHOB	A0A2E4TJ44_9RHOB	0.418283
1369	Celeribacter manganoxidans TaxID=1411902	A0A291M167_9RHOB	A0A291LYI6_9RHOB	0.418283
1370	Hydrogenovibrio crunogenus (strain XCL-2) TaxID=317025	LPXC_HYDCU	MURA_HYDCU	0.418204
1371	Gammaproteobacteria bacterium RIFCSPHIGHO2_12_FULL_40_19 TaxID=1798281	A0A1G0H100_9GAMM	A0A1G0H1X5_9GAMM	0.416986
1372	Paenirhodobacter enshiensis TaxID=1105367	A0A086XRC9_9RHOB	A0A086Y1H1_9RHOB	0.416045
1373	Limnohabitans sp. MMS-10A-178 TaxID=1835767	A0A315B195_9BURK	A0A315BCN3_9BURK	0.41569
1374	Pseudooceanicola batsensis (strain ATCC BAA-863 / DSM 15984 / KCTC 12145 / HTCC2597) TaxID=252305	A3TZC5_PSEBH	A3TT16_PSEBH	0.415553
1375	Paracoccus laeviglucosivorans TaxID=1197861	A0A521CEP1_9RHOB	A0A521CQP9_9RHOB	0.415518
1376	Hylemonella gracilis ATCC 19624 TaxID=887062	F3KP69_9BURK	F3KS70_9BURK	0.415366
1377	Alphaproteobacteria bacterium MedPE-SWcel TaxID=1860092	A0A1J5LE09_9PROT	A0A1J5LVA9_9PROT	0.415279
1378	Vitreoscilla filiformis TaxID=63	A0A221KB80_VITFI	A0A221KHG5_VITFI	0.415084
1379	Loktanella sp. S4079 TaxID=579483	A0A0F4RLL7_9RHOB	A0A0F4RLT5_9RHOB	0.415083
1380	Sulfitobacter delicatus TaxID=218672	UPI000B865B1F	A0A1G7XQ49_9RHOB	0.415049
1381	Pseudooceanicola marinus TaxID=396013	A0A1X6ZFV3_9RHOB	A0A1X6Y635_9RHOB	0.414945
1382	Silicimonas algicola TaxID=1826607	UPI000D6AC142	A0A316G2U7_9RHOB	0.414529
1383	Acetobacter malorum TaxID=178901	A0A149RS87_9PROT	A0A087PU01_9PROT	0.414513
1384	Acetobacter persici TaxID=1076596	A0A1U9LGP4_9PROT	A0A252ALN5_9PROT	0.414513
1385	Sagittula sp. P11 TaxID=2009329	A0A2K8WF23_9RHOB	A0A2K8WE94_9RHOB	0.414341
1386	Thalassospira lucentensis TaxID=168935	UPI00142D2A41	A0A154L0Q2_9PROT	0.414304
1387	Thalassospira sp. MCCC 1A02898 TaxID=501868	A0A154VCY4_9PROT	A0A154VDK3_9PROT	0.414304
1388	Thalassospira TaxID=168934	A0A367W4P8_9PROT	A0A285TWP3_9PROT	0.414304
1389	Thalassospira profundimaris WP0211 TaxID=1177928	K2KUW2_9PROT	K2L9Q5_9PROT	0.414304
1390	Thalassospira sp. DSM 26710 TaxID=2035225	A0A419X1Y3_9PROT	A0A419X262_9PROT	0.414304
1391	Rhodobacter ovatus TaxID=439529	A0A285CPA6_9RHOB	A0A285CRU1_9RHOB	0.414275
1392	Loktanella sp. D2R18 TaxID=2267230	A0A366W7F9_9RHOB	A0A366W0D7_9RHOB	0.4132
1393	Hydrogenovibrio marinus TaxID=28885	A0A066ZTP0_HYDMR	A0A066ZP95_HYDMR	0.413121
1394	Hydrogenovibrio sp. JE_KL2 TaxID=2651188	A0A6N7DXD8_9GAMM	A0A6N7DXJ1_9GAMM	0.413121
1395	Acetobacteraceae bacterium KEBCLARHB70R TaxID=2582866	A0A5R9JH71_9PROT	A0A5R9JAI0_9PROT	0.413026
1396	Litoreibacter sp. K6 TaxID=2601869	A0A6N6JBW8_9RHOB	A0A6N6JHX6_9RHOB	0.412616
1397	Rickettsiales bacterium Ac37b TaxID=1528098	A0A077FH75_9RICK	A0A077FJ66_9RICK	0.412509
1398	Rickettsiales endosymbiont of Stachyamoeba lipophora TaxID=2486578	A0A3Q8T5C6_9RICK	A0A3S8T1H7_9RICK	0.41244
1399	Tritonibacter horizontis TaxID=1768241	UPI000835EC6D	A0A132C0Y9_9RHOB	0.412374
1400	Epibacterium scottomollicae TaxID=483013	A0A2T1AIF3_9RHOB	A0A2T1AEA0_9RHOB	0.412374
1401	Rhodobacteraceae bacterium Lw-13e TaxID=1537215	A0A418SFB5_9RHOB	A0A418SGZ4_9RHOB	0.41219
1402	Lysobacter sp. WF-2 TaxID=2303539	A0A372DSH6_9GAMM	A0A372DSP6_9GAMM	0.412016
1403	Wenxinia marina DSM 24838 TaxID=1123501	A0A0D0NJS9_9RHOB	A0A0D0NP56_9RHOB	0.411684
1404	Sulfitobacter sp. JL08 TaxID=2070369	A0A345RCW9_9RHOB	A0A345RDX8_9RHOB	0.411297
1405	Paracoccus haematequi TaxID=2491866	A0A447IL20_9RHOB	A0A3S4CKQ2_9RHOB	0.411084
1406	Paracoccus sp. AK26 TaxID=2589076	A0A6G9W8G7_9RHOB	A0A6G9W9Q7_9RHOB	0.411084
1407	Paracoccus sediminis TaxID=1214787	A0A238Y4Z3_9RHOB	A0A238XDT8_9RHOB	0.411084
1408	Paracoccus subflavus TaxID=2528244	A0A4Q9G4I9_9RHOB	A0A4Q9G2K5_9RHOB	0.411084
1409	Palleronia abyssalis TaxID=1501240	A0A2R8BW45_9RHOB	A0A2R8C225_9RHOB	0.411039
1410	Epibacterium multivorans TaxID=928856	UPI00071CDC17	A0A0P1FZP8_9RHOB	0.410818
1411	Simplicispira metamorpha TaxID=80881	A0A4R2N926_9BURK	A0A4R2N3R9_9BURK	0.410639
1412	Commensalibacter sp. MX01 TaxID=1208583	W7E4T1_9PROT	W7DWF8_9PROT	0.410486
1413	Marinomonas aquimarina TaxID=295068	A0A1A8THK3_9GAMM	A0A1A8T7G2_9GAMM	0.410156
1414	Comamonadaceae bacterium PBBC2 TaxID=2015581	A0A257G349_9BURK	A0A257FYG9_9BURK	0.409806
1415	Xinfangfangia sp. CIP 111625 TaxID=2483812	A0A3P5X9W6_9RHOB	A0A3P5X906_9RHOB	0.409303
1416	Rhodobacter sp. SGA-6-6 TaxID=2710882	A0A6M1MNJ1_9RHOB	A0A6M1MMV8_9RHOB	0.409303
1417	Acidiphilium TaxID=522	A0A066PWH5_9PROT	A0A1N6RHK7_ACIRU	0.408858
1418	Marinomonas profundimaris TaxID=1208321	W1RW84_9GAMM	W1RXS5_9GAMM	0.408654
1419	Marinomonas foliarum TaxID=491950	A0A369ACT6_9GAMM	A0A368ZQF3_9GAMM	0.408654
1420	Rhodobacteraceae bacterium WDS4C29 TaxID=1914409	A0A2V1P475_9RHOB	A0A2V1P2G8_9RHOB	0.408626
1421	Noviherbaspirillum humi TaxID=1688639	A0A239CQM6_9BURK	A0A239JDI2_9BURK	0.408525
1422	Zavarzinia sp. HR-AS TaxID=2211142	A0A317EEX0_9PROT	A0A317EF87_9PROT	0.408327
1423	Rhodobacteraceae bacterium WD3A24 TaxID=2086263	A0A2S8EUY1_9RHOB	A0A2S8ERM1_9RHOB	0.408235
1424	Gulbenkiania indica TaxID=375574	A0A0K6GYF3_9NEIS	A0A0K6H818_9NEIS	0.408
1425	Paracoccus solventivorans TaxID=53463	A0A1M7DJ13_9RHOB	A0A1M7D8K0_9RHOB	0.407791
1426	Paracoccus alkenifer TaxID=65735	A0A1H6KCY8_9RHOB	A0A1H6KZZ0_9RHOB	0.407791
1427	Roseomonas sp. PeD5 TaxID=2716930	A0A6M1LJ78_9PROT	A0A6M1LR46_9PROT	0.407668
1428	Paracoccus sp. JM45 TaxID=2283626	A0A3A3DDV5_9RHOB	A0A3A3E2C4_9RHOB	0.406935
1429	Sulfitobacter pseudonitzschiae TaxID=1402135	A0A221K1H1_9RHOB	A0A073J0J1_9RHOB	0.406448
1430	Rickettsia canadensis (strain McKiel) TaxID=293613	LPXC_RICCK	MURA_RICCK	0.406056
1431	Brevirhabdus pacifica TaxID=1267768	A0A1U7DL09_9RHOB	A0A1U7DKF9_9RHOB	0.405749
1432	Pseudaestuariivita atlantica TaxID=1317121	A0A0L1JUS5_9RHOB	A0A0L1JU23_9RHOB	0.405574
1433	Sulfitobacter sp. THAF37 TaxID=2587855	A0A5P9FDS3_9RHOB	A0A5P9F8D7_9RHOB	0.40527
1434	Sulfitobacter sp. AM1-D1 TaxID=1917485	A0A1J0WM51_9RHOB	A0A1J0WJN7_9RHOB	0.40527
1435	Azospirillum sp. TSO22-1 TaxID=716789	A0A2U1WQR3_9PROT	A0A2U1W1B5_9PROT	0.405249
1436	Amylibacter kogurei TaxID=1889778	A0A2G5K5A7_9RHOB	A0A2G5K3L3_9RHOB	0.405184
1437	Variovorax sp. RA8 TaxID=662548	UPI0015771F43	A0A6P2E5H6_9BURK	0.405068
1438	Oceanicola sp. 22II-s10i TaxID=1317116	A0A254R1X3_9RHOB	A0A254R2P6_9RHOB	0.404772
1439	Maritimibacter sp. TaxID=2003363	A0A2D9YVS0_9RHOB	A0A2D8P368_9RHOB	0.404745
1440	unclassified Rickettsia TaxID=114295	A0A1C3EUQ3_9RICK	A0A1C3EUY9_9RICK	0.40467
1441	Yoonia litorea TaxID=1123755	A0A1I6MF94_9RHOB	A0A1I6MHL7_9RHOB	0.404582
1442	Roseomonas cervicalis ATCC 49957 TaxID=525371	D5RNG1_9PROT	D5RIK6_9PROT	0.403869
1443	Betaproteobacteria bacterium HGW-Betaproteobacteria-11 TaxID=2013702	A0A2N2UVI2_9PROT	A0A2N2UUY7_9PROT	0.403723
1444	Antarctobacter heliothermus TaxID=74033	A0A222E9I9_9RHOB	A0A222E9W1_9RHOB	0.403588
1445	Caulobacteraceae bacterium TaxID=1978230	A0A4Q3TM54_9CAUL	A0A4Q3RXH0_9CAUL	0.403468
1446	Spiribacter salinus TaxID=1335746	R4VPM5_9GAMM	A0A540VR14_9GAMM	0.40293
1447	Permianibacter aggregans TaxID=1510150	A0A4V3D6N4_9GAMM	A0A4R6UT31_9GAMM	0.402866
1448	Luteimonas gilva TaxID=2572684	A0A4U5JM36_9GAMM	A0A4V5ZPY5_9GAMM	0.402792
1449	Kingella potus TaxID=265175	A0A377QYV0_9NEIS	A0A377R022_9NEIS	0.402597
1450	Puniceibacterium sediminis TaxID=1608407	A0A238UXH2_9RHOB	A0A238X0A5_9RHOB	0.402576
1451	Rhodobacteraceae TaxID=31989	A0A0P1I4R8_9RHOB	A0A2D4V339_9RHOB	0.402503
1452	Brevundimonas subvibrioides (strain ATCC 15264 / DSM 4735 / LMG 14903 / NBRC 16000 / CB 81) TaxID=633149	D9QM66_BRESC	D9QJJ6_BRESC	0.402459
1453	Celeribacter baekdonensis TaxID=875171	A0A1G7ILM1_9RHOB	A0A1G7UFI9_9RHOB	0.402182
1454	Mameliella sp. TaxID=1924940	A0A2E9I2T8_9RHOB	A0A2E9HUT3_9RHOB	0.401906
1455	Mameliella alba TaxID=561184	A0A6F8QAG3_9RHOB	A0A0B3S2J2_9RHOB	0.401906
1456	Aliiroseovarius sp. TaxID=1872442	A0A7C5LUX0_9RHOB	A0A7C5LXJ1_9RHOB	0.401424
1457	Thiorhodococcus minor TaxID=57489	A0A6M0K062_9GAMM	A0A6M0JZV6_9GAMM	0.401313
1458	Pseudoroseicyclus sp. CLL3-39 TaxID=2705421	A0A6B2K4S1_9RHOB	A0A6B2JTQ9_9RHOB	0.400818
1459	Thermomonas hydrothermalis TaxID=213588	A0A1M4SD86_9GAMM	A0A1M4X2G2_9GAMM	0.40077
1460	Paracoccus alkanivorans TaxID=2116655	A0A3M0MJH4_9RHOB	A0A3M0MB42_9RHOB	0.400389
1461	Methylarcula marina TaxID=72022	A0A422QSP2_9RHOB	A0A3R7P462_9RHOB	0.400389
1462	Paracoccus sp. YIM 132242 TaxID=2665644	A0A6L6HLM7_9RHOB	A0A6L6HL24_9RHOB	0.400272
1463	Xanthomonadaceae bacterium NML95-0200 TaxID=2032577	A0A2M9EDE3_9GAMM	A0A2M9EJ09_9GAMM	0.399863
1464	Xanthomonadaceae bacterium NML03-0222 TaxID=2032581	A0A2M9EBL6_9GAMM	A0A2M9E8C0_9GAMM	0.399863
1465	Xanthomonadaceae bacterium NML07-0707 TaxID=2032574	A0A2M9EVW9_9GAMM	A0A2M9ETH5_9GAMM	0.399863
1466	Roseovarius sp. TE539 TaxID=2249812	A0A365TYQ8_9RHOB	A0A365TY05_9RHOB	0.399695
1467	Rhodovulum imhoffii TaxID=365340	A0A2T5BPH4_9RHOB	A0A2T5BQX0_9RHOB	0.399655
1468	Brevundimonas subvibrioides TaxID=74313	A0A258FPP1_9CAUL	A0A258FMW9_9CAUL	0.39951
1469	Lysobacter gummosus TaxID=262324	A0A0S2GB25_9GAMM	A0A0S2G319_9GAMM	0.39947
1470	Amaricoccus sp. HB172011 TaxID=2589815	A0A501WT30_9RHOB	A0A501WPB4_9RHOB	0.399408
1471	Thiomicrospira sp. XS5 TaxID=1775636	A0A0X3TND8_9GAMM	A0A0X3THD3_9GAMM	0.399376
1472	Cellvibrionales bacterium TaxID=2026722	A0A3B8S152_9GAMM	A0A2A5C2Y6_9GAMM	0.39885
1473	Rivibacter subsaxonicus TaxID=457575	A0A4Q7VG27_9BURK	A0A4Q7VGJ0_9BURK	0.398738
1474	Azonexus hydrophilus TaxID=418702	UPI000403B8E0	A0A1R1IDF7_9RHOO	0.398684
1475	Roseovarius sp. A46 TaxID=2109331	A0A4Q2AA79_9RHOB	A0A4Q2A3Y8_9RHOB	0.398563
1476	Variovorax sp. MHTC-1 TaxID=2495593	A0A3S0FGZ3_9BURK	A0A429WRD5_9BURK	0.398123
1477	Pseudooctadecabacter jejudonensis TaxID=1391910	A0A1Y5RLB5_9RHOB	A0A1Y5SJ47_9RHOB	0.397826
1478	Pseudoruegeria haliotis TaxID=1280846	A0A2T0RXZ8_9RHOB	A0A2T0RPS5_9RHOB	0.397616
1479	Acidocella sp. 20-61-6 TaxID=1970303	A0A257PS13_9PROT	A0A257PMZ1_9PROT	0.39736
1480	Thalassospira profundimaris TaxID=502049	A0A199YG56_9PROT	A0A367XDN2_9PROT	0.397335
1481	Alphaproteobacteria bacterium MarineAlpha3_Bin7 TaxID=2013073	A0A2S6TV42_9PROT	A0A2S6U0J0_9PROT	0.397267
1482	Cribrihabitans marinus TaxID=1227549	A0A1H6ZTD8_9RHOB	A0A1H7BJU8_9RHOB	0.396082
1483	Chitiniphilus eburneus TaxID=2571148	A0A4U0Q862_9NEIS	A0A4U0QCR7_9NEIS	0.395958
1484	Phenylobacterium sp. SCN 70-31 TaxID=1660129	A0A1E4GY01_9CAUL	A0A1E4GSL5_9CAUL	0.395896
1485	Roseicitreum antarcticum TaxID=564137	A0A1H2TWE7_9RHOB	A0A1H2W0P4_9RHOB	0.395773
1486	Brevundimonas sp. MYb31 TaxID=1848616	A0A2S8W5G5_9CAUL	A0A2S8VWY7_9CAUL	0.395392
1487	Sutterella sp. TaxID=1981025	A0A350LLF3_9BURK	A0A350LLC1_9BURK	0.395218
1488	Phaeobacter sp. 22II1-1F12B TaxID=1317111	A0A254QS17_9RHOB	A0A254QQS2_9RHOB	0.395088
1489	Sulfitobacter sabulilitoris TaxID=2562655	UPI001478B8F9	A0A5S3PC04_9RHOB	0.394891
1490	Pelagicola sp. LXJ1103 TaxID=2175247	A0A2U2CU89_9RHOB	A0A2U2CWC2_9RHOB	0.394769
1491	Loktanella sp. IMCC34160 TaxID=2510646	A0A4Q3YDX1_9RHOB	A0A4Q3Y5K5_9RHOB	0.393562
1492	Lysobacter enzymogenes TaxID=69	A0A1H2S8Q3_LYSEN	A0A0S2DE25_LYSEN	0.393197
1493	Celeribacter marinus TaxID=1397108	A0A0N9ZDC4_9RHOB	A0A0P0AD10_9RHOB	0.392965
1494	Commensalibacter sp. ESL0284 TaxID=2070537	A0A318N3X1_9PROT	A0A318MVM5_9PROT	0.392718
1495	Thalassospira alkalitolerans TaxID=1293890	UPI000A1F83F8	A0A1Y2LF20_9PROT	0.392319
1496	Octadecabacter arcticus 238 TaxID=391616	M9RS28_9RHOB	M9RIS0_9RHOB	0.391546
1497	Monaibacterium sp. ALG8 TaxID=2715211	A0A6G7VKQ3_9RHOB	A0A6G7VPD3_9RHOB	0.39138
1498	Roseovarius azorensis TaxID=1287727	A0A1H7G024_9RHOB	A0A1H7WN49_9RHOB	0.391278
1499	Rhodovarius sp. CCP-6 TaxID=1979269	A0A437MIH9_9PROT	A0A437MCC1_9PROT	0.391191
1500	Octadecabacter ascidiaceicola TaxID=1655543	A0A238K7L7_9RHOB	A0A238K8X9_9RHOB	0.391017
1501	Octadecabacter sp. TaxID=1920174	A0A3D3ZVZ6_9RHOB	A0A3D3ZTM1_9RHOB	0.391017
1502	Octadecabacter temperatus TaxID=1458307	A0A0K0Y403_9RHOB	A0A0K0Y1Y8_9RHOB	0.391017
1503	Citreimonas salinaria TaxID=321339	A0A1H3G077_9RHOB	A0A1H3LLV2_9RHOB	0.390657
1504	Marinovum sp. TaxID=2024839	A0A2D6WH25_9RHOB	A0A2D5IIP7_9RHOB	0.390223
1505	Gluconobacter albidus TaxID=318683	A0A149TG79_9PROT	A0A1U9L0I0_9PROT	0.389863
1506	Yoonia sediminilitoris TaxID=1286148	A0A2T6KQM6_9RHOB	A0A2T6KI62_9RHOB	0.389771
1507	Rhodobacteraceae bacterium 63075 TaxID=2301226	A0A372ESV1_9RHOB	A0A372EVF6_9RHOB	0.389622
1508	Inhella crocodyli TaxID=2499851	A0A3S2UI23_9BURK	A0A3S2XW37_9BURK	0.389105
1509	Acidomonas methanolica NBRC 104435 TaxID=1231351	A0A023D6C8_ACIMT	A0A023D4C1_ACIMT	0.388974
1510	Thermomonas sp. HDW16 TaxID=2714945	A0A6G7ZXK0_9GAMM	A0A6G7ZTH5_9GAMM	0.388801
1511	Litoreibacter sp. LN3S51 TaxID=2599296	A0A5B8I717_9RHOB	A0A5B8J1Y7_9RHOB	0.38872
1512	Gluconobacter oxydans DSM 3504 TaxID=1288313	A0A067Z1B5_GLUOY	A0A067Z3P9_GLUOY	0.388385
1513	Gluconobacter roseus NBRC 3990 TaxID=1307950	A0A4Y3MBY9_9PROT	A0A4Y3MA32_9PROT	0.388385
1514	Pelagicola litorisediminis TaxID=1312363	A0A1Y5SAC0_9RHOB	A0A1Y5T4Q6_9RHOB	0.38795
1515	Lysobacter sp. yr284 TaxID=1761791	A0A1H3LG32_9GAMM	A0A1H3M2J4_9GAMM	0.387396
1516	Cereibacter changlensis TaxID=402884	A0A2T4JXN4_9RHOB	A0A2T4JXW1_9RHOB	0.387331
1517	Diaphorobacter sp. HDW4B TaxID=2714925	A0A6G8BY63_9BURK	A0A6G8C434_9BURK	0.3868
1518	Sulfitobacter sp. TaxID=1903071	A0A3D2F8N3_9RHOB	A0A3D2F7Q5_9RHOB	0.386405
1519	Boseongicola sp. SB0662_bin_57 TaxID=2604843	A0A6L7RZQ1_9RHOB	A0A6L7S367_9RHOB	0.386205
1520	unclassified Boseongicola TaxID=2634418	A0A6B0Y138_9RHOB	A0A6B0Y1X6_9RHOB	0.386205
1521	Hirschia baltica (strain ATCC 49814 / DSM 5838 / IFAM 1418) TaxID=582402	C6XMG6_HIRBI	C6XK14_HIRBI	0.386203
1522	Geomonas soli TaxID=2496871	A0A3N7IRN6_9BURK	A0A3N7JQJ4_9BURK	0.385369
1523	Candidatus Thioglobus sp. TaxID=2026721	A0A520LXD3_9GAMM	A0A520MQ87_9GAMM	0.385291
1524	Roseovarius halotolerans TaxID=505353	A0A1X6Z9A6_9RHOB	A0A1X6ZNP5_9RHOB	0.384534
1525	Rhodospirillaceae bacterium TMED256 TaxID=1986865	A0A1Z9SHN5_9PROT	A0A1Z9SBL5_9PROT	0.384485
1526	Sulfurifustis variabilis TaxID=1675686	A0A1B4VAV3_9GAMM	A0A1B4V179_9GAMM	0.383683
1527	Limnohabitans sp. T6-20 TaxID=1100725	A0A315AET9_9BURK	A0A315AWR1_9BURK	0.383602
1528	Limnohabitans parvus II-B4 TaxID=1293052	A0A315EA16_9BURK	A0A315E4I6_9BURK	0.383602
1529	Limnohabitans planktonicus II-D5 TaxID=1293045	A0A2T7UGD2_9BURK	A0A2T7UB20_9BURK	0.383602
1530	Limnohabitans sp. 2KL-51 TaxID=1977911	A0A315E8T7_9BURK	A0A315DTT8_9BURK	0.383602
1531	Limnohabitans sp. T6-5 TaxID=1100724	A0A315AXR8_9BURK	A0A315APJ1_9BURK	0.383602
1532	Limnohabitans sp. 63ED37-2 TaxID=1678128	A0A0P0MAQ6_9BURK	A0A0P0MAX5_9BURK	0.383602
1533	Limnohabitans sp. Bal53 TaxID=1977910	A0A315DAJ4_9BURK	A0A315D830_9BURK	0.383602
1534	Limnohabitans sp. G3-2 TaxID=1100711	A0A2M6VBI6_9BURK	A0A2M6V6K8_9BURK	0.383602
1535	Limnohabitans sp. 15K TaxID=1100706	A0A2M6VXA5_9BURK	A0A2M6VSL2_9BURK	0.383602
1536	Gluconobacter thailandicus TaxID=257438	A0A5B9ZZV9_GLUTH	A0A149SNJ7_GLUTH	0.383005
1537	Gluconobacter japonicus TaxID=376620	UPI00078023EA	A0A149SB91_GLUJA	0.383005
1538	Gluconobacter frateurii NBRC 103465 TaxID=1307834	A0A0S6THD9_9PROT	A0A0S6TFC5_9PROT	0.383005
1539	Gluconobacter TaxID=441	A0A149SJD7_GLUJA	A0A5C0A223_GLUTH	0.383005
1540	Thermomonas sp. SY21 TaxID=2202149	A0A5B7ZQL4_9GAMM	A0A5B7ZSN8_9GAMM	0.383
1541	Xanthomonadaceae bacterium NML120232 TaxID=2032575	A0A2M9END4_9GAMM	A0A2M9EQ39_9GAMM	0.382781
1542	Marinomonas piezotolerans TaxID=2213058	A0A370U5A1_9GAMM	A0A370UDB2_9GAMM	0.382368
1543	Acetobacter nitrogenifigens DSM 23921 = LMG 23498 TaxID=1120919	A0A511X838_9PROT	A0A511X6N3_9PROT	0.382149
1544	Gemmobacter sp. HYN0069 TaxID=2169400	A0A2S0UJ66_9RHOB	A0A2S0UMZ3_9RHOB	0.382068
1545	Lysobacter capsici TaxID=435897	A0A0S2FVC9_9GAMM	A0A0S2FM28_9GAMM	0.381726
1546	Lysobacter sp. Root690 TaxID=1736588	A0A0Q8JR10_9GAMM	A0A0Q8J0R7_9GAMM	0.381726
1547	Acetobacter sp. KACC 21233 TaxID=2592655	A0A5C1YS09_9PROT	A0A5C1YRM8_9PROT	0.3817
1548	Primorskyibacter insulae TaxID=1695997	UPI000D558963	A0A2R8AY81_9RHOB	0.381644
1549	Simonsiella muelleri ATCC 29453 TaxID=641147	U6Q1I0_9NEIS	V9HLK8_9NEIS	0.381335
1550	Hydrogenophilales bacterium SM250 TaxID=2602750	A0A5C7EW46_9PROT	A0A5C7EVG4_9PROT	0.381322
1551	gamma proteobacterium HIMB55 TaxID=745014	H3NXW9_9GAMM	H3NY93_9GAMM	0.381047
1552	Amylibacter sp. SFDW26 TaxID=2652722	A0A6I1E720_9RHOB	A0A6I1E5J6_9RHOB	0.380831
1553	Rugosibacter sp. TaxID=1914450	A0A522XNT7_9RHOO	A0A521KNB9_9RHOO	0.38081
1554	Comamonadaceae bacterium TaxID=1871071	A0A4Q3PZ12_9BURK	A0A4V1UAW4_9BURK	0.380658
1555	Maritimibacter sp. 55A14 TaxID=2174844	A0A2U2CQA8_9RHOB	A0A2U2CJW7_9RHOB	0.380485
1556	Curvibacter sp. TaxID=1888168	A0A353Y4D1_9BURK	A0A433BWW0_9BURK	0.38042
1557	Rhizobacter sp. Root1221 TaxID=1736433	A0A0Q6XGV7_9BURK	A0A0Q6XFX3_9BURK	0.380314
1558	Gluconobacter cerinus TaxID=38307	UPI000C075A36	A0A1B6VFR6_9PROT	0.379923
1559	Roseovarius nubinhibens TaxID=314263	A3SHA7_ROSNI	A0A348WES5_9RHOB	0.379343
1560	Brevundimonas sp. Leaf363 TaxID=1736353	A0A0Q5V1Q3_9CAUL	A0A0Q5V0S1_9CAUL	0.378832
1561	Thermomonas fusca TaxID=215690	A0A5R9PBQ2_9GAMM	A0A5R9PIB0_9GAMM	0.378804
1562	Paracoccus aestuarii TaxID=453842	A0A419A0L5_9RHOB	A0A418ZQE1_9RHOB	0.378381
1563	Paracoccus gahaiensis TaxID=1706839	A0A4U0R8U8_9RHOB	A0A4U0REC0_9RHOB	0.378381
1564	Nereida ignava TaxID=282199	A0A0U1NIM9_9RHOB	A0A0U1NPP0_9RHOB	0.377967
1565	Rhodobacteraceae bacterium BAR1 TaxID=2171755	A0A347UF08_9RHOB	A0A347UEJ3_9RHOB	0.377846
1566	Roseovarius spongiae TaxID=2320272	A0A3A8AUQ1_9RHOB	A0A3A8AUT2_9RHOB	0.37781
1567	Lentibacter algarum TaxID=576131	A0A1H3K604_9RHOB	A0A1H3LUR4_9RHOB	0.377501
1568	Marinomonas rhizomae TaxID=491948	A0A366JEV4_9GAMM	A0A366J0X5_9GAMM	0.377423
1569	Tranquillimonas sp. M0103 TaxID=2486419	A0A438AIY5_9RHOB	A0A438AMS4_9RHOB	0.377313
1570	Ketogulonicigenium robustum TaxID=92947	A0A1W6P0Y1_9RHOB	A0A1W6P0Z9_9RHOB	0.377108
1571	Pseudooceanicola nitratireducens TaxID=517719	A0A1I1MT43_9RHOB	A0A1I1KHB8_9RHOB	0.377093
1572	Yoonia vestfoldensis SKA53 TaxID=314232	A3V875_9RHOB	A3V6U5_9RHOB	0.377011
1573	Thorsellia anophelis DSM 18579 TaxID=1123402	A0A1H9ZBH4_9GAMM	A0A1I0A8Q3_9GAMM	0.376887
1574	Boseongicola aestuarii TaxID=1470561	A0A238IW44_9RHOB	A0A238J5N2_9RHOB	0.37676
1575	Rhodocyclaceae bacterium SHINM1 TaxID=1751046	A0A679IEN2_9RHOO	A0A679I6W0_9RHOO	0.376474
1576	Paracoccus aestuariivivens TaxID=1820333	A0A6L6J5A0_9RHOB	A0A6L6JD83_9RHOB	0.375996
1577	Rhodovulum sp. TaxID=34009	A0A2E2JVE2_9RHOB	A0A2E2JW98_9RHOB	0.375964
1578	Xylophilus sp. TaxID=2653893	A0A6N7D4P7_9BURK	A0A6N7D3Z6_9BURK	0.3759
1579	Natronospirillum operosum TaxID=2759953	A0A4Z0WAI4_9BACT	A0A4Z0W591_9BACT	0.375582
1580	Swingsia samuiensis TaxID=1293412	A0A4Y6UHJ3_9PROT	A0A4Y6UHH1_9PROT	0.375449
1581	Marinomonas aquiplantarum TaxID=491951	A0A366CVX6_9GAMM	A0A366D079_9GAMM	0.37515
1582	Marinomonas posidonica (strain CECT 7376 / NCIMB 14433 / IVIA-Po-181) TaxID=491952	F6CXU3_MARPP	F6CSF3_MARPP	0.37515
1583	Marinomonas sp. TW1 TaxID=1561203	A0A161Z2K1_9GAMM	A0A166K2E4_9GAMM	0.37515
1584	Oceanicola sp. D3 TaxID=2587163	A0A5B8BRP8_9RHOB	A0A5B8BQG7_9RHOB	0.375139
1585	Gemmobacter sp. YIM 102744-1 TaxID=2488730	A0A3P3DSU9_9RHOB	A0A3P3D7H4_9RHOB	0.375128
1586	Roseivivax lentus TaxID=633194	A0A1N7L393_9RHOB	A0A1N7LGA8_9RHOB	0.375076
1587	Roseomonas nepalensis TaxID=1854500	A0A502FR30_9PROT	A0A502GDP3_9PROT	0.374857
1588	Donghicola tyrosinivorans TaxID=1652492	A0A2T0X505_9RHOB	A0A2T0X0R8_9RHOB	0.374446
1589	Rhodovulum sulfidophilum TaxID=35806	A0A2W5NDJ1_RHOSU	A0A0D6B8B9_RHOSU	0.374366
1590	Pararhodospirillum oryzae TaxID=478448	A0A512H8Q5_9PROT	A0A512H9Y3_9PROT	0.37404
1591	Rhizobiales bacterium NRL2 TaxID=1862950	A0A192IGJ0_9RHIZ	A0A192II71_9RHIZ	0.373968
1592	Nitrosomonadales bacterium 0125_3 TaxID=2732067	A0A6M4GR96_9PROT	A0A6M4GZW5_9PROT	0.373902
1593	Lutimaribacter pacificus TaxID=391948	A0A1H0JLA5_9RHOB	A0A1H0J5Y3_9RHOB	0.373871
1594	Lutimaribacter saemankumensis TaxID=490829	A0A1G8LKG9_9RHOB	A0A1G8M9T8_9RHOB	0.373871
1595	Luteimonas sp. J16 TaxID=935283	A0A562C6U5_9GAMM	A0A562C481_9GAMM	0.373282
1596	Roseivivax jejudonensis TaxID=1529041	A0A1X6ZG56_9RHOB	A0A1X6ZDB0_9RHOB	0.37293
1597	SAR92 bacterium MED-G29 TaxID=1986232	A0A2A5W344_9GAMM	A0A2A5W6E0_9GAMM	0.372489
1598	Tabrizicola sp. DRYC-M-16 TaxID=2486418	A0A5F1PDP4_9RHOB	A0A5F1PC55_9RHOB	0.372334
1599	Tabrizicola sp. WMC-M-20 TaxID=2528693	A0A4Z0LNE5_9RHOB	A0A4Z0LNC3_9RHOB	0.372334
1600	Corticibacter populi TaxID=1550736	A0A3M6QJ99_9BURK	A0A3M6R0P9_9BURK	0.372236
1601	Polaromonas sp. 35-63-35 TaxID=1970418	A0A258P1G9_9BURK	A0A258P0J9_9BURK	0.371837
1602	Spiribacter sp. C176 TaxID=2664894	A0A6N7QTE4_9GAMM	A0A6N7QTB3_9GAMM	0.371746
1603	Phenylobacterium sp. RIFCSPHIGHO2_01_FULL_70_10 TaxID=1801945	A0A1G2WM20_9CAUL	A0A1G2WZZ2_9CAUL	0.371633
1604	Frateuria aurantia (strain ATCC 33424 / DSM 6220 / KCTC 2777 / LMG 1558 / NBRC 3245 / NCIMB 13370) TaxID=767434	H8L3R2_FRAAD	H8L500_FRAAD	0.371537
1605	Thalassobacter stenotrophicus TaxID=266809	A0A0P1FKA2_9RHOB	A0A0P1FGT0_9RHOB	0.370914
1606	Thalassobacter sp. 16PALIMAR09 TaxID=1225651	A0A099TFU3_9RHOB	A0A099T710_9RHOB	0.370914
1607	Pseudorhodobacter antarcticus TaxID=1077947	A0A1H8J8G1_9RHOB	A0A1H8M008_9RHOB	0.370605
1608	Celeribacter neptunius TaxID=588602	A0A1I3P857_9RHOB	A0A1I3TWQ4_9RHOB	0.370517
1609	Roseivivax halotolerans TaxID=93684	A0A1I5XP62_9RHOB	A0A1I5ZH95_9RHOB	0.370352
1610	Roseivivax sp. THAF30 TaxID=2587852	A0A5P9FH18_9RHOB	A0A5P9FKH1_9RHOB	0.370352
1611	Oceaniovalibus sp. ACAM 378 TaxID=2599923	A0A5D0S2A7_9RHOB	A0A5D0RXR8_9RHOB	0.369997
1612	Pelagimonas varians TaxID=696760	A0A238KXY8_9RHOB	A0A238L6Z4_9RHOB	0.369655
1613	Tropicibacter phthalicicus TaxID=1037362	UPI000C0883DB	A0A238JAD9_9RHOB	0.369655
1614	Pseudorhodobacter sp. S12M18 TaxID=2500533	A0A4P8EEE5_9RHOB	A0A4P8EJ84_9RHOB	0.369609
1615	Celeribacter ethanolicus TaxID=1758178	A0A291GHG4_9RHOB	A0A291GH20_9RHOB	0.369579
1616	Celeribacter persicus TaxID=1651082	A0A2T5HIG8_9RHOB	A0A2T5HVV5_9RHOB	0.369579
1617	Gemmobacter intermedius TaxID=1553448	A0A3S3UJL8_9RHOB	A0A3S3UGJ8_9RHOB	0.369281
1618	Paracoccus sp. SM22M-07 TaxID=1520813	A0A1L9BQG1_9RHOB	A0A1L9BNN7_9RHOB	0.369063
1619	Roseibaca ekhonensis TaxID=254356	A0A3B0MF70_9RHOB	A0A3B0MR60_9RHOB	0.368995
1620	Loktanella salsilacus TaxID=195913	A0A1I4BY01_9RHOB	A0A1I4I3K3_9RHOB	0.368903
1621	Loktanella fryxellensis TaxID=245187	A0A1H7Z3S3_9RHOB	A0A1H8JZ50_9RHOB	0.368903
1622	Betaproteobacteria bacterium HGW-Betaproteobacteria-10 TaxID=2013701	A0A2N2VRI2_9PROT	A0A2N2VRZ2_9PROT	0.368856
1623	Rhodobacter sp. ETT8 TaxID=2709381	A0A6B3RSS3_9RHOB	A0A6B3RP07_9RHOB	0.368747
1624	Tabrizicola sp. DJC TaxID=2305252	A0A411Z0N7_9RHOB	A0A411Z239_9RHOB	0.368747
1625	Pseudorhodobacter sp. MZDSW-24AT TaxID=2052957	A0A2M8MXH4_9RHOB	A0A2M8N463_9RHOB	0.368747
1626	Alphaproteobacteria bacterium 16-39-46 TaxID=1970490	A0A258XEC3_9PROT	A0A258XA02_9PROT	0.368713
1627	Burkholderiales bacterium PBB6 TaxID=2015568	A0A257CE73_9BURK	A0A257CCP1_9BURK	0.368668
1628	Rugosibacter aromaticivorans TaxID=1565605	A0A0C5JJY9_9RHOO	A0A0C5J9U8_9RHOO	0.368597
1629	Paracoccus alcaliphilus TaxID=34002	A0A1H8JP10_9RHOB	A0A1H8N9G0_9RHOB	0.368588
1630	Marinomonas hwangdonensis TaxID=1053647	A0A3M8Q8A6_9GAMM	A0A3M8Q0Q2_9GAMM	0.368478
1631	Micavibrio aeruginosavorus TaxID=349221	A0A2W5FNU4_9PROT	M4VFV0_9PROT	0.368418
1632	Marinomonas fungiae TaxID=1137284	A0A0K6IS17_9GAMM	A0A0K6IIV8_9GAMM	0.368368
1633	Dinoroseobacter shibae (strain DSM 16493 / NCIMB 14021 / DFL 12) TaxID=398580	A8LS56_DINSH	MURA_DINSH	0.368314
1634	Paracoccus siganidrum TaxID=1276757	A0A419A5M1_9RHOB	A0A418ZTN0_9RHOB	0.367777
1635	Pseudohalocynthiibacter aestuariivivens TaxID=1591409	A0A6G6FLT5_9RHOB	A0A6G6FGV2_9RHOB	0.367547
1636	Oceanicola litoreus TaxID=1217970	A0A1N6ESG3_9RHOB	A0A1N6E4Q8_9RHOB	0.367514
1637	Confluentimicrobium sp. EMB200-NS6 TaxID=1609966	A0A0N9NW82_9RHOB	A0A0N9NQH1_9RHOB	0.367274
1638	Sulfitobacter TaxID=60136	UPI0003226FFB	A0A1H2VTQ1_9RHOB	0.367241
1639	Roseobacter sp. TaxID=1907202	A0A657D8J5_9RHOB	A0A657BJB5_9RHOB	0.367241
1640	Acetobacter aceti NBRC 14818 TaxID=887700	A0A0D6MY80_ACEAC	A0A0D6MTP7_ACEAC	0.367013
1641	Acetobacter aceti TaxID=435	A0A6S6PH80_ACEAC	A0A1U9KGI8_ACEAC	0.367013
1642	Phaeobacter sp. B1627 TaxID=2583809	A0A5C4SIG7_9RHOB	A0A5C4SHS2_9RHOB	0.366992
1643	Celeribacter indicus TaxID=1208324	UPI0005C33051	A0A0B5DZL4_9RHOB	0.366649
1644	Brevundimonas viscosa TaxID=871741	A0A1I6QAI0_9CAUL	A0A1I6TGD9_9CAUL	0.366543
1645	Caulobacterales bacterium RIFCSPHIGHO2_01_FULL_70_19 TaxID=1797585	A0A1F8I5L8_9PROT	A0A1F8I065_9PROT	0.366543
1646	Conchiformibius steedae TaxID=153493	A0A7D7N4D8_9NEIS	A0A3P2A933_9NEIS	0.366283
1647	Pseudorhodobacter sp. E13 TaxID=2487931	A0A3S0YXS5_9RHOB	A0A3S1ASH4_9RHOB	0.366228
1648	Acetobacteraceae bacterium TaxID=1909293	UPI001575594B	A0A6M8HPP7_9PROT	0.365993
1649	Marichromatium purpuratum 984 TaxID=765910	W0E5P8_MARPU	W0DWA9_MARPU	0.365037
1650	Luteimonas sp. YD-1 TaxID=2599615	A0A5C5U6K7_9GAMM	A0A5C5TYR3_9GAMM	0.364981
1651	Roseovarius pacificus TaxID=337701	A0A1M6XV55_9RHOB	A0A1M7IY64_9RHOB	0.364811
1652	Paracoccus sp. Arc7-R13 TaxID=2500532	A0A3Q9TGP2_9RHOB	A0A3T0Q186_9RHOB	0.364774
1653	Oceanibaculum pacificum TaxID=580166	UPI000A04F6E1	A0A154WFY7_9PROT	0.364732
1654	Oleomonas sp. K1W22B-8 TaxID=2320859	A0A418WIJ2_9PROT	A0A418WGH6_9PROT	0.364299
1655	Rhodovulum marinum TaxID=320662	A0A4R2Q8I6_9RHOB	A0A4V6NQY7_9RHOB	0.364166
1656	Candidatus Pelagibacter sp. TaxID=2024849	A0A2D7Q4T7_9PROT	A0A2E3B887_9PROT	0.364015
1657	Paracoccus seriniphilus TaxID=184748	A0A239PWK2_9RHOB	A0A239PWZ6_9RHOB	0.36384
1658	Paracoccus sp. TaxID=267	A0A2G1Z586_9RHOB	A0A2D8WYP0_9RHOB	0.363652
1659	Polaromonas sp. CG9_12 TaxID=1504672	A0A068YUR1_9BURK	A0A068YPV8_9BURK	0.36362
1660	Rhodobacter sp. CACIA14H1 TaxID=1408890	V7EIB2_9RHOB	V7EJB1_9RHOB	0.363449
1661	Gammaproteobacteria bacterium TMED78 TaxID=1986767	A0A1Z8X8T6_9GAMM	A0A1Z8X8V2_9GAMM	0.363217
1662	Neisseria zalophi TaxID=640030	A0A5J6PW61_9NEIS	A0A5J6PW21_9NEIS	0.362944
1663	Neisseria sp. WF04 TaxID=2558283	A0A4Y9G897_9NEIS	A0A4Y9G5F0_9NEIS	0.362944
1664	Ponticoccus marisrubri TaxID=1685382	A0A0W7WFA0_9RHOB	A0A0W7WP82_9RHOB	0.361681
1665	Porticoccaceae bacterium TaxID=2026782	A0A2A5GDH2_9GAMM	A0A2E0VMX1_9GAMM	0.361678
1666	Oceanibaculum indicum TaxID=526216	UPI000A009AE6	A0A420WRJ7_9PROT	0.36158
1667	Oceanibaculum indicum P24 TaxID=1207063	K2IZS4_9PROT	K2KLG4_9PROT	0.36158
1668	SAR86 cluster TaxID=62672	A0A0R2UQ21_9GAMM	A0A0R2UAB0_9GAMM	0.361492
1669	Tepidicella xavieri TaxID=360241	A0A4R6UPK3_9BURK	A0A4R6UDU3_9BURK	0.361444
1670	Nitrosomonadales bacterium Swamp67 TaxID=2732487	A0A6M4H2R6_9PROT	A0A6M4H9W1_9PROT	0.361263
1671	Alphaproteobacteria bacterium 41-28 TaxID=1895706	A0A1M3H261_9PROT	A0A1M3GZ18_9PROT	0.361057
1672	Zooshikella ganghwensis TaxID=202772	A0A4V1IPD0_9GAMM	A0A4P9VL92_9GAMM	0.360971
1673	Neisseria sp. 83E34 TaxID=1692264	A0A0P7L393_9NEIS	A0A0P7L327_9NEIS	0.360809
1674	Neisseria canis TaxID=493	A0A1X3CYP8_9NEIS	A0A448DA38_9NEIS	0.360809
1675	[Polyangium] brachysporum TaxID=413882	A0A0G3BKI8_9BURK	A0A0G3BPJ1_9BURK	0.360719
1676	Paraoceanicella profunda TaxID=2579971	A0A5B8FFZ6_9RHOB	A0A5B8G025_9RHOB	0.360611
1677	Ramlibacter rhizophilus TaxID=1781167	A0A4Z0BNB4_9BURK	A0A4Z0BJX5_9BURK	0.360431
1678	Pacificibacter marinus TaxID=658057	A0A1Y5SHX7_9RHOB	A0A1Y5TRA1_9RHOB	0.360421
1679	Aquabacterium commune TaxID=70586	A0A4R6R516_9BURK	A0A4R6R4H0_9BURK	0.360248
1680	Thiomicrospira sp. WB1 TaxID=1685380	A0A0X3TAT2_9GAMM	A0A0X3TAZ9_9GAMM	0.360132
1681	Gluconobacter morbifer G707 TaxID=1088869	G6XIL8_9PROT	G6XJZ7_9PROT	0.359713
1682	Citreicella sp. TaxID=1960284	A0A355QMX6_9RHOB	A0A357RKU6_9RHOB	0.359499
1683	Hylemonella gracilis str. Niagara R TaxID=1458275	A0A016XGS3_9BURK	A0A016XK81_9BURK	0.359417
1684	Roseovarius gaetbuli TaxID=1356575	UPI000A27005B	A0A1X7ADJ2_9RHOB	0.359394
1685	Brevundimonas sp. M20 TaxID=2591463	A0A514C345_9CAUL	A0A514C2U7_9CAUL	0.358845
1686	Paracoccus halophilus TaxID=376733	A0A099F1U3_9RHOB	A0A099F3Y1_9RHOB	0.358776
1687	Minwuia thermotolerans TaxID=2056226	A0A2M9G241_9PROT	A0A2M9G6W7_9PROT	0.358444
1688	Zhizhongheella caldifontis TaxID=1452508	A0A2S5SZP5_9BURK	A0A2S5SSX0_9BURK	0.358342
1689	unclassified Rhodobacter TaxID=196779	UPI0011EB23D3	A0A0R2WLZ5_9RHOB	0.358307
1690	Donghicola eburneus TaxID=393278	A0A1M4N636_9RHOB	A0A1M4MYN5_9RHOB	0.35827
1691	Commensalibacter intestini A911 TaxID=1088868	G6EZT3_9PROT	G6F2P4_9PROT	0.358237
1692	Paraperlucidibaca baekdonensis TaxID=748120	A0A3E0H5N9_9GAMM	A0A3E0H5K4_9GAMM	0.358202
1693	Paracoccus sanguinis TaxID=1545044	UPI00051FB6D0	A0A099GFA4_9RHOB	0.358018
1694	Hahellaceae bacterium TaxID=2048971	A0A2D8RBP8_9GAMM	A0A2D8RH67_9GAMM	0.357972
1695	Belnapia rosea TaxID=938405	A0A1G6NYR2_9PROT	A0A1G6SWM0_9PROT	0.357959
1696	Roseospira marina TaxID=140057	A0A5M6I9M8_9PROT	A0A5M6I7W1_9PROT	0.357474
1697	Brevundimonas sp. Root1279 TaxID=1736443	A0A0Q7EBJ1_9CAUL	A0A0Q7E224_9CAUL	0.357213
1698	Thalassospira lohafexi TaxID=744227	A0A2N3LCN0_9PROT	A0A2N3LC04_9PROT	0.356793
1699	Gemmobacter megaterium TaxID=1086013	A0A1N7P0M4_9RHOB	A0A1N7KJ51_9RHOB	0.3564
1700	Variovorax sp. CF079 TaxID=1882774	A0A1G6NCG5_9BURK	A0A1G6RGS9_9BURK	0.356334
1701	Roseospirillum parvum TaxID=83401	A0A1G7UCP7_9RHIZ	A0A1G8D4S6_9RHIZ	0.355919
1702	Vibrio sinaloensis DSM 21326 TaxID=945550	E8M7G7_PHOS4	E8M9Q0_PHOS4	0.354916
1703	Histidinibacterium lentulum TaxID=2480588	A0A3N2QYL0_9RHOB	A0A3N2QWD2_9RHOB	0.354599
1704	Marinomonas sp. HB171799 TaxID=2589817	A0A501WU77_9GAMM	A0A501WXZ3_9GAMM	0.354512
1705	Marinomonas sp. S3726 TaxID=579484	A0A0F4QRU3_9GAMM	A0A0F4R6U2_9GAMM	0.354462
1706	Variovorax sp. PBL-H6 TaxID=434009	UPI0015775F29	A0A6P2E8Y8_9BURK	0.35444
1707	Inquilinus limosus MP06 TaxID=1398085	A0A0A0CYP7_9PROT	A0A0A0DDE5_9PROT	0.354397
1708	Pseudacidovorax intermedius TaxID=433924	UPI0005B80F61	A0A147HBI6_9BURK	0.354373
1709	Pseudacidovorax sp. RU35E TaxID=1907403	UPI0009702463	A0A1N6YSI8_9BURK	0.354373
1710	Neisseria elongata subsp. glycolytica ATCC 29315 TaxID=546263	D4DUV4_NEIEG	D4DT43_NEIEG	0.354205
1711	Neisseria sp. HMSC31F04 TaxID=1581075	A0A1F1SG76_9NEIS	A0A1F1SKK1_9NEIS	0.354205
1712	Marinomonas mediterranea (strain ATCC 700492 / JCM 21426 / NBRC 103028 / MMB-1) TaxID=717774	F2JVW2_MARM1	F2K1B1_MARM1	0.354008
1713	Limnohabitans sp. Hippo3 TaxID=1597956	A0A315DBF5_9BURK	A0A315CTT1_9BURK	0.353811
1714	Candidatus Tachikawaea gelatinosa TaxID=1410383	A0A090BWE3_9ENTR	A0A090AS51_9ENTR	0.353758
1715	Rhodobacteraceae bacterium HTCC2150 TaxID=388401	A3JT33_9RHOB	A3JTA4_9RHOB	0.353645
1716	Roseomonas oryzae TaxID=1608942	A0A5B2TJP0_9PROT	A0A5B2TD24_9PROT	0.353439
1717	Variovorax sp. BT01 TaxID=2135732	UPI00105211A1	A0A4R1VWU7_9BURK	0.352788
1718	Rhodobacter johrii TaxID=445629	UPI000846CB13	A0A330HFS7_9RHOB	0.352562
1719	Rhodobacter sphaeroides (strain ATCC 17025 / ATH 2.4.3) TaxID=349102	A4WQE3_RHOS5	MURA_RHOS5	0.352562
1720	Rhodobacter TaxID=1060	A3PHT6_RHOS1	MURA_RHOSK	0.352562
1721	Rhodobacter azotoformans TaxID=43057	A0A2T5K6N1_9RHOB	A0A2T5K6Y9_9RHOB	0.352562
1722	Janthinobacterium sp. B9-8 TaxID=1236179	A0A0X8GPM1_9BURK	A0A109RWH9_9BURK	0.352552
1723	Iodobacter sp. BJB302 TaxID=1506510	A0A2G3JE02_9NEIS	A0A2G3JDQ9_9NEIS	0.352552
1724	Iodobacter sp. H11R3 TaxID=2496266	A0A3S8ZVY5_9NEIS	A0A3S8ZUT4_9NEIS	0.352552
1725	Iodobacter fluviatilis TaxID=537	A0A377SZ60_9NEIS	A0A377SUC6_9NEIS	0.352552
1726	Uruburuella suis TaxID=252130	A0A4R2MPP1_9NEIS	A0A4R2MPM6_9NEIS	0.352544
1727	Thioclava dalianensis TaxID=1185766	A0A074TCY9_9RHOB	A0A074T9N3_9RHOB	0.352239
1728	Betaproteobacteria bacterium GR16-43 TaxID=1904640	A0A1P8FED7_9PROT	A0A1P8FHY5_9PROT	0.352171
1729	Thalassorhabdomicrobium marinisediminis TaxID=2170577	A0A2T7FXW9_9RHOB	A0A2T7FWT1_9RHOB	0.351784
1730	Yangia pacifica TaxID=311180	A0A2U8HBI2_9RHOB	A0A1I6TFR1_9RHOB	0.350998
1731	Yangia sp. CCB-MM3 TaxID=1792508	A0A1B1PSJ3_9RHOB	A0A1B1PLZ2_9RHOB	0.350998
1732	Yangia sp. SAOS 153D TaxID=1779329	A0A2A3JQ33_9RHOB	A0A2A3JUP3_9RHOB	0.350998
1733	Yangia sp. PrR004 TaxID=2706547	A0A6B2PJU2_9RHOB	A0A6B2PFS3_9RHOB	0.350998
1734	Marivita cryptomonadis TaxID=505252	A0A1X4NZ20_9RHOB	A0A1X4NYK1_9RHOB	0.350998
1735	Merismopedia glauca CCAP 1448/3 TaxID=1296344	A0A2T1C671_9CYAN	A0A2T1BZJ7_9CYAN	0.350848
1736	Neisseria bacilliformis TaxID=267212	UPI0006687A75	F2BFB7_9NEIS	0.350483
1737	Paracoccus salipaludis TaxID=2032623	A0A2A2GI98_9RHOB	A0A2A2GPE1_9RHOB	0.3501
1738	Acetobacter oeni TaxID=304077	A0A511XHY1_9PROT	A0A511XGR7_9PROT	0.349785
1739	Roseivivax isoporae LMG 25204 TaxID=1449351	X7F641_9RHOB	X7F4Z9_9RHOB	0.349228
1740	Variovorax sp. WS11 TaxID=1105204	A0A2P8KG03_9BURK	A0A2P8KR97_9BURK	0.349118
1741	Thioclava atlantica TaxID=1317124	A0A085TUV6_9RHOB	A0A085TXT0_9RHOB	0.348983
1742	unclassified Thioclava TaxID=2621713	UPI000B544091	A0A6N7EAK3_9RHOB	0.348983
1743	Thioclava sp. L04-15 TaxID=1915318	A0A1T2BXS6_9RHOB	A0A1T2BYW7_9RHOB	0.348983
1744	Thioclava sp. JM3 TaxID=1973004	A0A254UVB0_9RHOB	A0A254ULL1_9RHOB	0.348983
1745	Aestuariivita sp. TaxID=1872407	A0A2E0YH88_9RHOB	A0A2E0YIS2_9RHOB	0.348883
1746	Rhodobacterales bacterium HTCC2255 TaxID=367336	Q0F4V1_9RHOB	Q0FES4_9RHOB	0.348686
1747	Rhodovulum sp. P5 TaxID=1564506	A0A1V0PV62_9RHOB	A0A1V0PT14_9RHOB	0.348631
1748	Tabrizicola sp. TH137 TaxID=2067452	A0A2N4YEK5_9RHOB	A0A2N4YC75_9RHOB	0.34863
1749	Bombella intestini TaxID=1539051	UPI000985D1A7	A0A1S8GNQ0_9PROT	0.348219
1750	Candidatus Paracaedibacter acanthamoebae TaxID=91604	UPI000691F48B	A0A077AZ41_9PROT	0.348099
1751	Paracoccus sp. SCN 68-21 TaxID=1660154	A0A1E4EWJ9_9RHOB	A0A1E4EW64_9RHOB	0.348064
1752	Paracoccus hibiscisoli TaxID=2023261	A0A4U0QMH5_9RHOB	A0A4U0QPE1_9RHOB	0.348064
1753	Rhodobacter vinaykumarii TaxID=407234	A0A1N7MGI6_9RHOB	A0A1N7LAM4_9RHOB	0.348039
1754	Sulfitobacter guttiformis TaxID=74349	A0A420DNL4_9RHOB	A0A420DU45_9RHOB	0.347653
1755	Rhodobacteraceae bacterium KMS-5 TaxID=2710650	A0A6M0QX57_9RHOB	A0A6M0QTG4_9RHOB	0.3476
1756	Roseovarius sp. TaxID=1486281	A0A350LRT9_9RHOB	A0A2E1DRA0_9RHOB	0.347595
1757	Neokomagataea tanensis TaxID=661191	A0A4Y6V2B8_9PROT	A0A4Y6V3J7_9PROT	0.347376
1758	Lysobacter sp. N42 TaxID=2545719	A0A4R4EZ20_9GAMM	A0A4R4F627_9GAMM	0.347099
1759	Neokomagataea sp. Jb2 TaxID=2558904	A0A506UR30_9PROT	A0A506URX4_9PROT	0.347016
1760	Oceaniovalibus guishaninsula JLT2003 TaxID=1231392	K2HFT4_9RHOB	K2HBW2_9RHOB	0.34692
1761	Thioclava sp. DLFJ5-1 TaxID=1915314	A0A1T2B7W9_9RHOB	A0A1T2BI98_9RHOB	0.346593
1762	Piscirickettsiaceae TaxID=135616	A0A432USN2_9GAMM	A0A2M7MBE1_9GAMM	0.346167
1763	Pseudoxanthomonas suwonensis (strain 11-1) TaxID=743721	E6WQQ3_PSEUU	E6WRX3_PSEUU	0.345346
1764	Komagataeibacter medellinensis (strain NBRC 3288 / BCRC 11682 / LMG 1693 / Kondo 51) TaxID=634177	G2I545_KOMMN	G2I6F7_KOMMN	0.34534
1765	Rhodobacterales bacterium 52_120_T64 TaxID=1856301	A0A1Z8AAE1_9RHOB	A0A1Z8ADN7_9RHOB	0.345092
1766	unclassified Rhodobacterales TaxID=285892	A0A2M7QL01_9RHOB	A0A2H0ESW9_9RHOB	0.344615
1767	Boseongicola sp. SB0665_bin_10 TaxID=2604845	A0A6L7LIX3_9RHOB	A0A6L7LH24_9RHOB	0.344417
1768	Osedax symbiont Rs2 TaxID=1330035	S6GF21_9GAMM	S6GUF1_9GAMM	0.344308
1769	Hydrogenophaga crassostreae TaxID=1763535	A0A167HMY8_9BURK	A0A167HHP8_9BURK	0.344193
1770	Burkholderiales bacterium RIFCSPHIGHO2_12_FULL_61_11 TaxID=1797557	A0A1F4HE52_9BURK	A0A1F4HT60_9BURK	0.343925
1771	Nitrincola tibetensis TaxID=2219697	A0A364NLC8_9GAMM	A0A364NRG6_9GAMM	0.34365
1772	Janthinobacterium sp. 17J80-10 TaxID=2497863	A0A410UQA3_9BURK	A0A410UX07_9BURK	0.343623
1773	Thiomicrorhabdus sp. AkT22 TaxID=2675053	A0A6F8PLH2_9GAMM	A0A6F8PM86_9GAMM	0.343393
1774	Rhodovulum bhavnagarense TaxID=992286	A0A4R2RFL7_9RHOB	A0A4R2RCJ7_9RHOB	0.343247
1775	Rhodovulum kholense TaxID=453584	A0A2T5U6Q1_9RHOB	A0A2T5TXB7_9RHOB	0.343175
1776	Roseomonas rosea TaxID=198092	A0A1M6PKI7_9PROT	A0A1M6KHC6_9PROT	0.342988
1777	Andreprevotia sp. IGB-42 TaxID=2497473	A0A6G1A1N8_9NEIS	A0A6G1A3A1_9NEIS	0.342802
1778	Andreprevotia lacus DSM 23236 TaxID=1121001	A0A1W1XRT6_9NEIS	A0A1W1XT99_9NEIS	0.342152
1779	Limnohabitans sp. 2KL-1 TaxID=1100699	A0A315DLA0_9BURK	A0A315DKJ1_9BURK	0.341814
1780	Limnohabitans sp. 2KL-17 TaxID=1100704	A0A315EXZ4_9BURK	A0A315ECK0_9BURK	0.341814
1781	Limnohabitans sp. Rim28 TaxID=1100720	A0A2T7SXZ4_9BURK	A0A2T7SV38_9BURK	0.341814
1782	Rhodobacteraceae bacterium PD-2 TaxID=1169855	X6KTX0_9RHOB	X6L432_9RHOB	0.341641
1783	Asticcacaulis excentricus TaxID=78587	UPI000F81EA4D	A0A3G9FXQ0_9CAUL	0.341047
1784	Asticcacaulis excentricus (strain ATCC 15261 / DSM 4724 / VKM B-1370 / CB 48) TaxID=573065	E8RR19_ASTEC	E8RN31_ASTEC	0.341047
1785	Asticcacaulis sp. CF398 TaxID=2135738	A0A2T5XPR2_9CAUL	A0A2T5XNP7_9CAUL	0.341047
1786	Asticcacaulis sp. YBE204 TaxID=1282363	V4QLY1_9CAUL	V4NSS3_9CAUL	0.340772
1787	Brachymonas denitrificans DSM 15123 TaxID=1121117	A0A1H8JBT9_9BURK	A0A1H8K5M9_9BURK	0.340344
1788	Komagataeibacter hansenii TaxID=436	D5QGQ0_KOMHA	A0A318Q279_KOMHA	0.340077
1789	Litorimonas taeanensis TaxID=568099	A0A420WLC2_9RHOB	A0A420WK01_9RHOB	0.340072
1790	Pelagibaca sp. TaxID=1979400	A0A2D6B8N6_9RHOB	A0A2D6B3G8_9RHOB	0.339933
1791	Granulibacter bethesdensis TaxID=364410	A0A1L3RGG0_9PROT	A0A1L3RB44_9PROT	0.339586
1792	Granulibacter bethesdensis (strain ATCC BAA-1260 / CGDNIH1) TaxID=391165	Q0BV32_GRABC	MURA_GRABC	0.339586
1793	Acidovorax sp. Root217 TaxID=1736492	A0A0Q8TD71_9BURK	A0A0Q8S957_9BURK	0.33929
1794	Acidovorax sp. Root219 TaxID=1736493	A0A0Q8TJY4_9BURK	A0A0Q8TIY8_9BURK	0.33929
1795	Acidovorax radicis TaxID=758826	A0A561CVY6_9BURK	A0A561CV02_9BURK	0.33929
1796	Roseovarius nanhaiticus TaxID=573024	A0A1N7HC94_9RHOB	A0A1N7H4K1_9RHOB	0.339211
1797	Rhodospirillum rubrum (strain ATCC 11170 / ATH 1.1.1 / DSM 467 / LMG 4362 / NCIB 8255 / S1) TaxID=269796	Q2RVV1_RHORT	MURA_RHORT	0.338869
1798	Komagataeibacter sucrofermentans TaxID=1053551	A0A318QIV2_9PROT	A0A318QP08_9PROT	0.338491
1799	Komagataeibacter saccharivorans TaxID=265959	UPI000C85E477	A0A347WBV2_9PROT	0.338491
1800	Komagataeibacter swingsii TaxID=215220	UPI00159D0E41	A0A2V4R1F2_9PROT	0.338491
1801	Komagataeibacter diospyri TaxID=1932662	A0A4P5NNF2_9PROT	A0A4V0WMG7_9PROT	0.338491
1802	Thiomicrorhabdus sp. aks77 TaxID=2675054	A0A6F8PWZ3_9GAMM	A0A6F8PTH3_9GAMM	0.337533
1803	Acetobacteraceae TaxID=433	K5YMQ9_9PROT	A0A060QJT6_9PROT	0.337199
1804	Litoricola lipolytica TaxID=418701	A0A5Q2Q9J6_9GAMM	A0A5Q2QF68_9GAMM	0.337145
1805	Vibrio aquaticus TaxID=2496559	A0A432CXW9_9VIBR	A0A432CTY2_9VIBR	0.337107
1806	Acidovorax valerianellae TaxID=187868	A0A1G6Q6U4_9BURK	A0A1G6T5T6_9BURK	0.337058
1807	Janthinobacterium psychrotolerans TaxID=1747903	A0A1A7C087_9BURK	A0A1A7C563_9BURK	0.336708
1808	Janthinobacterium agaricidamnosum NBRC 102515 = DSM 9628 TaxID=1349767	W0V8C4_9BURK	W0UYL1_9BURK	0.336708
1809	Pseudorhodobacter sp. TaxID=1934400	A0A5C7TWU1_9RHOB	A0A5C7TPE3_9RHOB	0.336282
1810	Marinosulfonomonas sp. PRT-SC04 TaxID=1527300	A0A0P8YRN8_9RHOB	A0A0P9AB73_9RHOB	0.336071
1811	Celeribacter halophilus TaxID=576117	A0A1I3VJR8_9RHOB	A0A1I3NRK3_9RHOB	0.336058
1812	Xylella taiwanensis TaxID=1444770	Z9JNM0_9GAMM	Z9JI81_9GAMM	0.335716
1813	Tepidicaulis marinus TaxID=1333998	A0A081BA02_9RHIZ	A0A081BEP9_9RHIZ	0.335582
1814	Asaia bogorensis NBRC 16594 TaxID=1231624	A0A0P0YFA0_9PROT	A0A0P0YJH9_9PROT	0.335457
1815	Chitinimonas taiwanensis DSM 18899 TaxID=1121279	A0A1K2HNV9_9BURK	A0A1K2HK22_9BURK	0.335419
1816	Rhodobacteraceae bacterium CCMM004 TaxID=2499834	A0A437LIW2_9RHOB	A0A437LFP9_9RHOB	0.33536
1817	Coxiellaceae TaxID=118968	A0A0A8E831_9COXI	A0A0A8E8K4_9COXI	0.335065
1818	Janthinobacterium sp. PC23-8 TaxID=2012679	A0A255HXH2_9BURK	A0A255HVF2_9BURK	0.335001
1819	Paracoccus jeotgali TaxID=2065379	A0A2K9MHD0_9RHOB	A0A2K9MCP6_9RHOB	0.334927
1820	Primorskyibacter sp. SS33 TaxID=2547833	A0A4R6AJR7_9RHOB	A0A4R6A2E2_9RHOB	0.334762
1821	Hydrogenophilales bacterium 28-61-23 TaxID=1970530	A0A258TVU0_9PROT	A0A258TM76_9PROT	0.33427
1822	Simplicispira suum TaxID=2109915	A0A2S0MY83_9BURK	A0A2S0N0X7_9BURK	0.33424
1823	Nitrincola nitratireducens TaxID=1229521	W9UWV9_9GAMM	W9VQK5_9GAMM	0.333823
1824	Phenylobacterium sp. RIFCSPHIGHO2_01_FULL_69_31 TaxID=1801944	A0A1G2WD21_9CAUL	A0A1G2W831_9CAUL	0.333152
1825	Acetobacter peroxydans TaxID=104098	A0A4Y3TSL7_9PROT	A0A4Y3TX65_9PROT	0.331877
1826	Ferrimonas marina TaxID=299255	A0A1M5XFN5_9GAMM	A0A1M5Y213_9GAMM	0.331722
1827	Hydrogenophaga sp. IBVHS2 TaxID=1985170	A0A1Y2Q8T6_9BURK	A0A1Y2Q3J1_9BURK	0.331582
1828	Neisseria cinerea ATCC 14685 TaxID=546262	D0W628_NEICI	D0W414_NEICI	0.331353
1829	Neisseria cinerea TaxID=483	UPI000D31ADC2	A0A2X3ZQ71_NEICI	0.331353
1830	Thiomicrospira sp. TaxID=935	A0A356VVN9_9GAMM	A0A356VUN5_9GAMM	0.330621
1831	Komagataeibacter maltaceti TaxID=1203393	A0A2S3W4P5_9PROT	A0A2S3W4C4_9PROT	0.330305
1832	Rhizobium sp. ADMK78 TaxID=1813451	A0A5R9L7G4_9RHIZ	A0A5R9LBC6_9RHIZ	0.330295
1833	Hasllibacter halocynthiae TaxID=595589	A0A2T0X9G7_9RHOB	A0A2T0X6R8_9RHOB	0.330109
1834	Betaproteobacteria bacterium HGW-Betaproteobacteria-16 TaxID=2013707	A0A2N2TJV0_9PROT	A0A2N2TRS8_9PROT	0.329954
1835	Methylobacterium haplocladii TaxID=1176176	A0A512IVG1_9RHIZ	A0A512IME3_9RHIZ	0.329909
1836	Methylobacterium sp. WL9 TaxID=2603898	A0A5C8U852_9RHIZ	A0A5C8U7H0_9RHIZ	0.329909
1837	Candidatus Deianiraea vastatrix TaxID=2163644	A0A5B8XCP2_9RICK	A0A5B8XEF3_9RICK	0.329669
1838	Sodalis sp. 159R TaxID=2529856	A0A4R1NHN2_9GAMM	A0A4R1NKR2_9GAMM	0.328839
1839	Gammaproteobacteria bacterium TMED112 TaxID=1986734	A0A3R7SWM7_9GAMM	A0A3R7U442_9GAMM	0.328173
1840	Burkholderiales bacterium 68-12 TaxID=1896170	A0A1M3JPD7_9BURK	A0A1M3JME5_9BURK	0.327919
1841	Thiomicrospira aerophila AL3 TaxID=717772	W0DPM0_9GAMM	W0DXD5_9GAMM	0.32774
1842	Neisseria gonorrhoeae TaxID=485	LPXC_NEIG1	A0A6L2SWD3_NEIGO	0.327667
1843	Variovorax sp. PBL-E5 TaxID=434014	A0A6P2E8B4_9BURK	A0A6P2EAD3_9BURK	0.327476
1844	Allochromatium palmeri TaxID=231048	A0A6N8ECR8_9GAMM	A0A6N8ECF4_9GAMM	0.327387
1845	Methylophilaceae bacterium 11 TaxID=1101195	Y0KJY7_9PROT	Y0KE50_9PROT	0.327294
1846	Roseivivax sediminis TaxID=936889	A0A1I1T6V8_9RHOB	A0A1I1W961_9RHOB	0.327256
1847	Azonexus fungiphilus TaxID=146940	A0A495VNR3_9RHOO	A0A495VLQ2_9RHOO	0.327087
1848	Komagataeibacter pomaceti TaxID=2021998	A0A318QBY2_9PROT	A0A318QLA9_9PROT	0.326951
1849	Komagataeibacter cocois TaxID=1747507	A0A365Z1B1_9PROT	A0A365YZ48_9PROT	0.326951
1850	Albidovulum inexpectatum TaxID=196587	A0A2S5JFE9_9RHOB	A0A2S5JEQ8_9RHOB	0.32661
1851	Gallionellales bacterium 24-53-125 TaxID=1970510	A0A258ZG31_9PROT	A0A258ZBA2_9PROT	0.326518
1852	Variovorax sp. GV004 TaxID=2135501	A0A2W7H862_9BURK	A0A2W7H762_9BURK	0.326503
1853	Acetobacter sp. DmW_043 TaxID=1670658	A0A1Y3FZ13_9PROT	A0A1Y3FXE9_9PROT	0.325951
1854	Thermomonas haemolytica TaxID=141949	A0A4R3NC59_9GAMM	A0A4R3N8H1_9GAMM	0.325734
1855	Neoasaia chiangmaiensis TaxID=320497	UPI00098AC033	A0A1U9KTD6_9PROT	0.325725
1856	Rhodovulum sp. MB263 TaxID=308754	A0A1V0HW19_9RHOB	A0A1V0I2E3_9RHOB	0.325713
1857	Roseovarius sp. HI0049 TaxID=1822235	A0A176F9W4_9RHOB	A0A176FR55_9RHOB	0.325501
1858	Rickettsia raoultii TaxID=369822	A0A126EAS5_9RICK	A0A126E9V7_9RICK	0.325458
1859	Erwinia tracheiphila TaxID=65700	A0A345CUX6_9GAMM	A0A345CXW9_9GAMM	0.325285
1860	Massilia psychrophila TaxID=1603353	A0A2G8T5Y2_9BURK	A0A2G8T3B7_9BURK	0.324881
1861	Helicobacter mustelae (strain ATCC 43772 / LMG 18044 / NCTC 12198 / 12198) TaxID=679897	D3UG14_HELM1	D3UGK7_HELM1	0.324846
1862	Litoreibacter ponti TaxID=1510457	A0A2T6BDC9_9RHOB	A0A2T6BDP3_9RHOB	0.324168
1863	Marivita geojedonensis TaxID=1123756	A0A1X4NN00_9RHOB	A0A1X4NMM5_9RHOB	0.324077
1864	Salipiger mucosus DSM 16094 TaxID=1123237	S9QRF3_9RHOB	S9QQS2_9RHOB	0.324077
1865	uncultured SUP05 cluster bacterium TaxID=655186	A0A483A7P8_9GAMM	A0A482ZDH3_9GAMM	0.324025
1866	Komagataeibacter TaxID=1434011	A0A0D6QDV5_KOMXY	A0A0D6QAD5_KOMXY	0.323948
1867	Variovorax sp. JS1663 TaxID=1851577	UPI000B34997B	A0A244EFI1_9BURK	0.323882
1868	Massilia arenosa TaxID=2561931	A0A4Y9SD66_9BURK	A0A4Y9RP48_9BURK	0.323843
1869	Magnetococcales bacterium TaxID=2026759	A0A2D6ELU9_9PROT	A0A2E3C1L2_9PROT	0.323661
1870	Massilia yuzhufengensis TaxID=1164594	A0A1I1TUX7_9BURK	A0A1I1L8F5_9BURK	0.323241
1871	Acidovorax sp. TaxID=1872122	A0A519IRE2_9BURK	A0A519IHW5_9BURK	0.323168
1872	Tropicimonas sp. IMCC6043 TaxID=2510645	A0A4Q3Z4P4_9RHOB	A0A4Q3Z5D5_9RHOB	0.323162
1873	Paracraurococcus sp. NE82 TaxID=2527868	A0A4R4DT58_9PROT	A0A4R4DUF7_9PROT	0.323113
1874	Actinobacteria bacterium TaxID=1883427	A0A2E5EXA8_9ACTN	A0A2E8LW66_9ACTN	0.323025
1875	Hydrogenophaga sp. PBL-H3 TaxID=434010	A0A6P1IG33_9BURK	A0A6P1IQH8_9BURK	0.323009
1876	Hydrogenophaga sp. RAC07 TaxID=1842537	A0A1B3M4Y4_9BURK	A0A1B3M2I9_9BURK	0.323009
1877	Hydrogenophaga sp. A37 TaxID=1945864	A0A1V3SIA1_9BURK	A0A1V3S6Y7_9BURK	0.323009
1878	Hydrogenophaga sp. Root209 TaxID=1736490	A0A0T2YZ71_9BURK	A0A0T2YLH5_9BURK	0.323009
1879	Snodgrassella alvi wkB2 TaxID=1196094	X2HJK2_9NEIS	X2H925_9NEIS	0.322875
1880	Komagataeibacter nataicola TaxID=265960	A0A1U9RIJ5_9PROT	A0A1U9RLE0_9PROT	0.322639
1881	Hwanghaeicola aestuarii TaxID=568105	A0A2W7N9C5_9RHOB	A0A2W7MSK4_9RHOB	0.322488
1882	Lysobacter sp. UKS-15 TaxID=1643323	A0A5D8Z3D9_9GAMM	A0A5D8ZAB6_9GAMM	0.322041
1883	Thioclava pacifica DSM 10166 TaxID=1353537	A0A074J1L8_9RHOB	A0A074JIM5_9RHOB	0.321729
1884	Limnohabitans sp. TaxID=1907725	A0A5C7YTZ1_9BURK	A0A5C7ZA40_9BURK	0.321708
1885	Paracoccus liaowanqingii TaxID=2560053	A0A4Z1CCZ6_9RHOB	A0A4Z1CSK7_9RHOB	0.321639
1886	Diaphorobacter sp. HDW4A TaxID=2714924	A0A6G8CWW5_9BURK	A0A6G8CRQ3_9BURK	0.32153
1887	Salipiger thiooxidans TaxID=282683	A0A1G7D6N4_9RHOB	A0A1G7JU95_9RHOB	0.321442
1888	Marinomonas ushuaiensis DSM 15871 TaxID=1122207	X7E5F9_9GAMM	X7E9A6_9GAMM	0.321268
1889	Neisseria weaveri TaxID=28091	UPI000D31B9CC	A0A3S4ZLR8_9NEIS	0.321155
1890	Neisseria dumasiana TaxID=1931275	A0A1X3DJV8_9NEIS	A0A1X3DKT6_9NEIS	0.321155
1891	Neisseria animaloris TaxID=326522	UPI000A18AF6F	A0A448UE71_9NEIS	0.321155
1892	Vibrio mangrovi TaxID=474394	A0A1Y6ITU7_9VIBR	A0A1Y6IXK1_9VIBR	0.320908
1893	Vibrio sp. MEBiC08052 TaxID=1761910	A0A0W8JEA2_9VIBR	A0A0W8JKW3_9VIBR	0.320908
1894	Paracoccus thiocyanatus TaxID=34006	A0A1N6PT13_9RHOB	A0A3D8PBF1_9RHOB	0.320904
1895	Paracoccus sp. MKU1 TaxID=1745182	A0A0V0Q104_9RHOB	A0A0V0Q2G3_9RHOB	0.320904
1896	Paracoccus pantotrophus TaxID=82367	A0A1I5J8Z0_PARPN	A0A1I5IR73_PARPN	0.320904
1897	Paracoccus sp. BP8 TaxID=2305219	A0A3N7GAP3_9RHOB	A0A3N7GFX7_9RHOB	0.320904
1898	Paracoccus TaxID=265	A0A3E0BX99_PARVE	A0A099FN45_PARVE	0.320904
1899	Paracoccus denitrificans (strain Pd 1222) TaxID=318586	A1BAK6_PARDP	MURA_PARDP	0.320904
1900	Thalassococcus halodurans TaxID=373675	A0A1H5ZSM5_9RHOB	A0A1H5SY50_9RHOB	0.320405
1901	Desulfovibrio alkalitolerans DSM 16529 TaxID=1121439	S7TB23_9DELT	S7UM64_9DELT	0.320022
1902	Curvibacter sp. PAE-UM TaxID=1714344	A0A0R0MQ25_9BURK	A0A0R0MIF9_9BURK	0.319956
1903	Rhodoferax sp. TH121 TaxID=2022803	A0A255ZDE3_9BURK	A0A255ZCX4_9BURK	0.319956
1904	Acidovorax sp. FJL06 TaxID=2153365	A0A3N7E675_9BURK	A0A3N7FV11_9BURK	0.31995
1905	Acidovorax carolinensis TaxID=553814	A0A240UAI4_9BURK	A0A240U681_9BURK	0.31995
1906	Hydrogenovibrio sp. SC-1 TaxID=2065820	A0A2I2A748_9GAMM	A0A2I2A2W5_9GAMM	0.319919
1907	Roseofilum reptotaenium AO1-A TaxID=1925591	A0A1L9QTB7_9CYAN	A0A1L9QUJ4_9CYAN	0.319826
1908	Cyanobacteria bacterium UBA11691 TaxID=2055778	A0A357A452_9CYAN	A0A357A4Z5_9CYAN	0.319826
1909	Acinetobacter sp. Root1280 TaxID=1736444	A0A0Q7EIN8_9GAMM	A0A0Q7FNN7_9GAMM	0.319506
1910	Paracoccus yeei TaxID=147645	A0A2D2C4K9_9RHOB	A0A5P2QP85_9RHOB	0.319487
1911	Roseomonas gilardii subsp. rosea TaxID=243956	A0A379N9B0_9PROT	A0A379N858_9PROT	0.319371
1912	Roseomonas mucosa TaxID=207340	A0A1S8D0Z9_9PROT	A0A379MX38_9PROT	0.319371
1913	Roseomonas TaxID=125216	A0A379MUI4_9PROT	A0A1S8DA35_9PROT	0.319371
1914	Vibrio viridaestus TaxID=2487322	A0A3N9TGE5_9VIBR	A0A3N9TBI5_9VIBR	0.319129
1915	Helicobacter sp. L8b TaxID=2593541	A0A553V1J6_9HELI	A0A553UK40_9HELI	0.318492
1916	Roseovarius lutimaris TaxID=1005928	A0A1I5B5S1_9RHOB	A0A1I5EKM6_9RHOB	0.318304
1917	Paracoccus sp. DK608 TaxID=2675751	A0A6L6J2Y0_9RHOB	A0A6L6IZT2_9RHOB	0.318289
1918	Marinomonas spartinae TaxID=1792290	A0A1A8TDH8_9GAMM	A0A1A8TBD8_9GAMM	0.317897
1919	Neisseria sp. HMSC055H02 TaxID=1739411	A0A1F1BUD4_9NEIS	A0A1F1BVA3_9NEIS	0.317512
1920	Snodgrassella alvi TaxID=1196083	A0A2N9XFK0_9NEIS	A0A2N9WWD4_9NEIS	0.317512
1921	Neisseria chenwenguii TaxID=1853278	A0A220S1N5_9NEIS	A0A220S4V8_9NEIS	0.317512
1922	Betaproteobacteria bacterium MOLA814 TaxID=1408164	V4YUL8_9PROT	V5ACA7_9PROT	0.31714
1923	Serpentinomonas raichei TaxID=1458425	A0A060NKN3_9BURK	A0A060NKX5_9BURK	0.3171
1924	Serpentinomonas mccroryi TaxID=1458426	A0A060NZD3_9BURK	A0A060NX08_9BURK	0.3171
1925	Comamonadaceae bacterium 32-67-11 TaxID=1970505	A0A258HSR0_9BURK	A0A258HPT9_9BURK	0.3171
1926	Octadecabacter antarcticus 307 TaxID=391626	M9R2Q8_9RHOB	M9R775_9RHOB	0.317062
1927	Kaistia algarum TaxID=2083279	A0A2S5TNH6_9RHIZ	A0A2S5U3X3_9RHIZ	0.317035
1928	Burkholderiales bacterium 8X TaxID=2653183	A0A653JK58_9BURK	A0A653JHF9_9BURK	0.316937
1929	Helicobacter sp. MIT 05-5293 TaxID=1548149	A0A4U8S2R3_9HELI	A0A4U8S6Q2_9HELI	0.316925
1930	unclassified Hydrogenophilales TaxID=1798413	A0A257XR93_9PROT	A0A258QUX6_9PROT	0.316751
1931	Hydrogenophilales bacterium RIFOXYD1_FULL_62_11 TaxID=1798415	A0A1G0NEF6_9PROT	A0A1G0NLI4_9PROT	0.316751
1932	Swaminathania salitolerans TaxID=182838	A0A511BPJ1_9PROT	A0A511BTZ7_9PROT	0.316421
1933	Asaia sp. W19 TaxID=2067395	A0A433WTK3_9PROT	A0A433WSF0_9PROT	0.316421
1934	Jannaschia donghaensis TaxID=420998	A0A0M6YIP9_9RHOB	A0A0M6YNG6_9RHOB	0.316382
1935	Variovorax sp. 54 TaxID=2035212	A0A2G6X4B9_9BURK	A0A2G6X2S6_9BURK	0.316358
1936	Variovorax sp. Root434 TaxID=1736536	UPI0009EB9574	A0A0Q7I603_9BURK	0.31604
1937	Variovorax sp. CF313 TaxID=1144315	J3CQM1_9BURK	J2KI62_9BURK	0.31604
1938	Variovorax paradoxus (strain EPS) TaxID=595537	E6UUN4_VARPE	E6UZ48_VARPE	0.31604
1939	Variovorax sp. PMC12 TaxID=2126319	A0A2P1VA84_9BURK	A0A2P1V9N7_9BURK	0.31604
1940	Variovorax sp. YR752 TaxID=1884383	A0A286B833_9BURK	A0A286B7A0_9BURK	0.31604
1941	Variovorax sp. Root411 TaxID=1736530	UPI0009EB8C3C	A0A0Q7CGH7_9BURK	0.31604
1942	Variovorax paradoxus TaxID=34073	A0A0P9BQK9_VARPD	A0A0D0MNM5_VARPD	0.31604
1943	Variovorax sp. BK151 TaxID=2512132	A0A4R1ZD70_9BURK	A0A4V2R6F6_9BURK	0.31604
1944	Variovorax sp. BK460 TaxID=2512152	A0A4V2EV04_9BURK	A0A4Q7L9T9_9BURK	0.31604
1945	Variovorax sp. GV014 TaxID=2135502	A0A2U0Z6G1_9BURK	A0A2U0YUE8_9BURK	0.31604
1946	Variovorax sp. 770b2 TaxID=1566271	UPI000ACAE78D	A0A1I5VS14_9BURK	0.31604
1947	Variovorax sp. SCN 67-85 TaxID=1660152	A0A1E4J2J4_9BURK	A0A1E4IZ14_9BURK	0.31604
1948	Variovorax sp. OK202 TaxID=1884311	A0A1H6V2C8_9BURK	A0A1H6W1Q9_9BURK	0.31604
1949	Variovorax sp. T529 TaxID=2491343	A0A561CBI9_9BURK	A0A561CBM0_9BURK	0.31604
1950	Dankookia rubra TaxID=1442381	A0A4R5QC34_9PROT	A0A4R5QKG1_9PROT	0.315961
1951	Polaromonas sp. YR568 TaxID=1855301	A0A1I7KLP2_9BURK	A0A1I7HVK6_9BURK	0.315888
1952	Polaromonas sp. Pch-P TaxID=2082385	A0A5Q3HG29_9BURK	A0A5Q3HLS3_9BURK	0.315888
1953	Holosporales bacterium TaxID=2053559	A0A355VS56_9PROT	A0A355VXH0_9PROT	0.315806
1954	Rhodobacter blasticus DSM 2131 TaxID=1188250	A0A2T4J5K3_RHOBL	A0A2T4JD36_RHOBL	0.315684
1955	Azospirillum sp. CAG:239 TaxID=1262705	R6J461_9PROT	R6J5Z1_9PROT	0.315437
1956	Tabrizicola piscis TaxID=2494374	A0A3S8UA74_9RHOB	A0A3S8U4C6_9RHOB	0.315335
1957	Geitlerinema sp. PCC 7407 TaxID=1173025	K9SAC1_9CYAN	K9S7F4_9CYAN	0.315139
1958	Vibrio sp. V39_P1S14PM300 TaxID=1938690	A0A6L9FUL4_9VIBR	A0A6L9FRB4_9VIBR	0.314859
1959	Vibrio proteolyticus NBRC 13287 TaxID=1219065	U2ZMK6_VIBPR	U2ZFG0_VIBPR	0.314859
1960	Vibrio xiamenensis TaxID=861298	A0A1G7W057_9VIBR	A0A1G8BCS2_9VIBR	0.314859
1961	Desulfobulbaceae bacterium BRH_c16a TaxID=1629713	A0A0F2N7L2_9DELT	A0A0F2N9N1_9DELT	0.314802
1962	Neisseria sp. TaxID=192066	A0A496K6C5_9NEIS	A0A496L0X2_9NEIS	0.314551
1963	Neisseria sp. HMSC064E01 TaxID=1715052	A0A1E9ZUE4_9NEIS	A0A1E9ZTP1_9NEIS	0.314551
1964	Neisseria mucosa ATCC 25996 TaxID=546266	D2ZYE9_NEIMU	D2ZXL2_NEIMU	0.314551
1965	Neisseria sp. HMSC03D10 TaxID=1581049	A0A1F1TYH7_9NEIS	A0A1F1UII4_9NEIS	0.314551
1966	Stigmatella aurantiaca (strain DW4/3-1) TaxID=378806	Q08P50_STIAD	Q090K8_STIAD	0.314507
1967	Vibrio nereis TaxID=693	A0A0M0HL32_VIBNE	A0A0M0HSW3_VIBNE	0.314475
1968	Vibrio neptunius TaxID=170651	A0A0F4P3D8_9VIBR	A0A0F4NTA7_9VIBR	0.314475
1969	Acidovorax sp. 106 TaxID=2135637	A0A497VH88_9BURK	A0A497V151_9BURK	0.314453
1970	Thiomicrospira cyclica (strain DSM 14477 / JCM 11371 / ALM1) TaxID=717773	F6D9M2_THICA	F6DBE2_THICA	0.314105
1971	Acidovorax sp. Leaf76 TaxID=1736236	A0A0S9EUJ4_9BURK	A0A0S9EUV3_9BURK	0.31399
1972	Paenibacillus uliginis N3/975 TaxID=1313296	A0A1X7GBD1_9BACL	A0A1X7GAX2_9BACL	0.313877
1973	Ramlibacter henchirensis TaxID=204072	A0A4Z0C194_9BURK	A0A4Z0C6N0_9BURK	0.313655
1974	Ramlibacter sp. 18x22-1 TaxID=2530451	A0A4Z0BL63_9BURK	A0A4Z0BI17_9BURK	0.313655
1975	Allochromatium warmingii TaxID=61595	A0A1H3C758_ALLWA	A0A1H3H431_ALLWA	0.313595
1976	Hyphomicrobium denitrificans 1NES1 TaxID=670307	N0B2P5_9RHIZ	N0B7X7_9RHIZ	0.313356
1977	Agitococcus lubricus TaxID=1077255	A0A2T5J0N2_9LACT	A0A2T5J0R8_9LACT	0.313281
1978	Arsukibacterium ikkense TaxID=336831	A0A0M2V7C2_9GAMM	A0A0M2V796_9GAMM	0.313275
1979	Curvibacter sp. GWA2_64_110 TaxID=1797747	A0A1F8VKR3_9BURK	A0A1F8VLB5_9BURK	0.313134
1980	Acidovorax sp. 99 TaxID=2135634	A0A2U1DW22_9BURK	A0A2U1DWU0_9BURK	0.313005
1981	Acidovorax sp. 35-64-16 TaxID=1970312	A0A258NE57_9BURK	A0A258NEJ0_9BURK	0.313005
1982	unclassified Acidovorax TaxID=2684926	A0A0Q4R520_9BURK	A0A1E3ZIF4_9BURK	0.313005
1983	Acidovorax sp. 107 TaxID=2135638	A0A2T6JJN2_9BURK	A0A2T6JJZ4_9BURK	0.313005
1984	Acidovorax sp. BoFeN1 TaxID=1231053	A0A369VKL8_9BURK	A0A369VPX2_9BURK	0.313005
1985	Acidovorax sp. NO-1 TaxID=512030	A0A542RXV5_9BURK	H0BYN8_9BURK	0.313005
1986	Acidovorax sp. Root275 TaxID=1736508	A0A0Q9CHT2_9BURK	A0A0Q9CHP0_9BURK	0.313005
1987	Acidovorax sp. RAC01 TaxID=1842533	A0A1B3PPD8_9BURK	A0A1B3PRG7_9BURK	0.313005
1988	Acidovorax kalamii TaxID=2004485	A0A235EMB2_9BURK	A0A235EPM2_9BURK	0.313005
1989	Acidovorax sp. HMWF029 TaxID=2056863	A0A2R7ML28_9BURK	A0A2R7M912_9BURK	0.313005
1990	Acidovorax soli TaxID=592050	UPI001613F714	A0A1H4DR86_9BURK	0.313005
1991	Acidovorax sp. NB1 TaxID=1943571	A0A4D4JMA0_9BURK	A0A4D4JJU8_9BURK	0.313005
1992	Acidovorax temperans TaxID=80878	A0A543LLX1_9BURK	A0A0D7KAC1_9BURK	0.313005
1993	Rickettsia amblyommatis TaxID=33989	H8K4L6_RICAG	H8K5N4_RICAG	0.312931
1994	Rickettsia akari (strain Hartford) TaxID=293614	A8GMQ6_RICAH	MURA_RICAH	0.312931
1995	Rickettsia australis (strain Cutlack) TaxID=1105110	H8K8A1_RICAC	H8K6Y9_RICAC	0.312931
1996	Rickettsia asembonensis TaxID=1068590	A0A0C2RAK1_9RICK	A0A0C2RA80_9RICK	0.312931
1997	Rickettsia slovaca str. D-CWPP TaxID=1105109	H8LNB9_RICSL	H8LPN0_RICSL	0.312931
1998	Rickettsia argasii T170-B TaxID=1268837	A0A0F3RHG6_9RICK	A0A0F3RBS7_9RICK	0.312931
[truncated: 6,303 more rows]
