# Supplementary material for: Coordination of bacterial cell wall and outer membrane biosynthesis
Source: Nature. 2023 Mar 1;615(7951):300–4. doi: 10.1038/s41586-023-05750-0 (PMC9995270; doi:10.1038/s41586-023-05750-0)
Supplement: Supplementary file 9 — Source Data Extended Data Fig. 3 [file 41586_2023_5750_MOESM9_ESM.xlsx]

## Sheet: ExtendedData3a
	PAO1			∆PA4701
time (hours)	A	B	C	A	B	C
0	0.003833	0.003533	0.004333	0.003133	0.002933	0.003533
0.066694	0.003633	0.003233	0.004633	0.002633	0.003233	0.002633
0.133361	0.003333	0.003233	0.004633	0.002233	0.003033	0.002333
0.200028	0.003133	0.002733	0.004233	0.001933	0.002933	0.002033
0.266694	0.003033	0.002233	0.004133	0.001633	0.002633	0.001733
0.333389	0.002933	0.002233	0.004233	0.001533	0.002633	0.001433
0.400056	0.002933	0.002133	0.004033	0.001533	0.002733	0.001233
0.466722	0.003333	0.002133	0.003833	0.001633	0.002933	0.001833
0.533389	0.003433	0.002233	0.004233	0.002533	0.003133	0.001933
0.600083	0.003533	0.002533	0.004333	0.002233	0.003433	0.002333
0.66675	0.003833	0.002733	0.004533	0.002333	0.003533	0.002333
0.733417	0.004033	0.003033	0.004733	0.002633	0.003833	0.002633
0.800083	0.004333	0.003333	0.005033	0.002933	0.004233	0.002833
0.866778	0.004733	0.003533	0.005333	0.003333	0.004633	0.003233
0.933444	0.005933	0.003733	0.005533	0.003633	0.005033	0.003633
1.00011	0.005433	0.004033	0.005833	0.003733	0.005233	0.003833
1.06681	0.005933	0.004233	0.006333	0.004233	0.005833	0.004433
1.13347	0.006333	0.004733	0.006633	0.004633	0.006233	0.004533
1.20014	0.006933	0.005033	0.007033	0.004833	0.006833	0.005233
1.26681	0.007433	0.005233	0.007633	0.005433	0.007433	0.005333
1.33347	0.008133	0.005633	0.008133	0.005833	0.008033	0.006233
1.40017	0.008833	0.006133	0.008633	0.006333	0.008733	0.006633
1.46683	0.009633	0.006733	0.009433	0.006933	0.009633	0.007133
1.5335	0.010533	0.007233	0.010033	0.007533	0.010633	0.008233
1.60019	0.011333	0.008033	0.010933	0.008333	0.011433	0.008833
1.66686	0.012433	0.008833	0.011733	0.009133	0.012733	0.009733
1.73353	0.013633	0.009633	0.012733	0.009933	0.013833	0.010633
1.80019	0.014833	0.010433	0.013833	0.010833	0.015233	0.011733
1.86689	0.016233	0.011433	0.015033	0.012033	0.016633	0.012933
1.93356	0.017733	0.012333	0.016333	0.013333	0.018333	0.014433
2.00022	0.019333	0.013433	0.017733	0.014633	0.020133	0.016133
2.06689	0.021233	0.014833	0.019433	0.016033	0.022033	0.017833
2.13358	0.023233	0.016233	0.021133	0.018533	0.024133	0.019633
2.20025	0.026133	0.018033	0.023233	0.019533	0.026633	0.022033
2.26692	0.027633	0.019833	0.025233	0.021433	0.029033	0.024333
2.33361	0.030233	0.021833	0.027633	0.023633	0.031833	0.026833
2.40028	0.033733	0.024133	0.030133	0.026233	0.034933	0.029733
2.46694	0.036333	0.026733	0.032833	0.028833	0.038433	0.032733
2.53361	0.039733	0.029233	0.035633	0.031433	0.042033	0.035833
2.60031	0.043733	0.032333	0.039033	0.034833	0.046533	0.039633
2.66697	0.047933	0.035833	0.042533	0.038033	0.051133	0.043633
2.73364	0.052533	0.038433	0.046433	0.041833	0.055933	0.047933
2.80031	0.058033	0.042433	0.051033	0.046333	0.061533	0.053333
2.867	0.063433	0.047033	0.055533	0.051033	0.067033	0.058433
2.93367	0.069833	0.051433	0.061233	0.056333	0.073133	0.064533
3.00033	0.076333	0.056933	0.067333	0.062233	0.079833	0.070833
3.067	0.082933	0.062033	0.073933	0.068233	0.087233	0.077433
3.13369	0.091333	0.069033	0.080633	0.075133	0.095733	0.084933
3.20036	0.100133	0.075633	0.088533	0.082233	0.104833	0.092733
3.26703	0.110833	0.082733	0.097833	0.090433	0.114633	0.102633
3.33372	0.120833	0.091133	0.107833	0.099233	0.124833	0.111233
3.40039	0.131833	0.100333	0.118733	0.109433	0.137333	0.121333
3.46706	0.146633	0.110733	0.129833	0.119733	0.151533	0.133333
3.53375	0.161033	0.121433	0.141933	0.131333	0.165433	0.145833
3.60042	0.178833	0.133233	0.156533	0.145133	0.184833	0.159433
3.66708	0.196233	0.146733	0.173033	0.158833	0.200133	0.175633
3.73375	0.211133	0.161933	0.191133	0.177133	0.214133	0.194033
3.80042	0.223233	0.176933	0.204333	0.193733	0.230233	0.209633
3.86711	0.237033	0.195133	0.216633	0.206333	0.244933	0.222533
3.93378	0.250833	0.209833	0.232333	0.221333	0.264133	0.239033
4.00044	0.266133	0.222033	0.247533	0.236733	0.282933	0.253733
4.06714	0.284433	0.236733	0.264833	0.253733	0.302233	0.271533
4.13381	0.299033	0.251433	0.284433	0.274633	0.317433	0.287733
4.20047	0.312933	0.269033	0.300433	0.293333	0.332433	0.300733
4.26714	0.327833	0.287333	0.314933	0.308733	0.345133	0.314533
4.33383	0.342833	0.305433	0.331833	0.327833	0.361933	0.329933
4.4005	0.353433	0.319633	0.343433	0.342533	0.374933	0.343033
4.46717	0.367833	0.334933	0.356333	0.355033	0.386133	0.355433
4.53383	0.380433	0.349333	0.370433	0.370333	0.400933	0.369733
4.60053	0.392233	0.361433	0.382633	0.383533	0.414633	0.382933
4.66719	0.405233	0.374833	0.395633	0.395633	0.427433	0.394933
4.73386	0.421833	0.389533	0.410733	0.410733	0.443933	0.411033
4.80053	0.436533	0.402033	0.424933	0.426333	0.459733	0.428333
4.86722	0.452233	0.415933	0.439633	0.441233	0.473333	0.444033
4.93389	0.466733	0.430133	0.453133	0.457933	0.485533	0.457033
5.00056	0.479733	0.446233	0.469133	0.470533	0.498733	0.470833
5.06722	0.492933	0.462733	0.483733	0.483533	0.513733	0.485633
5.13392	0.507833	0.477533	0.496033	0.497133	0.528033	0.501533
5.20058	0.520333	0.488833	0.509333	0.511333	0.541233	0.515233
5.26725	0.535533	0.504233	0.525433	0.528433	0.558533	0.534133
5.33392	0.547333	0.517133	0.537033	0.541433	0.571133	0.547033
5.40061	0.563433	0.533333	0.554233	0.560133	0.588833	0.565533
5.46728	0.576633	0.546933	0.567433	0.575533	0.601433	0.578133
5.53394	0.592533	0.561633	0.581033	0.587733	0.611933	0.586633
5.60064	0.606333	0.576033	0.596533	0.599333	0.622033	0.597633
5.66731	0.620333	0.593433	0.614833	0.613433	0.635833	0.612533
5.73397	0.629633	0.607033	0.628233	0.623433	0.646933	0.623333
5.80064	0.641833	0.621933	0.642233	0.636033	0.657833	0.634933
5.86733	0.651333	0.633833	0.653433	0.648033	0.667433	0.645933
5.934	0.660233	0.646133	0.664133	0.660733	0.675233	0.654333
6.00067	0.667533	0.656433	0.670633	0.668333	0.679933	0.659333
6.06733	0.675833	0.667133	0.679233	0.676633	0.689033	0.668833
6.13403	0.682833	0.675133	0.685933	0.683633	0.696533	0.676033
6.20069	0.692633	0.685033	0.694533	0.693233	0.706933	0.685933
6.26736	0.699933	0.689733	0.699633	0.699433	0.714133	0.693033
6.33403	0.712133	0.699133	0.709433	0.710733	0.725933	0.705933
6.40072	0.719733	0.706033	0.716933	0.719133	0.735633	0.716033
6.46739	0.731333	0.714733	0.726733	0.729633	0.748633	0.726233
6.53406	0.743133	0.725533	0.738233	0.741033	0.760833	0.738233
6.60075	0.752633	0.734333	0.746933	0.751533	0.771633	0.748333
6.66742	0.765033	0.744633	0.758333	0.764233	0.785933	0.762133
6.73408	0.778133	0.756433	0.769733	0.776733	0.799233	0.775133
6.80075	0.790333	0.768133	0.781433	0.790733	0.813633	0.789333
6.86744	0.802233	0.780233	0.793733	0.804033	0.828633	0.804533
6.93411	0.813533	0.790333	0.805133	0.816633	0.841433	0.816733
7.00078	0.829033	0.803833	0.819633	0.832633	0.858333	0.834533
7.06744	0.840133	0.815633	0.831533	0.846733	0.872933	0.851433
7.13414	0.854433	0.828633	0.845533	0.862933	0.888733	0.868133
7.20081	0.869033	0.843133	0.859733	0.879333	0.905133	0.886833
7.26747	0.884333	0.858733	0.876033	0.898033	0.922733	0.909833
7.33417	0.899533	0.873633	0.889933	0.914233	0.938733	0.932633
7.40083	0.913933	0.888633	0.904833	0.932333	0.955833	0.959633
7.4675	0.930133	0.903333	0.918133	0.948933	0.972833	0.983433
7.53417	0.946633	0.918833	0.932833	0.968133	0.992133	1.00733
7.60086	0.965133	0.933233	0.946433	0.988333	1.01273	1.02673
7.66753	0.983433	0.946733	0.959233	1.01043	1.03333	1.04493
7.73419	1.00723	0.964233	0.976133	1.03583	1.05233	1.06303
7.80086	1.02613	0.976833	0.988533	1.05393	1.06483	1.07523
7.86756	1.04203	0.991133	1.00293	1.06973	1.07713	1.08853
7.93422	1.05483	1.00643	1.01983	1.08423	1.08933	1.10273
8.00089	1.06683	1.01953	1.03523	1.09303	1.09673	1.11173
8.06758	1.07963	1.03843	1.05703	1.10803	1.10973	1.12713
8.13425	1.08883	1.05503	1.06933	1.11453	1.11503	1.13563
8.20092	1.10093	1.07303	1.08483	1.12693	1.12563	1.14983
8.26758	1.11203	1.08633	1.09413	1.13613	1.13433	1.15943
8.33428	1.12083	1.09733	1.10333	1.14473	1.14243	1.17043
8.40094	1.13143	1.10703	1.11153	1.15473	1.15113	1.18163
8.46761	1.14233	1.11533	1.11883	1.16113	1.15733	1.18983
8.53428	1.15113	1.12543	1.12703	1.16993	1.16513	1.20063
8.60097	1.15863	1.13073	1.13173	1.17463	1.16983	1.20753
8.66764	1.16913	1.13943	1.13973	1.18273	1.17683	1.21643
8.73431	1.17993	1.14813	1.14803	1.19203	1.18543	1.22563
8.801	1.18743	1.15443	1.15563	1.19883	1.19113	1.23163
8.86767	1.19433	1.16023	1.16033	1.20253	1.19433	1.23583
8.93433	1.20233	1.16793	1.16713	1.20923	1.20173	1.24283
9.001	1.20743	1.17263	1.17093	1.21303	1.20563	1.24753
9.06769	1.21463	1.17733	1.17753	1.21893	1.21103	1.25443
9.13436	1.21833	1.18423	1.18373	1.22523	1.21613	1.25943
9.20103	1.22563	1.19123	1.19003	1.23193	1.22153	1.26533
9.26769	1.23073	1.19413	1.19413	1.23423	1.22403	1.26863
9.33439	1.24153	1.20133	1.20043	1.23993	1.22993	1.27563
9.40106	1.24563	1.20523	1.20483	1.24393	1.23543	1.27943
9.46772	1.24883	1.20993	1.20853	1.24693	1.23703	1.28343
9.53442	1.25493	1.21493	1.21473	1.25203	1.24203	1.28703
9.60108	1.26173	1.21943	1.21973	1.25513	1.24513	1.29143
9.66775	1.26503	1.22383	1.22173	1.25803	1.24873	1.29533
9.73442	1.27353	1.22923	1.22483	1.26493	1.25423	1.30083
9.80111	1.27453	1.23103	1.22943	1.26503	1.25523	1.30453
9.86778	1.28083	1.23553	1.23133	1.26793	1.25883	1.30723
9.93444	1.28703	1.24043	1.23713	1.27273	1.26253	1.31243
10.0011	1.29123	1.24573	1.24153	1.27613	1.26503	1.31493
10.0678	1.29463	1.24833	1.24523	1.27753	1.26753	1.31803
10.1345	1.29953	1.25193	1.24873	1.28033	1.26893	1.31953
10.2011	1.30423	1.25553	1.25023	1.28223	1.27113	1.32363
10.2678	1.30773	1.25843	1.25243	1.28423	1.27283	1.32583
10.3345	1.31113	1.26323	1.25593	1.28663	1.27583	1.32933
10.4012	1.31763	1.26523	1.26033	1.29003	1.28033	1.33623
10.4678	1.32253	1.27123	1.26413	1.29363	1.28263	1.33803
10.5345	1.32793	1.27393	1.26763	1.29733	1.28653	1.34023
10.6012	1.32843	1.27423	1.26983	1.29743	1.28843	1.34233
10.6679	1.33433	1.27993	1.27343	1.30143	1.29293	1.34663
10.7345	1.34003	1.28303	1.27563	1.30373	1.29553	1.35023
10.8012	1.34063	1.28503	1.27743	1.30673	1.29603	1.35113
10.8679	1.34603	1.28963	1.28223	1.31073	1.29963	1.35423
10.9346	1.34913	1.29223	1.28713	1.31193	1.30433	1.35663
11.0012	1.35283	1.29653	1.28793	1.31433	1.30533	1.35853
11.0679	1.35343	1.29793	1.29013	1.31473	1.30643	1.36033
11.1346	1.35713	1.30413	1.29603	1.32103	1.31013	1.36403
11.2012	1.35773	1.30303	1.29663	1.31943	1.31273	1.36283
11.2679	1.36413	1.30933	1.30253	1.32493	1.31513	1.36713
11.3346	1.36433	1.30903	1.30683	1.32653	1.31743	1.37013
11.4013	1.36623	1.31383	1.30663	1.32803	1.31963	1.37343
11.4679	1.36993	1.31433	1.30923	1.32833	1.32033	1.37293
11.5346	1.37223	1.31753	1.31083	1.33003	1.32293	1.37483
11.6013	1.37593	1.32113	1.31543	1.33503	1.32573	1.37763
11.668	1.37893	1.32343	1.32013	1.33623	1.32883	1.38163
11.7346	1.38223	1.32653	1.32473	1.33773	1.32963	1.38163
11.8013	1.38603	1.33023	1.32673	1.34073	1.33343	1.38643
11.868	1.38583	1.33023	1.32773	1.34033	1.33303	1.38893
11.9347	1.38633	1.33253	1.32883	1.34293	1.33503	1.38913
12.0013	1.39113	1.33813	1.33333	1.34713	1.34043	1.39263
12.068	1.39393	1.33903	1.33663	1.34883	1.34063	1.39403
12.1347	1.39733	1.34073	1.34023	1.34973	1.34413	1.39623
12.2014	1.39823	1.34603	1.34423	1.35323	1.34623	1.39973
12.268	1.40243	1.34703	1.34483	1.35523	1.35113	1.40213
12.3347	1.40193	1.35213	1.34843	1.36033	1.35283	1.40253
12.4014	1.40483	1.35333	1.35043	1.36303	1.35343	1.40463
12.4681	1.40843	1.35643	1.35253	1.36403	1.35693	1.40813
12.5347	1.40533	1.35763	1.35223	1.36523	1.35833	1.40893
12.6014	1.40833	1.36063	1.35583	1.36883	1.36213	1.41123
12.6681	1.41333	1.36163	1.35943	1.37033	1.36433	1.41373
12.7348	1.41503	1.36463	1.36153	1.37183	1.36463	1.41603
12.8014	1.41833	1.36753	1.36683	1.37473	1.37003	1.41853
12.8681	1.42273	1.36953	1.36673	1.37783	1.37313	1.41933
12.9348	1.42323	1.37183	1.36963	1.37783	1.37233	1.42103
13.0014	1.42983	1.37553	1.37163	1.38073	1.37703	1.42033
13.0681	1.43143	1.37793	1.37043	1.38453	1.37693	1.42263
13.1348	1.43293	1.37763	1.37033	1.38463	1.37833	1.42423
13.2015	1.43473	1.38023	1.37173	1.38863	1.38333	1.42953
13.2681	1.44303	1.38423	1.37883	1.38903	1.38753	1.43483
13.3348	1.44963	1.38573	1.38183	1.39153	1.38933	1.43333
13.4015	1.45643	1.38753	1.38483	1.39413	1.39293	1.43883
13.4682	1.46033	1.39063	1.39043	1.39743	1.39353	1.43903
13.5348	1.46423	1.39313	1.39103	1.39813	1.39633	1.43793
13.6015	1.46613	1.39813	1.39303	1.40163	1.39993	1.44583
13.6682	1.46863	1.40093	1.39293	1.40293	1.40213	1.44823
13.7349	1.46863	1.40423	1.39883	1.40863	1.40563	1.45163
13.8015	1.47173	1.40663	1.40393	1.41173	1.40663	1.45463
13.8682	1.47263	1.40823	1.40923	1.41353	1.40973	1.45783
13.9349	1.47883	1.41293	1.41223	1.41613	1.41523	1.46043
14.0016	1.47833	1.41453	1.41583	1.41963	1.41853	1.46183
14.0683	1.48273	1.41593	1.41733	1.42303	1.42253	1.46223
14.1349	1.47903	1.42143	1.42033	1.42593	1.42543	1.46513
14.2016	1.48343	1.42423	1.42173	1.42813	1.42993	1.46693
14.2683	1.48903	1.43253	1.42683	1.43153	1.43453	1.46933
14.3349	1.49103	1.43683	1.42663	1.43443	1.43493	1.47183
14.4016	1.49293	1.43883	1.43063	1.43843	1.43833	1.47303
14.4683	1.49413	1.44593	1.43413	1.44103	1.44103	1.47263
14.535	1.49683	1.44913	1.43613	1.44303	1.44453	1.47373
14.6016	1.49923	1.44893	1.43823	1.44593	1.44783	1.47553
14.6683	1.50063	1.45333	1.44153	1.45083	1.44793	1.47843
14.735	1.50223	1.45473	1.44083	1.45733	1.45003	1.47983

## Sheet: ExtendedData3b
	PAO1			PA1118			PA1135
time (hours)	A	B	C	A	B	C	A	B	C
0	0.0044	0.0052	0.0049	0.0099	0.0041	0.0033	0.003	0.0037	0.0025
0.066667	0.007	0.0066	0.0059	0.0055	0.0086	0.0043	0.0044	0.0051	0.004
0.133361	0.0062	0.0066	0.0056	0.0055	0.0061	0.0042	0.0043	0.0051	0.0039
0.200028	0.0064	0.0065	0.0055	0.0053	0.006	0.0041	0.004	0.005	0.0037
0.266694	0.0058	0.0064	0.0054	0.0051	0.0058	0.0039	0.004	0.0049	0.0042
0.333361	0.0058	0.0064	0.0053	0.005	0.0059	0.0038	0.0037	0.0048	0.0035
0.400056	0.0056	0.0063	0.0053	0.005	0.0055	0.0037	0.0038	0.0055	0.0034
0.466722	0.0061	0.0063	0.0052	0.0049	0.0056	0.0037	0.0037	0.0047	0.0033
0.533389	0.0053	0.0061	0.0053	0.0049	0.0059	0.0036	0.0038	0.0046	0.0032
0.600083	0.0055	0.0062	0.0053	0.0048	0.0052	0.0039	0.0038	0.0056	0.0032
0.66675	0.0057	0.006	0.0053	0.0048	0.0052	0.0036	0.0037	0.0045	0.0032
0.733417	0.0053	0.0059	0.0053	0.0047	0.0046	0.0035	0.0037	0.0045	0.0031
0.800083	0.0053	0.0057	0.0053	0.0046	0.0041	0.0036	0.0037	0.0045	0.003
0.866778	0.0054	0.006	0.0054	0.0057	0.0041	0.0036	0.0039	0.0045	0.0031
0.933444	0.0055	0.006	0.0057	0.005	0.0041	0.0037	0.0039	0.0047	0.0033
1.00011	0.0058	0.0063	0.0059	0.0053	0.0042	0.0039	0.0042	0.005	0.0035
1.06678	0.006	0.0066	0.0061	0.0054	0.0043	0.0041	0.0044	0.0051	0.0036
1.13347	0.0063	0.0068	0.0063	0.0056	0.0042	0.0043	0.0047	0.0054	0.0038
1.20014	0.0066	0.0071	0.0065	0.0059	0.0044	0.0046	0.0048	0.0055	0.0041
1.26681	0.0069	0.0075	0.0069	0.0064	0.0045	0.0049	0.0053	0.0059	0.0043
1.33347	0.0075	0.0079	0.0071	0.0068	0.0047	0.0052	0.0056	0.0063	0.0046
1.40017	0.0077	0.0083	0.0075	0.0075	0.0049	0.0055	0.006	0.0067	0.0049
1.46683	0.009	0.0087	0.0078	0.0075	0.0053	0.0066	0.0063	0.007	0.0053
1.5335	0.0083	0.0089	0.0081	0.0078	0.0054	0.0061	0.0068	0.0075	0.0056
1.60019	0.0087	0.0094	0.0084	0.0082	0.0056	0.0065	0.0069	0.0077	0.006
1.66686	0.0094	0.0109	0.009	0.0094	0.006	0.0069	0.0075	0.0084	0.0065
1.73353	0.01	0.0107	0.0095	0.0092	0.0062	0.0078	0.0078	0.0088	0.0069
1.80019	0.011	0.0112	0.0099	0.0099	0.0065	0.0085	0.0084	0.0093	0.0083
1.86689	0.011	0.012	0.0106	0.0105	0.0069	0.009	0.0091	0.01	0.0079
1.93356	0.012	0.013	0.0113	0.0113	0.0073	0.0092	0.0097	0.0107	0.0087
2.00022	0.0127	0.0138	0.0121	0.012	0.0077	0.0103	0.0106	0.0115	0.0093
2.06689	0.0133	0.0147	0.0128	0.0132	0.0083	0.0113	0.0114	0.0123	0.0108
2.13358	0.015	0.0162	0.0138	0.0142	0.0091	0.0116	0.0123	0.0135	0.0111
2.20025	0.0169	0.0173	0.0148	0.0154	0.0097	0.013	0.0136	0.0144	0.012
2.26692	0.0172	0.0189	0.016	0.0167	0.0104	0.0139	0.0149	0.0158	0.0132
2.33361	0.0185	0.0203	0.0173	0.0186	0.0115	0.0149	0.0161	0.0172	0.0144
2.40028	0.0201	0.0221	0.0187	0.0196	0.0121	0.0163	0.0173	0.0185	0.0157
2.46694	0.0215	0.0237	0.02	0.0213	0.0133	0.0173	0.0188	0.0201	0.0171
2.53361	0.0233	0.0257	0.0215	0.0228	0.0144	0.019	0.0203	0.0216	0.0186
2.60031	0.0254	0.028	0.0231	0.0247	0.0156	0.0207	0.0219	0.0234	0.0201
2.66697	0.0273	0.0302	0.025	0.0268	0.0171	0.0229	0.0242	0.0253	0.0219
2.73364	0.03	0.0333	0.0274	0.0292	0.0188	0.0244	0.0262	0.0276	0.0239
2.80031	0.033	0.0363	0.0298	0.0322	0.0204	0.026	0.0284	0.0301	0.027
2.867	0.0362	0.0399	0.0328	0.0353	0.0224	0.0286	0.031	0.0328	0.0285
2.93367	0.0396	0.0437	0.0357	0.0381	0.0243	0.0318	0.034	0.036	0.0313
3.00033	0.0434	0.048	0.0393	0.042	0.0265	0.0349	0.0373	0.0395	0.0343
3.067	0.0474	0.0523	0.0431	0.0462	0.0287	0.0375	0.0412	0.0433	0.0379
3.13369	0.0517	0.0571	0.0471	0.0507	0.0314	0.0414	0.0452	0.0475	0.0417
3.20036	0.056	0.0621	0.0512	0.0553	0.0343	0.0453	0.0496	0.0518	0.046
3.26703	0.061	0.067	0.0554	0.0601	0.0377	0.0506	0.0538	0.0572	0.0504
3.33372	0.0665	0.073	0.0607	0.0653	0.0416	0.0546	0.0587	0.0613	0.055
3.40039	0.0721	0.0793	0.0662	0.0714	0.0459	0.0596	0.064	0.0665	0.06
3.46706	0.0785	0.0856	0.072	0.0775	0.0507	0.0646	0.0694	0.0722	0.0653
3.53372	0.0847	0.0924	0.0777	0.0841	0.0559	0.0699	0.0761	0.0782	0.0709
3.60042	0.093	0.1015	0.0847	0.0909	0.0606	0.0762	0.0812	0.0841	0.0769
3.66708	0.1036	0.1138	0.0917	0.0978	0.0664	0.0829	0.0875	0.0901	0.0834
3.73375	0.1169	0.1261	0.1012	0.108	0.0723	0.0901	0.0945	0.0982	0.0896
3.80042	0.127	0.1367	0.1119	0.1198	0.0782	0.0963	0.1045	0.1089	0.0964
3.86711	0.1405	0.1488	0.1229	0.1318	0.0846	0.1058	0.1139	0.1189	0.1064
3.93378	0.1514	0.1615	0.1344	0.1427	0.0919	0.1172	0.1249	0.1295	0.1165
4.00044	0.1677	0.1759	0.15	0.1547	0.0991	0.1306	0.1375	0.1429	0.128
4.06714	0.1798	0.191	0.1624	0.1636	0.1093	0.1418	0.149	0.1531	0.1395
4.13381	0.1957	0.2079	0.1751	0.1776	0.1225	0.1524	0.1595	0.1663	0.1509
4.20047	0.2149	0.2225	0.1919	0.193	0.1353	0.1649	0.1709	0.1822	0.1627
4.26714	0.2296	0.235	0.2094	0.2064	0.1489	0.1777	0.1853	0.1954	0.1763
4.33383	0.2417	0.2508	0.2226	0.2165	0.161	0.1913	0.2008	0.2125	0.1894
4.4005	0.2574	0.2651	0.2375	0.2334	0.1748	0.2118	0.215	0.224	0.2076
4.46717	0.2705	0.2827	0.2467	0.2396	0.1891	0.2235	0.224	0.2365	0.2203
4.53383	0.2898	0.3034	0.2678	0.2539	0.2046	0.2378	0.2411	0.2531	0.234
4.60053	0.3079	0.3188	0.2834	0.2709	0.2211	0.2449	0.2481	0.2616	0.2437
4.66719	0.3245	0.3383	0.3015	0.2848	0.2388	0.2658	0.2606	0.28	0.2581
4.73386	0.3432	0.3501	0.3142	0.3021	0.2478	0.2794	0.2759	0.2931	0.2736
4.80056	0.3604	0.3687	0.3322	0.3141	0.2666	0.297	0.2884	0.3122	0.2861
4.86722	0.3672	0.3843	0.3494	0.3309	0.2788	0.308	0.3057	0.3274	0.3011
4.93389	0.3852	0.4038	0.3684	0.3449	0.2968	0.33	0.3218	0.3426	0.3189
5.00056	0.4025	0.417	0.3863	0.3616	0.3042	0.347	0.3349	0.3589	0.3349
5.06725	0.4212	0.4314	0.3999	0.3864	0.327	0.3667	0.3537	0.3828	0.3518
5.13392	0.4335	0.4454	0.4077	0.4058	0.3391	0.3788	0.3714	0.3988	0.3665
5.20058	0.4494	0.4637	0.4238	0.4244	0.3604	0.3959	0.3892	0.4149	0.3842
5.26728	0.4632	0.4763	0.4413	0.4405	0.3754	0.415	0.407	0.4336	0.4047
5.33394	0.4792	0.4905	0.4554	0.4493	0.3912	0.4262	0.4212	0.4481	0.4196
5.40061	0.4931	0.506	0.4696	0.4652	0.4104	0.4436	0.4385	0.4637	0.4367
5.46728	0.5056	0.5196	0.483	0.4786	0.4246	0.4583	0.4547	0.4773	0.452
5.53397	0.5156	0.5338	0.4974	0.4936	0.4403	0.4739	0.4695	0.4936	0.4667
5.60064	0.5257	0.5471	0.5142	0.5134	0.4576	0.4908	0.4854	0.5107	0.4812
5.66731	0.5437	0.5558	0.5281	0.5355	0.4733	0.5032	0.5019	0.5244	0.4978
5.73397	0.5565	0.5709	0.5407	0.5535	0.492	0.5191	0.5186	0.5429	0.5127
5.80067	0.5663	0.5849	0.5507	0.5649	0.5048	0.5312	0.5331	0.5522	0.5312
5.86733	0.5821	0.6012	0.5656	0.5807	0.5197	0.5479	0.5474	0.5637	0.5427
5.934	0.597	0.6151	0.5793	0.5925	0.5313	0.562	0.5624	0.5806	0.5569
6.00067	0.6095	0.6243	0.5885	0.5996	0.5492	0.576	0.5759	0.5947	0.5701
6.06736	0.6232	0.636	0.6058	0.6105	0.5605	0.5888	0.5891	0.6065	0.582
6.13403	0.637	0.6479	0.6197	0.6196	0.5747	0.5965	0.6018	0.6212	0.5932
6.20069	0.6492	0.6562	0.6287	0.6319	0.5893	0.6089	0.6137	0.6344	0.6109
6.26736	0.6627	0.6701	0.6418	0.6458	0.5928	0.6239	0.6274	0.6422	0.6223
6.33406	0.6776	0.6852	0.6582	0.6584	0.6118	0.6367	0.6395	0.6525	0.6328
6.40072	0.6914	0.6966	0.6712	0.6683	0.6251	0.6468	0.6502	0.6607	0.6439
6.46739	0.7034	0.7121	0.6864	0.6831	0.6461	0.6613	0.6615	0.6749	0.6536
6.53406	0.7158	0.7246	0.6982	0.6932	0.6593	0.6737	0.6762	0.6874	0.6686
6.60075	0.7316	0.7408	0.7149	0.7073	0.6724	0.6883	0.6867	0.6982	0.6818
6.66742	0.7447	0.7542	0.7291	0.7206	0.6873	0.6998	0.7025	0.7135	0.6933
6.73408	0.7577	0.7668	0.7398	0.7328	0.6977	0.7127	0.7148	0.7265	0.7044
6.80075	0.7716	0.78	0.7547	0.7445	0.7187	0.723	0.7265	0.7355	0.7181
6.86744	0.7876	0.7965	0.7728	0.7591	0.7265	0.7386	0.7373	0.7488	0.7251
6.93411	0.804	0.8118	0.7921	0.7749	0.747	0.7536	0.7521	0.7641	0.7392
7.00078	0.8159	0.8223	0.8004	0.787	0.7645	0.7628	0.7643	0.773	0.7532
7.06747	0.8301	0.8378	0.8181	0.8033	0.7785	0.7806	0.7786	0.7896	0.7647
7.13414	0.8454	0.8538	0.8334	0.8179	0.7943	0.7945	0.793	0.8027	0.7777
7.20081	0.8581	0.8657	0.8473	0.834	0.8125	0.8086	0.8072	0.8162	0.7908
7.26747	0.8721	0.8781	0.8643	0.8486	0.8271	0.8252	0.821	0.8293	0.8044
7.33417	0.8823	0.8852	0.8715	0.8609	0.8449	0.8339	0.8343	0.8402	0.8166
7.40083	0.8953	0.8977	0.8861	0.8736	0.8569	0.8488	0.8474	0.8554	0.8306
7.4675	0.9082	0.9117	0.8986	0.8878	0.8715	0.8623	0.8633	0.8703	0.8453
7.53417	0.9178	0.9189	0.9072	0.8988	0.8866	0.8728	0.8728	0.8786	0.8574
7.60086	0.9287	0.9308	0.9216	0.9117	0.8976	0.8867	0.8873	0.8942	0.871
7.66753	0.9402	0.9397	0.9289	0.9227	0.9066	0.8994	0.9009	0.9064	0.8848
7.73419	0.9538	0.9503	0.9404	0.9337	0.9162	0.9098	0.9158	0.9218	0.9018
7.80086	0.9662	0.9572	0.949	0.9433	0.926	0.9201	0.9329	0.9392	0.9123
7.86756	0.9761	0.965	0.9575	0.9528	0.9394	0.9307	0.9499	0.9542	0.9251
7.93422	0.9851	0.9726	0.9617	0.9607	0.9513	0.9371	0.9579	0.9636	0.9441
8.00089	0.9916	0.9826	0.973	0.9745	0.9603	0.9488	0.9691	0.9738	0.9591
8.06758	0.997	0.9895	0.9788	0.9857	0.969	0.9569	0.9787	0.9817	0.9721
8.13425	1.0034	1.0024	0.9878	0.995	0.9764	0.9655	0.9909	0.9914	0.9811
8.20092	1.008	1.0097	0.9939	1.0022	0.9817	0.9748	0.9989	0.9996	0.9931
8.26758	1.0132	1.0128	1.0013	1.0064	0.9859	0.9804	1.0063	1.0062	0.9984
8.33428	1.0167	1.0207	1.0069	1.0153	0.9978	0.9921	1.0164	1.015	1.0097
8.40094	1.0253	1.0244	1.0149	1.0173	1.0008	1.0034	1.0213	1.0221	1.0157
8.46761	1.0288	1.0291	1.0233	1.0236	1.0083	1.0123	1.0286	1.0292	1.0246
8.53428	1.0346	1.0344	1.035	1.0279	1.0134	1.0185	1.0373	1.0358	1.0324
8.60097	1.0378	1.037	1.0318	1.032	1.0155	1.0206	1.0396	1.0361	1.0351
8.66764	1.042	1.0421	1.0413	1.0362	1.0266	1.0294	1.0509	1.0491	1.0473
8.73431	1.046	1.0443	1.045	1.0405	1.0288	1.0326	1.0538	1.0517	1.0504
8.80097	1.0503	1.0486	1.0475	1.0464	1.0375	1.0372	1.0605	1.0589	1.0601
8.86767	1.0522	1.0517	1.0528	1.047	1.0441	1.0393	1.064	1.0599	1.0639
8.93433	1.0553	1.0532	1.0545	1.0532	1.043	1.0439	1.0721	1.0663	1.0707
9.001	1.06	1.0587	1.0588	1.0571	1.0526	1.0494	1.0741	1.072	1.0767
9.06769	1.0618	1.0572	1.0585	1.0591	1.0554	1.0502	1.0771	1.0734	1.08
9.13436	1.069	1.0669	1.0669	1.0655	1.0606	1.0571	1.0844	1.0805	1.0868
9.20103	1.0706	1.0673	1.068	1.0678	1.0631	1.0578	1.0861	1.0829	1.0925
9.26772	1.0732	1.0698	1.0719	1.0705	1.0596	1.0622	1.0902	1.0882	1.0972
9.33439	1.0789	1.0723	1.0731	1.0737	1.0649	1.0663	1.0961	1.0927	1.1027
9.40106	1.0809	1.0738	1.0748	1.0799	1.0685	1.0683	1.1029	1.0948	1.1077
9.46772	1.0852	1.0782	1.0789	1.0837	1.074	1.0715	1.107	1.0995	1.1121
9.53439	1.0892	1.082	1.082	1.0882	1.0741	1.0746	1.107	1.1035	1.1153
9.60108	1.0894	1.0834	1.0839	1.0894	1.0808	1.076	1.1099	1.1059	1.1199
9.66775	1.0936	1.0866	1.0884	1.0916	1.0829	1.0824	1.1172	1.1113	1.1248
9.73442	1.096	1.0874	1.0943	1.0933	1.0853	1.0848	1.1178	1.1151	1.1284
9.80111	1.0959	1.0888	1.0951	1.0964	1.0901	1.0875	1.1208	1.1182	1.1323
9.86778	1.0988	1.09	1.0948	1.0971	1.0926	1.0885	1.1271	1.1212	1.135
9.93444	1.1049	1.0942	1.1006	1.1015	1.0957	1.0934	1.1299	1.1235	1.1382
10.0011	1.1081	1.0975	1.1008	1.1034	1.099	1.0951	1.1349	1.1278	1.1433
10.0678	1.1128	1.1029	1.1066	1.1113	1.0996	1.0986	1.135	1.1305	1.1466
10.1345	1.1115	1.1007	1.1029	1.1087	1.1037	1.1015	1.1392	1.1312	1.1488
10.2011	1.1111	1.1002	1.1061	1.1101	1.1076	1.1042	1.1434	1.1366	1.1536
10.2678	1.1217	1.1119	1.1165	1.12	1.107	1.1092	1.1459	1.1392	1.1565
10.3345	1.1174	1.1061	1.112	1.1185	1.1127	1.1099	1.1493	1.1425	1.1584
10.4012	1.122	1.11	1.1142	1.1231	1.1134	1.1134	1.1517	1.1454	1.1619
10.4678	1.1248	1.1123	1.1148	1.122	1.1146	1.1131	1.156	1.1478	1.1652
10.5345	1.1317	1.1197	1.1246	1.1329	1.1187	1.1208	1.1577	1.1497	1.1704
10.6012	1.1333	1.1187	1.123	1.1329	1.1194	1.1215	1.1613	1.1528	1.1732
10.6679	1.1338	1.121	1.1268	1.1337	1.119	1.1236	1.1641	1.1529	1.1753
10.7345	1.1319	1.12	1.1253	1.1348	1.122	1.1259	1.1675	1.1583	1.1775
10.8012	1.1391	1.1258	1.1319	1.1399	1.1283	1.1304	1.1692	1.1605	1.1799
10.8679	1.1421	1.126	1.1325	1.1395	1.1264	1.1307	1.1721	1.1627	1.1816
10.9346	1.1466	1.1291	1.1369	1.1433	1.1292	1.134	1.1769	1.1646	1.1868
11.0012	1.148	1.1348	1.1335	1.1466	1.1317	1.1369	1.1802	1.1692	1.1904
11.0679	1.1499	1.1369	1.1375	1.1479	1.1357	1.1393	1.1818	1.1716	1.1956
11.1346	1.1519	1.1355	1.1387	1.1503	1.1389	1.1428	1.1867	1.1751	1.1979
11.2012	1.1475	1.1374	1.1379	1.1486	1.1414	1.1429	1.1873	1.1767	1.1979
11.2679	1.1498	1.1434	1.1402	1.1533	1.1445	1.1462	1.1894	1.1778	1.2009
11.3346	1.1554	1.141	1.1453	1.1524	1.1439	1.1458	1.1922	1.1795	1.202
11.4013	1.158	1.1432	1.1456	1.1551	1.1456	1.1462	1.1936	1.1828	1.2062
11.4679	1.1597	1.1461	1.1495	1.1593	1.1478	1.151	1.196	1.1874	1.2104
11.5346	1.1614	1.1474	1.1522	1.1628	1.1504	1.1515	1.1996	1.1861	1.212
11.6013	1.1641	1.1482	1.1552	1.1606	1.1516	1.1535	1.2003	1.1912	1.2144
11.668	1.1704	1.1525	1.1632	1.1696	1.1557	1.1582	1.2025	1.1909	1.217
11.7346	1.1714	1.1532	1.1613	1.17	1.1571	1.158	1.2047	1.1925	1.2194
11.8013	1.1703	1.1548	1.1628	1.1698	1.1597	1.1635	1.2089	1.1976	1.221
11.868	1.1749	1.1558	1.1622	1.1736	1.1617	1.1647	1.2103	1.1982	1.223
11.9347	1.178	1.1603	1.1652	1.1781	1.1637	1.1676	1.2158	1.2019	1.2271
12.0013	1.1802	1.1638	1.1726	1.1792	1.1663	1.1725	1.2177	1.2047	1.2294
12.068	1.1822	1.1637	1.1703	1.1815	1.168	1.1704	1.2187	1.2037	1.2305
12.1347	1.1816	1.1642	1.1747	1.182	1.1702	1.1716	1.2191	1.2045	1.2308
12.2014	1.1861	1.1695	1.1799	1.1848	1.1745	1.1775	1.2221	1.209	1.2355
12.268	1.1856	1.1677	1.1783	1.1855	1.1736	1.1741	1.2236	1.2075	1.2343
12.3347	1.1874	1.1695	1.1844	1.1921	1.1736	1.1786	1.2285	1.213	1.2392
12.4014	1.1901	1.1722	1.1857	1.1934	1.1779	1.1812	1.2292	1.2121	1.2427
12.4681	1.1943	1.1745	1.1897	1.1975	1.18	1.1854	1.2331	1.216	1.2444
12.5347	1.199	1.1782	1.1924	1.2005	1.1864	1.1885	1.2372	1.2217	1.2491
12.6014	1.2005	1.1813	1.1931	1.2023	1.1877	1.1924	1.2388	1.2227	1.2517
12.6681	1.202	1.1842	1.1948	1.2014	1.1879	1.1924	1.2416	1.2256	1.2524
12.7348	1.205	1.184	1.1977	1.2068	1.1911	1.1955	1.245	1.2268	1.2557
12.8014	1.2052	1.1865	1.2016	1.2056	1.1917	1.196	1.2463	1.2302	1.2581
12.8681	1.2062	1.1872	1.2014	1.2046	1.1925	1.1961	1.2448	1.2305	1.2575
12.9348	1.2095	1.1894	1.202	1.2079	1.1968	1.1991	1.2494	1.2319	1.2617
13.0014	1.2108	1.1949	1.2098	1.2138	1.2008	1.2047	1.2541	1.2338	1.264
13.0681	1.2129	1.1956	1.2087	1.2153	1.2025	1.2054	1.255	1.2361	1.2648
13.1348	1.2158	1.1984	1.2124	1.2168	1.2061	1.2069	1.2571	1.2393	1.2676
13.2015	1.2151	1.1995	1.2124	1.2203	1.2054	1.2113	1.2584	1.2373	1.2703
13.2681	1.2189	1.1986	1.2133	1.2174	1.2025	1.2084	1.2603	1.2396	1.271
13.3348	1.2196	1.2017	1.2168	1.2189	1.2034	1.2127	1.2617	1.2424	1.2743
13.4015	1.2221	1.2037	1.2183	1.227	1.2098	1.2186	1.2667	1.2445	1.2772
13.4682	1.2226	1.2044	1.2218	1.2267	1.213	1.2214	1.269	1.2471	1.2798
13.5349	1.2257	1.2062	1.2258	1.2276	1.2143	1.22	1.2695	1.2496	1.2798
13.6015	1.2286	1.2084	1.2278	1.2296	1.2172	1.2243	1.2715	1.2509	1.2827
13.6682	1.2301	1.2105	1.2302	1.2321	1.2195	1.2268	1.2698	1.253	1.284
13.7349	1.2319	1.2117	1.2328	1.2342	1.2204	1.2291	1.2717	1.2539	1.2867
13.8015	1.2327	1.2127	1.2331	1.235	1.227	1.2346	1.278	1.257	1.2903
13.8682	1.236	1.2118	1.2324	1.2389	1.2233	1.233	1.2789	1.2592	1.2908
13.9349	1.2371	1.2155	1.2371	1.2391	1.223	1.2341	1.2792	1.2594	1.2905
14.0016	1.2386	1.2177	1.2384	1.2427	1.2268	1.2372	1.2824	1.2615	1.2964
14.0683	1.2404	1.2193	1.2406	1.2417	1.236	1.2414	1.2846	1.2628	1.2994
14.1349	1.2436	1.2224	1.2432	1.2453	1.2376	1.245	1.2886	1.2663	1.3022
14.2016	1.2423	1.2234	1.2425	1.2475	1.2386	1.2427	1.2879	1.2662	1.303
14.2683	1.244	1.2251	1.2454	1.2496	1.2425	1.2463	1.2923	1.2677	1.3039
14.3349	1.2485	1.228	1.2483	1.2512	1.244	1.2497	1.2971	1.2671	1.3049
14.4016	1.2497	1.23	1.25	1.2543	1.2408	1.2512	1.2949	1.2706	1.3063
14.4683	1.2489	1.2302	1.2518	1.2551	1.2441	1.2532	1.2953	1.2717	1.3083
14.5349	1.2514	1.2315	1.2524	1.2551	1.2408	1.2543	1.2986	1.2755	1.3074
14.6016	1.2527	1.2343	1.2543	1.2564	1.2471	1.2584	1.3013	1.2747	1.3119
14.6683	1.2544	1.2366	1.2554	1.2595	1.2476	1.2601	1.3026	1.2775	1.3142
14.735	1.2557	1.2376	1.2562	1.2604	1.248	1.264	1.3055	1.2808	1.3175
14.8017	1.2543	1.24	1.2573	1.2621	1.2512	1.2626	1.3065	1.28	1.3171
14.8683	1.2602	1.2414	1.2615	1.2654	1.2503	1.2673	1.3079	1.282	1.3209
14.935	1.2581	1.2431	1.2622	1.2649	1.255	1.2668	1.3129	1.2843	1.3252
15.0017	1.2606	1.2446	1.2642	1.2671	1.2561	1.268	1.311	1.2866	1.3231

## Sheet: ExtendedData3c
	PAO1			PA1118			PA1135
time (hours)	A	B	C	A	B	C	A	B	C
0	0.0093	0.0046	0.0041	0.0036	0.0074	0.0021	0.0047	0.0053	0.0025
0.066667	0.0045	0.0056	0.0055	0.0045	0.0046	0.0035	0.0061	0.0068	0.0041
0.133361	0.0044	0.0055	0.0052	0.0044	0.0044	0.0046	0.006	0.0062	0.0039
0.200028	0.0044	0.0054	0.005	0.0043	0.0042	0.0035	0.006	0.0064	0.0039
0.266694	0.0042	0.0055	0.006	0.0041	0.0041	0.003	0.0058	0.0071	0.0038
0.333361	0.0042	0.0063	0.0047	0.0041	0.0048	0.0028	0.0057	0.006	0.0037
0.400056	0.0042	0.0054	0.0048	0.0039	0.0038	0.0028	0.0056	0.0059	0.0037
0.466722	0.0041	0.0054	0.0048	0.0039	0.0036	0.0028	0.0056	0.0057	0.0035
0.533389	0.005	0.0053	0.0047	0.0039	0.0043	0.0032	0.0056	0.0058	0.0035
0.600083	0.0041	0.0053	0.0048	0.0039	0.0033	0.0036	0.0057	0.0058	0.0036
0.66675	0.0039	0.0052	0.0048	0.0039	0.0032	0.0027	0.0056	0.0057	0.0035
0.733417	0.0038	0.0051	0.0048	0.0038	0.0029	0.0027	0.0056	0.0058	0.0034
0.800083	0.0037	0.005	0.0048	0.0037	0.0027	0.0032	0.0056	0.0054	0.0033
0.866778	0.004	0.0051	0.0048	0.0039	0.0028	0.0027	0.0058	0.0059	0.0035
0.933444	0.004	0.0051	0.005	0.004	0.0027	0.0029	0.0057	0.0056	0.0036
1.00011	0.0042	0.0055	0.0054	0.0043	0.0029	0.0032	0.0061	0.0061	0.0039
1.06678	0.0045	0.0055	0.0054	0.0045	0.0029	0.0033	0.0063	0.0064	0.0042
1.13347	0.0047	0.0059	0.0058	0.0048	0.003	0.0035	0.0065	0.0066	0.0043
1.20014	0.005	0.0061	0.0065	0.0051	0.0032	0.0039	0.0068	0.0069	0.0046
1.26681	0.0053	0.0064	0.0063	0.0054	0.0034	0.0046	0.007	0.0072	0.0048
1.33347	0.0057	0.0068	0.0067	0.0057	0.0035	0.0044	0.0074	0.0084	0.0052
1.40017	0.006	0.0072	0.0069	0.0061	0.0037	0.0052	0.0076	0.0078	0.0054
1.46683	0.0064	0.0076	0.0073	0.0068	0.004	0.0051	0.008	0.0083	0.0058
1.5335	0.0068	0.008	0.0078	0.007	0.0043	0.0061	0.0084	0.009	0.0062
1.60019	0.0071	0.0084	0.008	0.0073	0.0046	0.0058	0.0088	0.0091	0.0065
1.66686	0.0077	0.0089	0.0084	0.0079	0.0048	0.0064	0.0093	0.0098	0.007
1.73353	0.0082	0.0094	0.0089	0.0085	0.0051	0.0073	0.0097	0.0102	0.0081
1.80019	0.0088	0.0101	0.0096	0.009	0.0055	0.008	0.0103	0.0108	0.008
1.86689	0.0094	0.0109	0.0102	0.0098	0.006	0.0081	0.0109	0.0116	0.0086
1.93356	0.0103	0.0117	0.0114	0.0106	0.0063	0.0096	0.0116	0.0121	0.0093
2.00022	0.0111	0.0124	0.0115	0.0115	0.0069	0.0099	0.0123	0.0129	0.0099
2.06689	0.012	0.0134	0.0124	0.0124	0.0075	0.0107	0.0131	0.0138	0.0108
2.13358	0.013	0.0147	0.0133	0.0136	0.0081	0.0114	0.0141	0.0148	0.0118
2.20025	0.0142	0.0158	0.0143	0.0148	0.0088	0.0123	0.0152	0.016	0.0127
2.26692	0.0155	0.0172	0.0155	0.0162	0.0096	0.0136	0.0164	0.0174	0.014
2.33361	0.017	0.0188	0.0169	0.0177	0.0105	0.0158	0.0177	0.0188	0.0152
2.40028	0.0184	0.0204	0.0182	0.0191	0.0113	0.0161	0.019	0.02	0.0164
2.46694	0.02	0.0221	0.0196	0.0208	0.0125	0.0176	0.0206	0.0217	0.0179
2.53361	0.0218	0.0241	0.0211	0.0227	0.0137	0.0194	0.022	0.0235	0.0195
2.60031	0.0237	0.026	0.0228	0.0244	0.015	0.0205	0.0235	0.0252	0.0211
2.66697	0.0258	0.0281	0.0245	0.0264	0.0165	0.0226	0.0255	0.027	0.0234
2.73364	0.0284	0.0308	0.0267	0.0288	0.0184	0.0245	0.0275	0.0292	0.0246
2.80031	0.0311	0.0335	0.0289	0.0313	0.0202	0.0266	0.0294	0.0316	0.0268
2.867	0.0341	0.0367	0.0316	0.0339	0.0219	0.0288	0.0315	0.0339	0.0287
2.93367	0.0375	0.0404	0.0344	0.0368	0.0238	0.0313	0.0334	0.0368	0.0313
3.00033	0.0413	0.0443	0.0377	0.0401	0.0261	0.035	0.0358	0.0398	0.0341
3.067	0.0454	0.0485	0.0413	0.0437	0.0284	0.0376	0.038	0.0432	0.0368
3.13369	0.05	0.0536	0.0453	0.0474	0.0311	0.0415	0.0409	0.0466	0.0412
3.20036	0.0545	0.0587	0.0499	0.0515	0.0339	0.0444	0.044	0.0506	0.0435
3.26703	0.0592	0.0646	0.0539	0.0561	0.0371	0.0491	0.0472	0.0546	0.0473
3.33372	0.0648	0.0694	0.0588	0.0601	0.0403	0.0517	0.0506	0.0585	0.051
3.40039	0.0698	0.075	0.064	0.0643	0.0443	0.0555	0.0547	0.0626	0.0549
3.46706	0.0751	0.081	0.0692	0.069	0.0488	0.0591	0.0592	0.0671	0.059
3.53372	0.0806	0.0875	0.0751	0.0726	0.0529	0.0634	0.0643	0.0716	0.0632
3.60042	0.0873	0.0936	0.0811	0.0762	0.0572	0.0667	0.0683	0.0758	0.0672
3.66708	0.096	0.1031	0.0877	0.0803	0.0619	0.0702	0.0731	0.0811	0.073
3.73375	0.1069	0.1149	0.0933	0.0827	0.0661	0.0741	0.0788	0.0851	0.0774
3.80042	0.1165	0.125	0.1009	0.0861	0.0706	0.078	0.0833	0.0898	0.0818
3.86711	0.126	0.1347	0.1106	0.0894	0.0747	0.0816	0.0878	0.0957	0.0861
3.93378	0.1387	0.1459	0.1213	0.0931	0.0791	0.0851	0.0933	0.1023	0.0905
4.00044	0.1514	0.158	0.1319	0.097	0.084	0.0889	0.0986	0.1088	0.095
4.06714	0.1635	0.1703	0.142	0.1036	0.0881	0.094	0.1029	0.1141	0.1009
4.13381	0.1763	0.1842	0.1539	0.1057	0.0936	0.0983	0.1071	0.1171	0.1054
4.20047	0.1945	0.2018	0.1667	0.1068	0.0995	0.1022	0.112	0.1204	0.1093
4.26714	0.2104	0.2208	0.179	0.1081	0.1065	0.1072	0.1167	0.1241	0.1124
4.33383	0.2244	0.2327	0.1953	0.1095	0.1141	0.1094	0.1195	0.1295	0.1157
4.4005	0.2376	0.2449	0.2093	0.1111	0.123	0.1087	0.1227	0.133	0.1205
4.46717	0.2494	0.2554	0.2209	0.1129	0.1274	0.1128	0.1278	0.1378	0.123
4.53383	0.2639	0.2709	0.2331	0.1127	0.1378	0.112	0.1303	0.1441	0.1267
4.60053	0.2814	0.2814	0.2451	0.1138	0.1407	0.1159	0.1331	0.1519	0.1317
4.66719	0.2985	0.2992	0.2592	0.1149	0.1482	0.1158	0.1354	0.1561	0.1347
4.73386	0.3152	0.3156	0.2728	0.1161	0.152	0.1152	0.1399	0.1621	0.1404
4.80056	0.3319	0.3311	0.2882	0.12	0.15	0.1128	0.1434	0.1655	0.1457
4.86722	0.3454	0.3471	0.3014	0.1171	0.1491	0.1114	0.1448	0.1819	0.1466
4.93389	0.3654	0.365	0.3189	0.1177	0.1491	0.1129	0.1556	0.193	0.1527
5.00056	0.3852	0.3829	0.3316	0.1173	0.1575	0.1106	0.1512	0.1907	0.1565
5.06725	0.4067	0.4013	0.3528	0.1187	0.1631	0.1097	0.1503	0.1919	0.1599
5.13392	0.4173	0.416	0.3715	0.1201	0.166	0.1083	0.1517	0.1938	0.1614
5.20058	0.4348	0.4374	0.3906	0.1192	0.1689	0.1096	0.1521	0.1995	0.1626
5.26728	0.4529	0.4524	0.407	0.1246	0.1656	0.1105	0.152	0.201	0.1644
5.33394	0.4655	0.4653	0.4216	0.1259	0.1678	0.1102	0.1528	0.2005	0.1672
5.40061	0.4825	0.4814	0.4391	0.13	0.1692	0.1097	0.1508	0.1972	0.167
5.46728	0.4966	0.4948	0.4543	0.132	0.1731	0.1137	0.1503	0.1896	0.1652
5.53397	0.5107	0.5135	0.4691	0.1352	0.1775	0.1183	0.1507	0.1866	0.1655
5.60064	0.5243	0.5342	0.4864	0.1417	0.1805	0.1212	0.1519	0.1884	0.1644
5.66731	0.5356	0.5462	0.5027	0.1436	0.1828	0.1266	0.1521	0.1826	0.164
5.73397	0.5508	0.5604	0.517	0.149	0.1857	0.127	0.1556	0.18	0.1664
5.80067	0.5572	0.5718	0.5298	0.1554	0.1898	0.1328	0.156	0.1795	0.1677
5.86733	0.5666	0.5904	0.5481	0.1618	0.1956	0.1383	0.1568	0.1796	0.1653
5.934	0.5742	0.5998	0.5612	0.1687	0.2015	0.1451	0.1578	0.1789	0.1673
6.00067	0.5862	0.6191	0.573	0.1731	0.2107	0.1498	0.1581	0.1815	0.1673
6.06736	0.6028	0.6332	0.5919	0.1805	0.216	0.1538	0.1599	0.1825	0.1694
6.13403	0.6144	0.6373	0.6041	0.1862	0.2212	0.1569	0.1625	0.1858	0.1709
6.20069	0.625	0.6594	0.6182	0.1936	0.2283	0.1633	0.164	0.1864	0.17
6.26736	0.6401	0.6696	0.6347	0.2002	0.2337	0.1669	0.1626	0.1884	0.1721
6.33406	0.6542	0.6877	0.6491	0.2077	0.2419	0.174	0.1628	0.1904	0.1699
6.40072	0.664	0.7027	0.6624	0.2158	0.2497	0.1791	0.1648	0.1915	0.1705
6.46739	0.6803	0.7196	0.6802	0.2234	0.2581	0.1851	0.1653	0.1933	0.1716
6.53406	0.6935	0.7332	0.6934	0.229	0.2653	0.1917	0.1677	0.1969	0.172
6.60075	0.7139	0.7505	0.7152	0.2375	0.2742	0.2001	0.1705	0.196	0.1716
6.66742	0.7271	0.7656	0.7271	0.2467	0.2854	0.2061	0.1718	0.1973	0.1732
6.73408	0.7404	0.7774	0.7434	0.2545	0.2957	0.2138	0.1705	0.2	0.1728
6.80075	0.7528	0.7961	0.7582	0.2619	0.3009	0.2189	0.172	0.2027	0.1736
6.86744	0.7714	0.8065	0.7749	0.2681	0.3107	0.2282	0.1724	0.2024	0.1744
6.93411	0.7871	0.825	0.796	0.2783	0.3196	0.2346	0.1771	0.2065	0.1757
7.00078	0.7974	0.835	0.8089	0.2832	0.3246	0.2397	0.1756	0.209	0.175
7.06747	0.8157	0.8534	0.8242	0.2896	0.3351	0.2486	0.1766	0.2101	0.1777
7.13414	0.828	0.8641	0.8399	0.2977	0.3419	0.2565	0.1773	0.2116	0.1803
7.20081	0.8457	0.8758	0.8619	0.3076	0.3533	0.2653	0.178	0.2156	0.1804
7.26747	0.86	0.8901	0.8743	0.3181	0.3667	0.2725	0.181	0.2187	0.1814
7.33417	0.8682	0.9016	0.8834	0.3282	0.3833	0.2763	0.1804	0.2207	0.1844
7.40083	0.8799	0.9103	0.8984	0.332	0.3946	0.285	0.1853	0.2241	0.1862
7.4675	0.8942	0.9256	0.9106	0.3491	0.406	0.2937	0.1842	0.228	0.1879
7.53417	0.9015	0.934	0.9183	0.3586	0.407	0.3052	0.1891	0.2284	0.1922
7.60086	0.9144	0.9423	0.9306	0.3652	0.4173	0.3153	0.1887	0.2357	0.1942
7.66753	0.9275	0.9501	0.9408	0.3694	0.4272	0.3199	0.1914	0.2381	0.1977
7.73419	0.9378	0.9595	0.9535	0.3781	0.4347	0.3292	0.1939	0.2424	0.2001
7.80086	0.9518	0.9676	0.9601	0.3863	0.4436	0.3337	0.1942	0.2461	0.202
7.86756	0.9611	0.9728	0.9738	0.3962	0.4525	0.3417	0.1957	0.2493	0.205
7.93422	0.9658	0.9824	0.9766	0.4024	0.4587	0.3475	0.1979	0.2512	0.2049
8.00089	0.9752	0.9874	0.9866	0.4109	0.4674	0.3556	0.2004	0.2529	0.2089
8.06758	0.9795	0.9916	0.9903	0.4198	0.4792	0.3634	0.2019	0.2583	0.2118
8.13425	0.9874	1.0002	1.0003	0.4276	0.4879	0.371	0.2031	0.263	0.2117
8.20092	0.9921	1.014	1.0066	0.4362	0.4949	0.3776	0.2076	0.2653	0.2144
8.26758	0.9958	1.0208	1.0184	0.4423	0.498	0.384	0.2086	0.2717	0.2171
8.33428	1.0024	1.0318	1.0283	0.4488	0.506	0.3932	0.2107	0.2724	0.2182
8.40094	1.008	1.0326	1.0345	0.4546	0.5094	0.3976	0.214	0.2752	0.2193
8.46761	1.0143	1.0402	1.0398	0.4633	0.5171	0.407	0.2161	0.2751	0.2223
8.53428	1.0148	1.0431	1.0423	0.4706	0.5235	0.4112	0.2182	0.2793	0.2226
8.60097	1.0185	1.0431	1.0464	0.4767	0.5272	0.4179	0.2232	0.2856	0.2265
8.66764	1.0243	1.0522	1.0531	0.4822	0.5326	0.4231	0.2238	0.2883	0.2263
8.73431	1.0297	1.0531	1.0563	0.4913	0.5384	0.4315	0.2278	0.2892	0.2305
8.80097	1.0323	1.0552	1.0595	0.4964	0.5432	0.4388	0.2316	0.296	0.2304
8.86767	1.0331	1.0627	1.062	0.4971	0.547	0.4436	0.2322	0.2943	0.2338
8.93433	1.0376	1.0645	1.0653	0.5036	0.5557	0.4524	0.2356	0.2993	0.2361
9.001	1.0427	1.0645	1.0698	0.5101	0.5645	0.4587	0.2383	0.3004	0.2375
9.06769	1.0446	1.0638	1.0711	0.5119	0.5647	0.4639	0.2423	0.3066	0.2424
9.13436	1.0503	1.0705	1.0779	0.5175	0.5704	0.4708	0.2451	0.3054	0.2407
9.20103	1.0519	1.073	1.0786	0.522	0.5737	0.4748	0.2467	0.3126	0.245
9.26772	1.0541	1.0768	1.0813	0.5237	0.5778	0.4805	0.2517	0.3148	0.247
9.33439	1.0591	1.0803	1.085	0.5277	0.581	0.4834	0.2537	0.3132	0.25
9.40106	1.0625	1.082	1.0863	0.5305	0.5827	0.4903	0.2595	0.3185	0.2523
9.46772	1.0639	1.0841	1.0888	0.5357	0.5893	0.4934	0.2611	0.326	0.2531
9.53439	1.0677	1.0892	1.0933	0.5355	0.5918	0.5002	0.2646	0.3239	0.2575
9.60108	1.0654	1.0863	1.0946	0.5372	0.5913	0.5001	0.2676	0.3275	0.262
9.66775	1.0694	1.0892	1.0984	0.5367	0.597	0.5037	0.2707	0.3316	0.262
9.73442	1.0736	1.0955	1.1005	0.5415	0.5975	0.508	0.2732	0.3328	0.2635
9.80111	1.0777	1.0943	1.1025	0.5408	0.6048	0.5118	0.2781	0.3417	0.2689
9.86778	1.0783	1.0945	1.1002	0.5436	0.6068	0.5106	0.2828	0.3468	0.2721
9.93444	1.0822	1.1007	1.1055	0.549	0.6078	0.5128	0.2863	0.3429	0.2749
10.0011	1.084	1.1005	1.106	0.5574	0.6086	0.5206	0.2886	0.347	0.2779
10.0678	1.0909	1.1019	1.1144	0.5724	0.6052	0.512	0.2936	0.3542	0.2807
10.1345	1.0892	1.1036	1.1098	0.5727	0.6121	0.5233	0.297	0.3541	0.2835
10.2011	1.0871	1.105	1.1144	0.5786	0.6113	0.5341	0.2998	0.359	0.2866
10.2678	1.0982	1.1105	1.1209	0.5807	0.6042	0.532	0.3048	0.3625	0.29
10.3345	1.0982	1.1121	1.1169	0.5806	0.6116	0.5344	0.3084	0.3649	0.2883
10.4012	1.0972	1.1126	1.1205	0.5811	0.6262	0.5445	0.3126	0.3703	0.2908
10.4678	1.0972	1.1133	1.1237	0.58	0.639	0.552	0.3161	0.3725	0.2971
10.5345	1.1086	1.1264	1.1339	0.589	0.6236	0.55	0.3193	0.3789	0.3013
10.6012	1.1044	1.124	1.1308	0.5911	0.6315	0.5489	0.3231	0.3807	0.2984
10.6679	1.1054	1.1232	1.1371	0.5921	0.6299	0.5544	0.3269	0.3913	0.307
10.7345	1.1018	1.122	1.1323	0.5929	0.6425	0.5607	0.3287	0.3864	0.3077
10.8012	1.1096	1.1273	1.1349	0.5969	0.6442	0.5636	0.3317	0.3943	0.3093
10.8679	1.114	1.1285	1.1324	0.596	0.6475	0.5681	0.3356	0.3944	0.3151
10.9346	1.1174	1.1302	1.1376	0.5985	0.6473	0.5741	0.3411	0.4005	0.3187
11.0012	1.1217	1.1361	1.1412	0.6037	0.6485	0.5738	0.3399	0.3981	0.3159
11.0679	1.1216	1.138	1.143	0.6074	0.648	0.5793	0.3447	0.4112	0.3199
11.1346	1.1196	1.138	1.1451	0.6063	0.653	0.5814	0.3483	0.4039	0.3216
11.2012	1.1161	1.1403	1.1441	0.6124	0.6539	0.5816	0.356	0.4106	0.3246
11.2679	1.1246	1.1425	1.1479	0.612	0.6558	0.5859	0.3591	0.4194	0.3282
11.3346	1.1275	1.1374	1.1513	0.6116	0.657	0.5855	0.3595	0.4223	0.3315
11.4013	1.1298	1.1433	1.1512	0.6183	0.6568	0.5896	0.3647	0.4249	0.3383
11.4679	1.1367	1.1513	1.1567	0.6147	0.6539	0.5916	0.3634	0.431	0.3353
11.5346	1.1366	1.1492	1.1589	0.6174	0.655	0.5987	0.3674	0.4315	0.3387
11.6013	1.1392	1.1492	1.162	0.6216	0.6574	0.5975	0.3701	0.4325	0.3435
11.668	1.1454	1.1558	1.1669	0.624	0.6596	0.5976	0.3753	0.4399	0.348
11.7346	1.1415	1.1546	1.162	0.6204	0.6623	0.6011	0.3832	0.4433	0.3505
11.8013	1.1417	1.1562	1.1596	0.6262	0.6652	0.6031	0.3823	0.4395	0.3553
11.868	1.145	1.1596	1.1709	0.6315	0.6642	0.6046	0.3864	0.4501	0.3557
11.9347	1.1473	1.1623	1.174	0.6286	0.6589	0.6044	0.3933	0.4517	0.3624
12.0013	1.1516	1.165	1.1781	0.6315	0.6677	0.605	0.3952	0.4567	0.3652
12.068	1.1503	1.1638	1.1759	0.6368	0.6637	0.613	0.3904	0.4555	0.3665
12.1347	1.148	1.1675	1.1827	0.6339	0.6719	0.614	0.3941	0.462	0.3675
12.2014	1.1591	1.1695	1.1883	0.6356	0.6742	0.6117	0.3973	0.4636	0.3723
12.268	1.1562	1.1713	1.1866	0.6436	0.6696	0.6198	0.4039	0.4703	0.3795
12.3347	1.1559	1.1727	1.1892	0.6447	0.6686	0.6229	0.4051	0.4783	0.3799
12.4014	1.1631	1.1753	1.1914	0.6485	0.672	0.6214	0.4123	0.4758	0.3832
12.4681	1.1647	1.1783	1.1949	0.6481	0.6757	0.6302	0.4125	0.4819	0.3878
12.5347	1.1675	1.1832	1.1992	0.652	0.6758	0.6359	0.4108	0.4848	0.3907
12.6014	1.1688	1.1851	1.1987	0.6482	0.6795	0.6337	0.4146	0.4883	0.3928
12.6681	1.1702	1.189	1.2026	0.6603	0.6825	0.6395	0.4187	0.4973	0.3995
12.7348	1.1726	1.1897	1.2031	0.6531	0.6884	0.6393	0.4222	0.4952	0.4013
12.8014	1.1751	1.1893	1.2054	0.6633	0.6846	0.6466	0.4324	0.4955	0.4062
12.8681	1.1731	1.1909	1.2065	0.6559	0.6882	0.6561	0.4346	0.5068	0.4125
12.9348	1.1785	1.1881	1.2107	0.6613	0.6872	0.6538	0.438	0.5068	0.4129
13.0014	1.1806	1.1947	1.2141	0.6661	0.6965	0.6467	0.4395	0.5071	0.4171
13.0681	1.1805	1.1932	1.2154	0.6692	0.6901	0.6522	0.4401	0.5151	0.4236
13.1348	1.1816	1.1967	1.2157	0.6711	0.6916	0.6533	0.4395	0.5169	0.4264
13.2015	1.1848	1.1973	1.2158	0.6683	0.7007	0.6552	0.4444	0.5212	0.4286
13.2681	1.1869	1.1986	1.2185	0.6683	0.6971	0.6572	0.4444	0.5259	0.4332
13.3348	1.1906	1.1994	1.2202	0.6661	0.6975	0.6601	0.4494	0.5359	0.4399
13.4015	1.1915	1.2062	1.2243	0.6843	0.7056	0.6583	0.4579	0.5349	0.4412
13.4682	1.1929	1.2062	1.2235	0.6798	0.708	0.6617	0.4583	0.5366	0.4484
13.5349	1.1958	1.2097	1.2279	0.6796	0.7067	0.6638	0.465	0.5349	0.4507
13.6015	1.197	1.213	1.2314	0.685	0.7054	0.6645	0.4625	0.542	0.4567
13.6682	1.1979	1.2149	1.2328	0.6846	0.7065	0.663	0.4697	0.5489	0.4607
13.7349	1.2014	1.2152	1.2368	0.6841	0.7113	0.6678	0.4683	0.5528	0.4654
13.8015	1.2051	1.2218	1.2361	0.693	0.7216	0.6745	0.4829	0.5604	0.4642
13.8682	1.2062	1.219	1.2385	0.6863	0.7164	0.6697	0.485	0.5582	0.4717
13.9349	1.2086	1.2191	1.2412	0.6886	0.717	0.6689	0.4855	0.5651	0.477
14.0016	1.2112	1.2233	1.2435	0.6917	0.7217	0.6755	0.489	0.5705	0.4784
14.0683	1.2115	1.2237	1.2438	0.7002	0.7246	0.678	0.4846	0.57	0.4802
14.1349	1.2141	1.2284	1.2487	0.7061	0.7258	0.6814	0.4913	0.5701	0.4855
14.2016	1.2157	1.2277	1.2467	0.7057	0.7306	0.6834	0.5011	0.5745	0.4883
14.2683	1.2178	1.2289	1.2509	0.7058	0.7314	0.6849	0.4984	0.5806	0.4927
14.3349	1.2181	1.2316	1.2507	0.7097	0.7338	0.6866	0.5017	0.5839	0.4987
14.4016	1.2201	1.234	1.2539	0.708	0.7312	0.6868	0.5113	0.5883	0.5034
14.4683	1.2244	1.2349	1.257	0.7055	0.7364	0.6871	0.5167	0.5887	0.5087
14.5349	1.225	1.2365	1.2588	0.7067	0.7366	0.6961	0.5103	0.5939	0.5136
14.6016	1.2268	1.2371	1.26	0.7179	0.7445	0.6948	0.5168	0.5969	0.5162
14.6683	1.2287	1.2379	1.2627	0.716	0.7399	0.6931	0.5185	0.5983	0.5202
14.735	1.2296	1.2406	1.2618	0.7217	0.7411	0.6967	0.5167	0.6042	0.5239
14.8017	1.2314	1.2448	1.2618	0.7278	0.7503	0.7031	0.5264	0.6044	0.5305
14.8683	1.234	1.2467	1.2675	0.72	0.7462	0.7037	0.5288	0.6132	0.534
14.935	1.2341	1.2489	1.2673	0.7308	0.7531	0.7078	0.5382	0.612	0.537
15.0017	1.2366	1.2495	1.2688	0.7264	0.7522	0.7084	0.5434	0.617	0.5415

## Sheet: ExtendedData3F
PAO1 untreated	PAO1 + CHIR-090	PAO1 + Fosfomycin	PAO1 + CHIR-090 + Fosfomycin	∆PaMurA attTn7::Plac-PamurA + 1 mM IPTG	∆PaMurA attTn7::Plac-PamurA + 0 mM IPTG	∆PaMurB attTn7::Plac-PamurB + 1 mM IPTG	∆PaMurB attTn7::Plac-PamurB + 0 mM IPTG
0.821895	0.901173	0.83281	1.19692	1.06539	0.86292	0.854217	0.870462
0.86323	0.727894	1.25717	1.34885	1.07047	0.892376	0.84008	0.865141
0.584878	0.914379	0.72934	1.07474	1.0392	0.754965	0.810949	0.887367
0.839946	0.89725	0.834779	1.11102	1.01356	0.868725	0.827579	0.914989
0.651771	0.872868	0.914202	1.12853	1.14285	0.876554	0.852961	0.862411
0.860989	0.910745	0.840354	0.888468	1.04222	0.845237	0.851624	0.837216
0.826619	1.00024	0.809043	1.08693	0.921461	0.898403	0.81321	0.947241
0.813602	0.949154	0.880742	1.04116	0.875073	0.805756	0.791276	0.875594
0.771079	0.92749	0.845188	0.651617	0.942034	0.856967	0.82923	0.835563
0.770453	0.930719	0.969429	1.05948	0.985551	0.816484	0.828145	0.846483
0.924491	0.937597	0.866143	0.882965	1.08712	0.817924	0.813528	0.852242
0.70721	1.00357	0.885452	1.00063	0.924215	0.824089	0.807063	0.889242
0.837501	0.971638	0.943438	0.941794	1.06508	0.858607	0.799465	0.900968
0.785331	0.99459	0.862495	1.00705	1.09988	0.882402	0.894364	0.860254
0.768086	0.983279	0.841851	0.966475	1.12346	0.822837	0.780019	0.895663
0.793932	0.921034	0.879427	0.976407	1.0916	0.820979	0.811158	0.791174
0.839527	0.908518	0.844918	1.03891	1.12109	0.862698	0.836492	0.926771
0.820969	0.897569	0.673297	0.599242	1.24528	0.788198	0.777595	0.757104
0.893336	0.953056	0.980784	0.966694	0.967649	0.801446	0.841948	0.822443
0.7945	0.940336	0.854479	0.910663	0.996427	0.796272	0.779534	0.822997
0.794218	0.95158	0.853689	0.883729	0.989702	0.865173	0.757774	0.848626
0.782158	0.953364	1.101	1.11115	0.980841	0.870767	0.784636	0.838487
0.819333	0.949828	0.714879	1.15478	1.02664	0.799418	0.928429	0.846016
0.839425	1.00197	0.743717	1.02365	1.06419	0.896228	0.903225	0.854361
0.907392	0.989801	0.954433	1.03096	1.02414	0.765711	0.814735	0.917405
0.810824	0.993673	0.846698	1.03918	1.17975	0.825395	0.905045	0.784503
0.790839	0.999004	0.82681	1.11461	1.21666	0.843139	0.855922	0.805877
0.816456	0.946632	1.23214	0.72871	1.08163	0.862694	0.814934	0.892448
0.759853	1.00443	0.899502	1.14777	1.056	0.818515	0.799194	0.863329
0.790077	0.999879	0.808528	1.01177	1.18936	0.797036	0.864192	0.837373
0.817425	0.910872	0.810848	1.07503	1.04096	0.912366	0.801153	0.844768
0.742611	0.959315	0.907798	1.11852	0.970804	0.850515	0.795637	0.854408
0.830614	1.00167	0.789657	1.01806	1.0106	0.841542	0.796577	0.877561
0.851398	0.955231	0.98656	0.896169	0.954011	0.841871	0.918077	0.908981
0.814012	1.05646	1.23257	1.03113	0.937143	0.829557	0.87208	0.89735
0.826503	0.913055	0.768644	0.971455	1.09567	0.894891	0.922327	0.930332
0.80061	0.96469	0.776435	1.09812	0.882703	0.844369	0.864167	0.913158
0.866705	0.995803	1.26354	0.989623	1.03838	0.880704	0.818585	0.889584
0.896053	0.927644	0.78831	1.07966	1.16287	0.881372	0.826364	0.853865
0.838601	0.944744	0.61334	0.949659	1.15178	0.829141	0.672006	0.760416
0.710278	1.07174	0.833162	0.976375	0.923342	0.830747	0.889768	0.899537
0.77634	0.933101	0.943558	1.08577	1.02474	0.832294	0.76983	0.82852
0.812296	0.938287	0.774787	1.09136	1.17547	0.823633	0.784493	0.808033
0.578089	1.03867	0.756582	1.03076	1.07016	0.802677	0.738435	0.83701
0.839624	0.964476	0.741364	0.960359	1.22061	0.798389	0.734691	0.832747
0.801651	0.936324	0.670904	0.969157	0.960269	0.865177	0.774624	0.810942
0.786521	1.04382	0.933397	1.03	1.0925	0.843678	0.758698	0.798598
0.917284	0.972685	0.751089	0.96695	1.01847	0.921985	0.840735	0.811955
0.820882	0.96153	0.795448	1.05986	1.29615	0.788465	0.790536	0.834548
0.840089	0.934524	0.7802	0.995559	1.21466	0.844379	0.812137	0.854188
0.826645	0.950302	0.823118	0.957468	0.863976	0.809834	0.731331	0.826172
0.934794	1.02112	0.770657	1.04558	0.921588	0.837081	0.844957	0.792965
0.743727	1.00292	0.82381	1.08136	1.20177	0.805069	0.841951	0.885635
0.769613	1.06214	0.817723	0.926706	0.963346	0.880802	0.842136	0.79433
0.817255	1.07202	0.971222	1.14427	1.29466	0.906618	0.780998	0.789732
0.886414	0.953895	1.1358	1.06921	1.42742	0.799441	0.812071	0.807113
0.533651	0.917122	0.779351	1.03958	1.03525	0.89592	0.741574	0.822336
0.73852	1.04283	0.759449	0.929206	1.1927	0.798098	0.805157	0.849941
0.766985	1.06096	0.809873	0.901633	0.930863	0.874363	0.796868	0.860868
0.790095	0.989875	0.870014	1.05716	0.944501	0.842904	0.792235	0.819355
0.692438	0.969956	0.834307	0.860707	0.975449	0.828775	0.848329	0.826107
0.854403	0.899489	0.81112	1.088	1.01839	0.829934	0.850274	0.834903
0.732923	0.964652	0.752357	0.747403	1.27125	0.895293	0.87158	0.865733
0.906964	1.01242	0.776217	0.97957	1.05049	0.886898	0.866162	0.89798
0.844977	0.93198	1.0313	1.00405	1.14253	0.867945	0.843963	0.803337
0.675221	1.04968	0.916268	1.03829	1.04653	0.729443	0.805156	0.874356
0.830747	1.03025	0.960102	1.07866	0.791787	0.907513	0.794385	0.886556
0.778201	1.00785	0.955502	0.969254	0.947944	0.767175	0.745018	0.836775
0.769464	1.03524	0.679558	1.00439	1.04375	0.808423	0.752581	0.8315
0.802947	0.950404	0.82345	1.19542	1.00638	0.784605	0.768117	0.844279
0.809709	1.1388	0.914914	0.97472	0.954556	0.676194	0.836741	0.873832
0.748469	1.04149	0.778451	1.03557	0.984411	0.869459	0.761931	0.826312
0.782014	1.03831	0.850868	1.17165	0.934108	0.772717	0.802561	0.875269
0.799652	1.04954	0.876141	0.981938	0.890304	0.905914	0.754615	0.86591
0.653456	0.980943	0.809569	1.08279	1.08776	0.632221	0.790721	0.84863
0.926944	1.04685	0.919804	1.29476	1.10995	0.869536	0.796948	0.929348
0.817867	0.818918	0.935962	1.1471	1.02813	0.722958	0.882067	0.899603
0.761415	0.855593	0.837301	1.18034	1.02739	0.889938	0.868432	0.888152
0.830227	0.937442	0.809239	1.03474	1.12639	0.819139	0.816158	0.9074
0.835998	0.939162	0.78627	0.980513	1.0442	0.795656	0.79109	0.878086
0.775064	1.00381	0.891061	1.12988	1.07315	0.79343	0.773121	0.879363
0.735306	0.839928	1.19082	1.04516	0.995637	0.746866	0.77698	0.857781
0.722431	1.04173	0.834315	1.02683	0.900373	0.79728	0.83382	0.811276
0.764928	1.03824	0.893474	1.009	1.10039	0.81614	0.733554	0.887449
0.762148	1.02345	0.886782	1.14973	1.03878	0.784533	0.841684	0.902872
0.789135	0.914559	0.905456	1.03946	1.08098	0.768215	0.818844	0.734645
0.805085	0.972604	0.782199	1.10843	0.950391	0.850186	0.796619	0.868246
0.775762	0.992915	0.899186	1.03638	1.05387	0.696307	0.743742	0.67381
0.793266	0.979356	0.823206	1.03679	1.1317	0.663987	0.82861	0.879275
0.64384	1.11457	0.900098	1.08157	0.978082	0.873202	0.861683	0.887257
0.79887	0.990086	0.913042	1.10151	1.04201	0.838096	0.838835	0.747072
0.712402	0.955407	0.787986	0.962573	1.0635	0.731224	0.832526	0.870472
0.744219	1.04391	0.861839	1.09462	1.12347	0.804836	0.811213	0.69356
0.702721	0.935119	0.865422	0.998308	1.08731	0.882123	0.866746	0.752692
0.740647	0.963403	1.0109	1.04176	1.1787	0.826973	0.858487	0.924974
0.847045	0.770261	0.854327	1.0906	1.25443	0.822165	0.848099	0.921168
0.766304	0.760827	0.90482	1.0522	1.06287	0.687229	0.862919	0.822341
0.829524	0.874772	0.998724	1.10851	0.977114	0.856096	0.838021	0.847528
0.837162	0.948585	0.814643	1.09852	1.04354	0.834159	0.869449	0.838946
0.761549	0.854976	0.930445	1.01366	1.04183	0.891289	0.8358	0.887951
0.776589	0.970855	0.846125	1.06519	1.23562	0.866686	0.65894	0.89787
0.785989	0.785778	0.9781	1.1018	0.890023	0.909564	0.891717	0.855696
0.87846	0.856641	0.828598	1.08353	1.1204	0.849716	0.833744	0.821413
0.853113	0.895344	0.756608	1.06209	0.816792	0.907845	0.60222	0.840238
0.786377	0.91493	0.810537	0.875876	1.22707	0.850729	0.834282	0.870069
0.770498	0.896701	0.562526	0.600004	1.10931	0.881974	0.804583	0.794414
0.806779	0.95938	0.767965	1.16002	1.07559	0.800894	0.77823	0.76534
0.824389	0.912014	0.852187	0.95237	1.15692	0.844891	0.778287	0.85908
0.62667	0.919065	0.954366	0.867641	1.10899	0.894432	0.876569	0.807271
0.711123	1.03476	0.946343	0.734348	1.17155	0.89091	0.700474	0.86879
0.762138	0.94373	1.00209	0.993326	1.21357	0.848166	0.899334	0.862171
0.771603	0.955262	0.960298	0.98466	1.02023	0.827764	0.755828	0.845144
0.732809	0.898386	0.802501	0.997438	1.11082	0.853545	0.809253	0.908866
0.780645	0.961482	0.774817	1.10154	1.03708	0.852594	0.79177	0.909523
0.817042	1.10087	0.90407	1.10998	0.963739	0.855555	0.786882	0.829482
0.766445	0.984816	0.891502	1.07516	0.994889	0.828387	0.890242	0.887213
0.836993	0.914006	0.89352	0.994767	1.01677	0.888361	0.81554	0.896621
0.752796	0.959591	0.954543	1.0964	0.987528	0.875278	0.864746	0.836094
0.7244	0.917428	0.823544	0.969721	0.991237	0.81004	0.752934	0.826539
0.606519	0.989997	0.949218	1.15294	0.897769	0.811021	0.756238	0.860691
0.788807	0.980158	0.870544	0.966997	0.984065	0.833688	0.755619	0.895048
0.848327	1.00669	0.851434	1.0144	1.14463	0.878668	0.792359	0.861359
0.749533	0.979119	0.688597	0.890737	1.18293	0.938354	0.854354	0.871288
0.7788	1.03118	0.795379	0.845195	0.918827	0.837906	0.770011	0.833004
0.71971	0.805732	0.738833	1.14475	0.959552	0.852765	0.791844	0.806249
0.81814	0.906436	0.898476	1.10213	0.862889	0.849463	0.770086	0.830742
0.764247	0.962417	0.890116	0.899718	1.27394	0.795413	0.800818	0.909746
0.82014	0.968878	0.729522	0.866503	0.93236	0.808963	0.844097	0.838766
0.847433	0.770095	0.70473	0.950526	0.883786	0.829483	0.747711	0.872028
0.895983	0.85555	0.764772	0.962272	1.04856	0.863644	0.800207	0.950432
0.831576	0.845459	0.738456	0.983024	0.876265	0.884607	0.855521	0.919991
0.833493	0.944748	0.756086	1.0928	1.1815	0.844217	0.826923	0.822885
0.812956	0.899281	0.795801	0.956156	1.02894	0.843696	0.783617	0.915071
0.852875	0.840447	0.878444	1.12571	0.991049	0.875214	0.769408	0.902105
0.635297	0.890877	0.873191	0.945244	1.02772	0.849563	0.840346	0.866485
0.761696	0.947796	0.840166	0.954897	1.05914	0.803675	0.843861	0.916148
0.769816	0.846177	0.70928	0.968397	1.08385	0.877913	0.780662	0.932347
0.890853	0.908486	1.06417	1.04415	1.06294	0.806792	0.829104	0.893615
0.829602	1.00314	0.830088	0.903573	1.15245	0.881414	0.873931	0.864397
0.859315	0.962272	0.997576	1.18706	0.987131	0.870516	0.815451	0.790087
0.822442	0.927073	0.806926	0.936295	1.02273	0.903251	0.805259	0.810879
0.730489	0.975456	0.719332	0.97529	1.02943	0.819977	0.867049	0.869412
0.866377	0.892084	0.8871	1.02164	1.10844	0.79548	0.815998	0.751264
0.911556	0.836546	0.830342	1.14864	1.25404	0.818751	0.795068	0.89657
0.834461	1.06996	0.841687	0.997881	1.21066	0.852406	0.801526	0.704403
0.883631	0.904526	0.981556	1.04035	1.30547	0.838881	0.832033	0.877611
0.799044	1.06211	0.911951	1.09962	0.952378	0.838274	0.859329	0.809971
0.811411	0.880305	0.886889	0.994298	1.12263	0.774819	0.834659	0.818169
0.782672	0.91898	0.852347	1.09025	1.00438	0.866515	0.782338	0.765392
0.864046	0.887136	0.871292	1.16454	0.812487	0.872553	0.833916	0.762225
0.89419	0.977578	0.59257	1.11992	1.11006	0.880341	0.855322	0.810208
0.883453	0.998486	0.812061	1.05413	1.03473	0.866589	0.803613	0.788663
0.862142	1.02296	0.804963	1.07062	0.890097	0.883166	0.717264	0.856296
0.785879	0.986718	0.865232	1.04893	1.01369	0.855923	0.748369	0.871514
0.877588	0.945151	0.963901	0.991666	1.06858	0.916788	0.6126	0.814928
0.864303	0.916163	0.798405	1.12312	1.03877	0.797162	0.789633	0.893501
0.819972	0.877397	1.09893	1.2018	0.776641	0.91509	0.814679	0.850553
0.852222	0.982816	1.01425	0.988916	1.24196	0.871379	0.760509	0.859564
0.851757	1.07983	0.798297	0.939182	0.650376	0.930901	0.773004	0.80464
0.757596	1.05022	0.794898	1.0218	1.0994	0.792208	0.85938	0.816265
0.755897	0.883817	0.806779	1.03455	1.12107	0.847969	0.853608	0.837014
0.757076	1.00162	0.847437	0.726593	0.94943	0.829603	0.788696	0.863216
0.862096	0.930112	0.542882	1.11197	0.858811	0.827282	0.771939	0.820958
0.763281	0.834065	0.720979	1.18855	1.02011	0.903992	0.721252	0.845079
0.773556	0.858387	0.795458	1.08016	1.06359	0.890407	0.814434	0.915874
0.93002	0.862925	0.840836	0.9782	0.963951	0.67778	0.798916	0.799799
0.800403	1.0104	0.852917	1.03935	1.1348	0.823951	0.811174	0.843824
0.832979	0.883044	0.850113	1.05234	0.985927	0.90137	0.81163	0.812973
0.772551	0.964566	0.857677	1.10732	1.07326	0.895115	0.740835	0.867007
0.788801	0.944432	0.798447	0.848374	0.989854	0.927533	0.792836	0.854325
0.856866	0.892113	0.817242	0.744688	1.10561	0.889704	0.864501	0.852778
0.790457	0.964855	0.854975	1.18381	1.16455	0.901952	0.918225	0.823858
0.873672	0.965067	0.897805	1.18851	0.995706	0.921627	0.776582	0.906824
0.802395	0.869367	0.983785	1.055	1.03133	0.869814	0.800411	0.885955
0.884926	0.90127	0.978182	1.00349	1.13942	0.849176	0.758203	0.838251
0.811579	0.969774	0.920188	0.992233	1.04901	0.900824	0.777763	0.868938
0.881172	1.00876	0.774511	1.12992	0.967734	0.881638	0.762213	0.827516
0.810695	0.842614	1.09789	0.967049	0.971848	0.912228	0.802602	0.823837
0.775114	0.964566	0.768425	1.02929	0.927365	0.802038	0.820317	0.868931
0.805627	0.918407	0.689158	0.965365	0.939086	0.744485	0.80215	0.854851
0.754413	1.00366	0.751691	0.694272	1.32296	0.736891	0.784647	0.881499
0.825183	1.01624	0.902679	0.760853	1.23669	0.807153	0.832497	0.59593
0.827331	0.966281	0.788075	1.13561	1.07887	0.782933	0.791902	0.803021
0.735593	1.03556	0.918705	0.890581	1.09113	0.86908	0.805303	0.85956
0.836384	0.90517	0.734328	1.16777	0.793649	0.792031	0.821848	0.931743
0.885443	0.889644	0.792121	1.0842	1.16178	0.730498	0.851015	0.83327
0.871196	0.893733	0.934073	0.985435	1.08272	0.795164	0.77349	0.815302
0.623127	0.925742	0.813441	1.09998	0.932888	0.825324	0.790758	0.830683
0.589449	0.880009	0.725265	1.08473	1.22825	0.78497	0.80193	1.16054
0.81956	0.975659	0.620909	0.903973	0.979802	0.785817	0.836199	0.845504
0.888262	0.797975	0.89008	1.01058	1.11909	0.824164	0.82038	0.826286
0.669117	0.966871	0.875785	1.09127	1.20279	0.850032	0.77975
0.808538	0.958025	0.875544	1.08848	1.12851	0.727215	0.849835
0.885575	0.830029	0.788813	0.827084	1.11978	0.81238	0.885213
0.821877	0.906997	0.765961	0.959155	1.0662	0.782036	0.882508
0.730313	0.968915	0.936747	1.01422	1.02562	0.90426	0.809103
0.771388	0.991514	0.782536	1.1406	1.07909	0.826486	0.864582
0.817518	0.942943	0.852415	1.01182	0.944155	0.763707	0.809925
0.780776	1.03098	0.950219	1.01185	1.17493	0.859331	0.877046
0.803994	0.967147	0.797235	1.03063	1.1382	0.806605	0.618746
0.80171	0.82305	0.880932	1.09444	1.06833	0.726396	0.656254
0.87698	0.945369	0.851903	0.993329	1.09535	0.85082	0.811356
0.746747	0.822695	0.869227	1.02555	1.12504	0.771612	0.744655
0.885447	0.873514	0.769175	1.0852	1.24423	0.887461	0.768002
0.767334	0.870364	0.870744	1.06944	1.01038	0.914606	0.627835
0.761056	0.996492	1.1713	1.16738	1.15302	0.850279	0.836917
0.873818	0.953846	0.713048	0.953377	1.11726	0.850179	0.8653
0.870829	0.90544	0.99918	1.15402	0.958093	0.830308	0.788539
0.757398	0.878194	0.736366	0.989139	1.21589	0.838228	0.742183
0.836252	1.05457	0.719183	1.05031	1.01023	0.907052	0.806229
0.809037	0.984111	0.930429	1.09737	1.24937	0.877937	0.683361
0.852409	0.988524	0.973601	1.01033	0.967954	0.91566	0.70048
0.813891	0.945636	0.85187	0.996666	1.08844	0.874069	0.836547
0.880779	0.980342	0.890795	1.01694	1.19683	0.929361	0.832072
0.887204	0.964333	0.686977	1.07828	1.15891	0.705827	0.825774
0.857958	0.964356	0.932447	1.10343	1.06245	0.845838	0.859601
0.7418	0.970938	0.866348	0.936267	1.21514	0.832509	0.848724
0.879907	0.988434	0.974467	0.969184	1.22522	0.846232
0.84188	0.926115	0.885394	1.05598	0.959794	0.834828
0.840285	0.898246	0.925726	0.986385	1.00442	0.724181
0.947779	0.990319	0.993881	0.861292	1.18055	0.871072
0.925706	0.966905	0.94536	1.13174	0.954713	0.906013
0.76986	0.96958	1.02687	1.07504	1.10434	0.921732
0.780422	0.970834	0.907284	1.03177	1.05585	0.866922
0.849043	0.957308	0.843542	0.85734	0.961298	0.808044
0.821185	0.955824	0.937142	0.838139	0.972869	0.833068
0.671077	0.993915	0.940889	1.03311	0.999068	0.796832
0.910009	1.00515	0.904166	0.930898	1.08599	0.860895
0.873991	1.01669	0.981297	0.970822	0.930603	0.878892
0.80671	0.963555	0.866943	0.967736	0.948633	0.862892
0.767348	0.94938	0.869641	0.960353	1.26371	0.847078
0.812416	0.995449	0.726341	0.90703	0.990457	0.824917
0.864457	0.930273	0.980593	1.0112	1.13281	0.868168
0.823964	0.968958	1.00111	1.07097	1.08319	0.755985
0.81307	0.988543	0.830774	0.791437	1.13843	0.831801
0.823403	0.894458	0.858571	1.01473	0.963311	0.867236
0.825492	0.924264	1.09668	0.986608	0.672632	0.913087
0.845924	0.979961	0.90763	0.997298	1.16422	0.781936
0.77761	0.954274	0.919298	0.905651	1.26075	0.83854
0.835653	0.997025	0.788289	1.06849	1.00998	0.887856
0.748272	0.969721	0.911047	1.20853	1.07291	0.853507
0.74086	0.938247	0.769891	1.02476	1.1032	0.87532
0.724367	0.826352	0.862978	1.04249	1.07843	0.843611
0.813589	0.940099	0.850011	1.02083	0.930153	0.823043
0.696107	0.973231	0.722418	0.95548	0.931826	0.859223
0.797182	0.897532	0.646062	0.862219	1.09314	0.923362
0.743358	0.872853	0.942362	1.24854	1.02477	0.781479
0.862042	0.974258	0.852706	1.03495	0.966651	0.868935
0.767183	0.921471	0.818935	0.909709	0.978261	0.841679
0.831597	0.987881	0.773632	0.979478	0.991745	0.887549
0.720032	1.01499	0.954691	0.902448	1.13616	0.760137
0.677023	1.01704	0.90476	1.1392	0.938509	0.858497
0.788362	1.06615	0.873387	0.980827	1.05797	0.880015
0.692609	0.93618	0.810564	1.03807	1.15359	0.79154
0.769504	1.02103	0.826699	0.854074	1.05259	0.792149
0.735386	0.955865	0.837203	1.091	0.900448	0.877796
0.698915	0.978463	0.837989	1.24031	1.0742	0.799408
0.721584	1.03079	0.770971	0.820218	0.968341	0.774254
0.85525	0.932964	0.954248	1.19409	0.748467	0.899559
0.792913	0.987246	1.24931	0.999976	1.30848	0.819124
0.754708	1.00203	0.822758	1.06449	1.0954	0.771102
0.943986	0.915665	0.703589	0.824528	1.0603	0.927463
0.797585	0.924917	0.823943	0.920998	0.954165	0.900378
0.825719	1.02955	0.806472	1.2259	0.940105	0.835041
0.80268	0.942226	0.778215	1.0581	1.32804	0.800873
0.691106	1.00023	0.822165	0.81988	1.14903	0.85957
0.777287	0.993868	0.677717	0.879146	1.00954	0.899834
0.697429	0.900432	0.874848	1.10956	1.06441	0.80774
0.899432	1.00781	0.858756	0.875042	1.05933	0.828542
0.62183	0.940658	0.95029	0.952875	0.845569	0.925741
0.68263	0.875286	0.769225	1.09733	0.948568	0.971747
0.744141	0.960636	0.74866	1.02514	1.07729	0.912827
0.788245	0.889693	0.732395	1.00868	0.891736	0.983088
0.890002	0.965258	0.767029	1.12433	1.0336	0.837774
0.724956	0.906608	0.733037	1.07797	1.00281	0.838722
0.711484	0.830946	0.676781	0.976689	1.11424	0.811407
0.759027	0.86648	1.11881	1.02065	1.13138	0.775876
0.77513	0.895144	0.867479	1.11095	1.04076	0.929993
0.698442	0.984009	0.834075	1.02748	0.930766	0.744711
0.729835	0.977532	0.759317	0.710352	0.954161	0.974003
0.711353	0.917629	0.947865	1.04557	0.932301	0.96582
0.766164	0.951433	0.900757	1.06367	1.1444	0.861573
0.821607	0.882084	0.86622	0.928856	1.02034	0.932249
0.793287	1.028	0.734368	0.990509	1.0581	0.751176
0.840907	0.944347	0.799138		1.10703	0.881491
0.752337	0.916912	0.914733		1.13341	0.836807
0.829818	0.959391	0.77322		1.03548	0.773091
0.812208	0.961013	0.868765		1.05704	0.844214
0.702958	0.97528	0.945641		1.03652	0.813141
0.776579	0.947755	0.882897		1.04394	0.724094
0.822774	0.967377	0.792755		1.04191	0.977899
0.860442	0.952463	0.788588		1.07335	0.787921
0.788246	0.860968	0.821597		0.905072	0.775081
0.779837	0.885221	0.848114		1.01605	0.859392
0.78517	0.935826	0.895601		0.980513	0.764288
0.77666	0.851652	0.927889		1.01257	0.781043
0.721185	0.926231	0.728363		1.12686	0.751418
0.811003	0.912093	0.909667		1.18063	0.746649
0.833166	0.908913	0.943661		0.893707	0.740329
0.788637	0.952712	0.801699		1.04833	0.798381
0.745869	0.837848	0.892267		1.02882	0.702685
0.811381	0.999761	0.870491		1.12751	0.741935
0.759237	0.879468	0.850149		1.16168	0.7908
0.848768	0.898797	0.871781		0.998004	0.755201
0.757867	0.906943	0.901018		1.05854	0.897262
0.762994	0.791612	0.847258		1.10132	0.826061
0.719403	0.93501	0.876948		0.983171	0.854982
0.751253	0.837841	0.967164		1.03383	0.80775
0.685642	0.967267	0.656428		0.927953	0.788738
0.783069	0.938898	1.07295		1.0098	0.799102
0.736598	0.964515	0.937661		1.01626	0.746326
0.793141	0.825451	0.978237		0.992783	0.681508
0.862583	1.01035	0.942446		1.04919	0.894685
0.862308		0.703546		1.12298	0.920564
0.8039		0.680244		1.0715	0.673554
0.81735		0.811244		0.943241	0.8824
0.804076		0.88115		0.990072	0.832801
0.88818		0.792976		1.09173	0.868352
0.898904		0.898211		1.08351	0.75075
0.805893		0.819445		1.07206	0.839981
0.788073		0.902934		1.10855	0.703594
0.82599		0.872558		1.16072	0.8876
0.819231		0.797151		1.06509	0.933986
0.804373		0.851546		1.03484	0.824572
0.746731		0.75658		1.20315	0.797055
0.794232		0.760394		1.04123	1.00816
0.812706		0.856266		1.27422	0.8691
0.884128		0.753545		1.11289	0.810486
0.769531		0.936972		1.1546	0.825682
0.814391		0.818783		1.19432	0.918824
0.767293		0.596678		1.23176	0.818907
0.780025		0.869559		1.07605	0.881059
0.737286		1.25575		1.03243	0.751488
0.863084		0.74307		1.16136	0.789241
0.819184		0.916482		1.08979	0.836038
0.803591		0.856167		0.955139	0.939492
0.8123		0.68938		1.12094	0.91536
0.771618		0.874014		1.05921
0.87275		0.85609		1.12503
0.772322		1.03684		1.06786
0.853738		0.873693		1.06105
0.792421		0.770302		1.10596
0.709081		0.884643		0.933555
0.865948		0.956052		1.05482
0.800488		0.955601		1.06833
0.882073		0.95582		1.09164
0.781128		0.907686		0.989826
0.859664		0.832119		1.04877
0.810999		0.999649		1.15129
0.788185		0.87642		1.41052
0.760762		1.01391		1.09516
0.778929		0.913469		1.07625
0.804988		0.770967		1.09117
0.720253		1.00552		0.956288
0.789139		0.993909		1.12163
0.8438		0.676405		1.20999
0.698885		0.94202		1.00629
0.893147		0.856156		1.07995
0.904025		0.725723		1.0544
0.798518		1.30731		1.18276
0.863941		0.8607		1.05771
0.701129		0.809494		1.13048
0.780476		0.808117		1.18743
0.682638		0.888329		1.04565
0.826718		0.665515		1.40424
0.530291		0.91985		1.33996
0.857123		0.843214		0.999399
0.917125		0.903057		0.880468
0.831287		0.985261		1.09726
0.775445		0.940666		0.947338
0.748724		1.0931		1.15209
0.834364				1.02766
0.825392				0.92112
0.661264				1.05691
0.807466				1.11102
0.806572				0.94736
0.76318				1.05332
0.81134				1.06402
0.768751				1.08781
0.803563				1.02254
0.765266				1.14114
0.782444				0.879319
0.709602				1.38046
0.857329				1.03062
0.684331				1.33443
0.781571				1.0429
0.796147				1.00935
0.761949				1.1163
0.806471				0.98187
0.890785				0.919307
0.75538				0.999817
0.74172				0.971071
0.789666				0.974037
0.794245				1.31804
0.681238				1.1154
0.84802				1.27101
0.714702				0.990273
0.68091				0.987658
0.648302				1.06344
0.847835				1.00138
0.830683				0.987771
0.769116				0.820492
0.802689				0.997325
0.793964				1.24398
0.637953				0.915745
0.535878				1.10345
0.563506				1.24599
0.714115				1.17677
0.769919				1.13303
0.819943				1.08104
0.741513				1.11905
0.802449				1.04224
0.773449				1.00791
0.660062				1.0909
0.72342				1.00198
0.535115				0.985906
0.683063				1.06735
0.88392				1.13455
0.819062
0.695716
0.497375
0.547222
0.804499
0.811867
0.796852
0.832165
0.644722
0.685599
0.777569
0.735792
0.801831
