# Supplementary material for: Coordination of bacterial cell wall and outer membrane biosynthesis
Source: Nature. 2023 Mar 1;615(7951):300–4. doi: 10.1038/s41586-023-05750-0 (PMC9995270; doi:10.1038/s41586-023-05750-0)
Supplement: Supplementary file 10 — Source Data Extended Data Fig. 5 [file 41586_2023_5750_MOESM10_ESM.xlsx]

## Sheet: ExtendedData5B
time (min)	TIC PaLpxC product detected
0	0
1	21937
2	41838.3
5	129338
10	278060
15	356081
20	548735
