# Supplementary material for: Coordination of bacterial cell wall and outer membrane biosynthesis
Source: Nature. 2023 Mar 1;615(7951):300–4. doi: 10.1038/s41586-023-05750-0 (PMC9995270; doi:10.1038/s41586-023-05750-0)
Supplement: Supplementary file 11 — Source Data Extended Data Fig. 6 [file 41586_2023_5750_MOESM11_ESM.xlsx]

## Sheet: ExtendedData6C
	nmole Pi/min/ug
MurA Variant	Replicate A	Replicate B	Replicate C
PaMurA(WT)	0.350411	0.431981	0.294332
PaMurA(C117S)	0.0416381	0.041944	0.0407204
PaMurA(K22R)	0.0409244	0.0435754	0.0407204
PaMurA(C117R)	0.0410263	0.0407204	0.041944
PaMurA(I119F)	0.0616227	0.0615208	0.0567286
PaMurA(D308N)	0.0417401	0.0413322	0.0410263
PaMurA(Q310R)	0.0412303	0.0423518	0.0411283
PaMurA(R334C)	0.0412303	0.0420459	0.0406185
PaMurA(R334S)	0.0431675	0.0434734	0.0413322

## Sheet: ExtendedData6D
	TIC LpxC Product/min/mg
Proteins present	Replicate A	Replicate B	Replicate C
PaLpxC alone	9.4191e+08	854163831	7.53562e+08
PaLpxC + PaMurA(WT)	1954771831	2217777577	1274918197
PaLpxC + PaMurA(C117S)	2057790085	1770211606	1948475155
PaLpxC + PaMurA(K22R)	1892894423	1371744563	1122290479
PaLpxC + PaMurA(C117R)	2035130592	8.3695e+08	1528898479
PaLpxC + PaMurA(I119F)	1668859493	1289377915	2246226141
PaLpxC + PaMurA(D308N)	1787249690	1122918873	1230748056
PaLpxC + PaMurA(Q310R)	1493874028	1292938028	1162294997
PaLpxC + PaMurA(R334C)	1937868394	1094042817	1503802930
PaLpxC + PaMurA(R334S)	1867071662	1352649577	1298294648
PaLpxC + EcMurA(WT)	9.53729e+08	9.4172e+08	7.21106e+08

## Sheet: ExtendedData6E
	TIC LpxC Product/min/mg
Proteins present	Replicate A	Replicate B	Replicate C
PaMurA(WT) Alone	3.30921e+06	2.39187e+06	1.88725e+06
PaMurA(C117S) Alone	1.5022e+06	1.93754e+06	2.46835e+06
