# Supplementary material for: Coordination of bacterial cell wall and outer membrane biosynthesis
Source: Nature. 2023 Mar 1;615(7951):300–4. doi: 10.1038/s41586-023-05750-0 (PMC9995270; doi:10.1038/s41586-023-05750-0)
Supplement: Supplementary file 12 — Source Data Extended Data Fig. 7 [file 41586_2023_5750_MOESM12_ESM.xlsx]

## Sheet: ExtendedData7b
time (min)	TIC m/z = 776.1986	TIC m/z = 734.1872
13.003	804	2232
13.023	475	2144
13.044	211	2950
13.064	393	2326
13.085	199	2274
13.105	192	2213
13.125	92	2098
13.146	558	2229
13.166	358	2361
13.186	674	2423
13.207	709	1945
13.227	179	2259
13.248	344	2246
13.268	341	2641
13.288	488	1754
13.309	419	1599
13.329	204	1398
13.35	179	2184
13.37	380	2183
13.39	138	2295
13.411	401	1991
13.431	360	2634
13.451	220	2120
13.472	196	2882
13.492	323	2557
13.513	441	2015
13.533	166	2275
13.553	269	2520
13.574	332	2213
13.594	140	2149
13.614	632	2483
13.635	243	2517
13.655	395	2616
13.676	264	2159
13.696	230	2610
13.716	706	2327
13.737	356	2673
13.757	83	2447
13.778	210	2158
13.798	125	1742
13.818	252	2515
13.839	290	2188
13.859	178	2316
13.879	462	2809
13.9	565	2245
13.92	271	2419
13.941	350	2235
13.961	625	1859
13.981	212	2323
14.002	406	2093
14.031	142	1773
14.059	291	2424
14.088	395	2376
14.117	193	1995
14.146	136	2306
14.175	297	1754
14.203	361	2360
14.232	471	1827
14.261	401	2450
14.29	239	1937
14.319	130	1793
14.347	176	2685
14.376	337	2322
14.405	491	2295
14.434	949	2516
14.463	372	2139
14.492	381	2032
14.52	508	2350
14.549	290	1946
14.578	724	2131
14.607	384	2371
14.636	258	2577
14.664	171	3151
14.693	159	3509
14.722	329	3353
14.751	361	2667
14.78	591	2841
14.809	270	2501
14.837	209	2370
14.866	309	2609
14.895	342	2276
14.924	234	2349
14.953	524	2378
14.981	111	2381
15.01	160	2313
15.039	326	2844
15.068	760	1878
15.097	296	2056
15.125	358	2180
15.154	453	2372
15.183	166	2510
15.212	309	1663
15.241	629	2212
15.269	349	2209
15.298	489	2398
15.327	379	1691
15.356	186	1996
15.385	434	2608
15.413	308	2118
15.442	235	2480
15.471	572	1934
15.5	305	2382
15.529	568	2054
15.558	355	2171
15.586	432	2381
15.615	305	2534
15.644	5521	1931
15.673	211847	1945
15.702	4968712	2321
15.73	9296816	2105
15.759	8654471	2597
15.788	5045180	2147
15.817	2434994	2365
15.846	1309456	1957
15.874	807172	2928
15.903	362565	2680
15.932	170740	2520
15.961	89555	2140
15.99	55546	2372
16.019	33296	1891
16.047	22674	2206
16.076	14673	1999
16.105	11523	2115
16.134	9161	1900
16.163	5908	2163
16.191	5755	2226
16.22	4624	2230
16.249	4248	2128
16.278	3036	1572
16.307	3123	1409
16.335	3631	2304
16.364	1480	2727
16.393	1578	17956
16.422	2443	130979
16.451	1762	313425
16.479	1562	252860
16.508	1592	117686
16.537	1273	54453
16.566	1264	40353
16.595	928	36702
16.624	1539	24216
16.652	1053	11619
16.681	764	9493
16.71	1142	5208
16.739	836	4039
16.768	654	4766
16.796	1149	3651
16.825	414	2960
16.854	971	3637
16.883	1171	3740
16.912	524	3160
16.94	657	2582
16.969	500	2259
16.998	1594	2442
17.027	566	2153
17.056	689	2685
17.084	473	2156
17.113	962	2268
17.142	506	2269
17.171	335	2363
17.2	536	2144
17.228	435	2477
17.257	639	2951
17.286	602	2347
17.315	669	2450
17.344	1043	2558
17.373	775	2218
17.401	714	2529
17.43	1029	2737
17.459	934	2596
17.488	468	2015
17.517	1066	2563
17.545	456	2488
17.574	605	2516
17.603	806	1981
17.632	418	2111
17.661	607	2236
17.689	629	2778
17.718	468	1969
17.747	491	2475
17.776	550	2449
17.805	545	2174
17.833	441	2476
17.862	580	2337
17.891	399	2486
17.92	693	1895
17.949	621	2638
17.978	756	1958
18.006	337	1942
18.035	425	2460
18.064	491	2560
18.093	499	2360
18.122	433	2121
18.15	902	2722
18.179	386	2564
18.208	172	2245
18.237	232	2505
18.266	731	2497
18.294	637	2057
18.323	923	2907
18.352	475	2691
18.381	640	2665
18.41	619	2329
18.438	728	2427
18.467	390	2437
18.496	440	2046
18.525	792	2270
18.554	712	2158
18.583	346	2121
18.611	1132	2421
18.64	736	2023
18.669	741	2120
18.698	524	2222
18.727	506	2062
18.755	427	2888
18.784	621	2044
18.813	519	2439
18.842	754	2108
18.871	697	2073
18.899	469	2444
18.928	525	1757
18.957	581	2248
18.986	751	2391
19.015	714	2322
19.035	399	2523
19.055	754	2549
19.076	394	1865
19.096	80	2564
19.117	564	2053
19.137	775	2491
19.157	360	2386
19.178	363	2064
19.198	354	2154
19.218	385	1894
19.239	963	2359
19.259	373	2592
19.28	433	1736
19.3	763	1891
19.32	295	2033
19.341	395	2343
19.361	437	2416
19.382	520	2155
19.402	232	1851
19.422	834	1949
19.443	905	2431
19.463	1192	2181
19.483	485	1966
19.504	522	3046
19.524	803	2068
19.545	849	2479
19.565	675	1732
19.585	265	1880
19.606	590	1897
19.626	499	1685
19.647	451	2077
19.667	411	2438
19.687	648	1896
19.708	437	2463
19.728	355	2068
19.748	645	2262
19.769	561	2217
19.789	523	1962
19.81	563	2497
19.83	498	2243
19.85	429	2439
19.871	277	2281
19.891	377	1692
19.912	591	2421
19.932	215	2235
19.952	343	3003
19.973	461	2299
19.993	496	2225

## Sheet: ExtendedData7c
m/z	TIC
49.9955	0
49.9996	11
50.0037	4
50.0078	1
50.0118	0
50.0159	14
50.02	9
50.0241	8
50.0282	1
50.0323	0
50.0363	1
50.0404	0
50.0445	4
50.0486	2
50.0527	6
50.0568	3
50.0608	4
50.0649	4
50.069	1
50.0731	11
50.0772	11
50.0813	6
50.0854	5
50.0894	6
50.0935	1
50.0976	1
50.1017	15
50.1058	20
50.1099	10
50.114	10
50.1181	6
50.1221	1
50.1262	0
50.1303	3
50.1344	0
50.1385	1
50.1426	2
50.1467	3
50.1508	6
50.1549	14
50.1589	7
50.163	11
50.1671	4
50.1712	10
50.1753	12
50.1794	2
50.1835	1
50.1876	7
50.1917	4
50.1957	6
50.1998	10
50.2039	7
50.208	9
50.2121	15
50.2162	11
50.2203	10
50.2244	15
50.2285	13
50.2326	12
50.2367	3
50.2408	2
50.2448	1
50.2489	9
50.253	7
50.2571	1
50.2612	5
50.2653	6
50.2694	5
50.2735	1
50.2776	0
50.2817	4
50.2858	10
50.2899	10
50.294	3
50.2981	3
50.3022	5
50.3063	7
50.3104	5
50.3144	0
50.3185	0
50.3226	7
50.3267	8
50.3308	9
50.3349	12
50.339	11
50.3431	15
50.3472	6
50.3513	5
50.3554	1
50.3595	3
50.3636	4
50.3677	3
50.3718	1
50.3759	5
50.38	0
50.3841	0
50.3882	2
50.3923	2
50.3964	1
50.4005	8
50.4046	5
50.4087	0
50.4128	5
50.4169	3
50.421	1
50.4251	9
50.4292	10
50.4333	9
50.4374	7
50.4415	12
50.4456	2
50.4497	6
50.4538	3
50.4579	4
50.462	8
50.4661	6
50.4702	2
50.4743	2
50.4784	0
50.4825	1
50.4866	9
50.4907	13
50.4948	6
50.4989	1
50.503	0
50.5071	10
50.5112	13
50.5153	6
50.5194	8
50.5235	2
50.5276	4
50.5317	1
50.5358	1
50.54	4
50.5441	0
50.5482	4
50.5523	8
50.5564	1
50.5605	10
50.5646	3
50.5687	7
50.5728	12
50.5769	7
50.581	3
50.5851	1
50.5892	3
50.5933	0
50.5974	12
50.6015	11
50.6056	2
50.6098	8
50.6139	11
50.618	9
50.6221	8
50.6262	1
50.6303	2
50.6344	7
50.6385	4
50.6426	4
50.6467	1
50.6508	7
50.6549	3
50.6591	1
50.6632	4
50.6673	0
50.6714	7
50.6755	7
50.6796	6
50.6837	5
50.6878	6
50.6919	11
50.696	13
50.7002	1
50.7043	2
50.7084	3
50.7125	9
50.7166	14
50.7207	7
50.7248	2
50.7289	3
50.7331	4
50.7372	12
50.7413	7
50.7454	9
50.7495	1
50.7536	4
50.7577	11
50.7618	2
50.766	1
50.7701	0
50.7742	2
50.7783	9
50.7824	1
50.7865	0
50.7906	2
50.7948	3
50.7989	0
50.803	1
50.8071	7
50.8112	12
50.8153	8
50.8194	1
50.8236	3
50.8277	5
50.8318	6
50.8359	3
50.84	6
50.8441	6
50.8483	14
50.8524	3
50.8565	10
50.8606	10
50.8647	0
50.8689	4
50.873	14
50.8771	11
50.8812	6
50.8853	9
50.8894	2
50.8936	1
50.8977	0
50.9018	0
50.9059	0
50.91	6
50.9142	2
50.9183	7
50.9224	12
50.9265	11
50.9306	8
50.9348	12
50.9389	9
50.943	2
50.9471	21
50.9512	15
50.9554	3
50.9595	7
50.9636	3
50.9677	2
50.9719	7
50.976	2
50.9801	9
50.9842	5
50.9883	12
50.9925	3
50.9966	6
51.0007	3
51.0048	4
51.009	8
51.0131	0
51.0172	4
51.0213	10
51.0255	5
51.0296	0
51.0337	1
51.0378	5
51.042	15
51.0461	14
51.0502	6
51.0543	0
51.0585	7
51.0626	14
51.0667	13
51.0708	12
51.075	12
51.0791	12
51.0832	13
51.0873	9
51.0915	0
51.0956	5
51.0997	6
51.1038	2
51.108	5
51.1121	0
51.1162	12
51.1204	11
51.1245	7
51.1286	6
51.1327	4
51.1369	6
51.141	4
51.1451	4
51.1493	7
51.1534	1
51.1575	3
51.1616	0
51.1658	0
51.1699	0
51.174	1
51.1782	9
51.1823	5
51.1864	0
51.1906	6
51.1947	0
51.1988	3
51.203	6
51.2071	11
51.2112	12
51.2153	8
51.2195	14
51.2236	8
51.2277	0
51.2319	6
51.236	6
51.2401	0
51.2443	0
51.2484	0
51.2525	1
51.2567	4
51.2608	17
51.2649	15
51.2691	7
51.2732	1
51.2773	3
51.2815	0
51.2856	0
51.2898	2
51.2939	7
51.298	9
51.3022	14
51.3063	3
51.3104	3
51.3146	3
51.3187	0
51.3228	4
51.327	23
51.3311	17
51.3352	4
51.3394	5
51.3435	11
51.3477	2
51.3518	3
51.3559	6
51.3601	1
51.3642	5
51.3683	1
51.3725	0
51.3766	0
51.3808	0
51.3849	1
51.389	5
51.3932	13
51.3973	15
51.4015	5
51.4056	0
51.4097	6
51.4139	6
51.418	2
51.4222	2
51.4263	7
51.4304	3
51.4346	2
51.4387	3
51.4429	17
51.447	13
51.4511	5
51.4553	8
51.4594	1
51.4636	3
51.4677	3
51.4719	4
51.476	5
51.4801	8
51.4843	13
51.4884	7
51.4926	0
51.4967	5
51.5009	12
51.505	0
51.5091	7
51.5133	8
51.5174	5
51.5216	3
51.5257	5
51.5299	2
51.534	0
51.5381	0
51.5423	3
51.5464	12
51.5506	3
51.5547	4
51.5589	5
51.563	0
51.5672	0
51.5713	7
51.5755	12
51.5796	5
51.5838	4
51.5879	1
51.592	0
51.5962	3
51.6003	4
51.6045	4
51.6086	5
51.6128	7
51.6169	0
51.6211	6
51.6252	8
51.6294	0
51.6335	0
51.6377	1
51.6418	0
51.646	3
51.6501	4
51.6543	14
51.6584	7
51.6626	6
51.6667	23
51.6709	16
51.675	12
51.6792	4
51.6833	0
51.6875	0
51.6916	7
51.6958	5
51.6999	14
51.7041	11
51.7082	2
51.7124	1
51.7165	9
51.7207	9
51.7248	15
51.729	17
51.7331	6
51.7373	15
51.7415	4
51.7456	1
51.7498	0
51.7539	17
51.7581	16
51.7622	3
51.7664	3
51.7705	1
51.7747	0
51.7788	2
51.783	0
51.7871	14
51.7913	12
51.7955	2
51.7996	8
51.8038	11
51.8079	5
51.8121	4
51.8162	6
51.8204	8
51.8245	5
51.8287	7
51.8329	4
51.837	5
51.8412	7
51.8453	6
51.8495	11
51.8536	9
51.8578	0
51.862	0
51.8661	3
51.8703	8
51.8744	0
51.8786	0
51.8828	1
51.8869	1
51.8911	0
51.8952	4
51.8994	6
51.9036	11
51.9077	5
51.9119	1
51.916	2
51.9202	0
51.9244	3
51.9285	3
51.9327	5
51.9368	8
51.941	6
51.9452	3
51.9493	5
51.9535	8
51.9576	6
51.9618	4
51.966	1
51.9701	9
51.9743	13
51.9785	7
51.9826	1
51.9868	7
51.9909	10
51.9951	10
51.9993	8
52.0034	1
52.0076	39
52.0118	74
52.0159	65
52.0201	38
52.0243	41
52.0284	31
52.0326	24
52.0367	16
52.0409	8
52.0451	4
52.0492	5
52.0534	12
52.0576	7
52.0617	2
52.0659	4
52.0701	5
52.0742	12
52.0784	12
52.0826	8
52.0867	20
52.0909	7
52.0951	7
52.0992	9
52.1034	12
52.1076	12
52.1117	1
52.1159	1
52.1201	0
52.1242	9
52.1284	16
52.1326	7
52.1368	0
52.1409	3
52.1451	5
52.1493	9
52.1534	4
52.1576	2
52.1618	3
52.1659	6
52.1701	0
52.1743	1
52.1784	0
52.1826	1
52.1868	10
52.191	14
52.1951	10
52.1993	1
52.2035	14
52.2076	11
52.2118	1
52.216	0
52.2202	2
52.2243	3
52.2285	12
52.2327	9
52.2369	1
52.241	8
52.2452	3
52.2494	0
52.2535	1
52.2577	0
52.2619	2
52.2661	11
52.2702	0
52.2744	0
52.2786	0
52.2828	4
52.2869	2
52.2911	0
52.2953	1
52.2995	2
52.3036	7
52.3078	14
52.312	21
52.3162	16
52.3203	19
52.3245	14
52.3287	2
52.3329	3
52.3371	1
52.3412	1
52.3454	2
52.3496	2
52.3538	6
52.3579	9
52.3621	9
52.3663	2
52.3705	12
52.3747	15
52.3788	8
52.383	5
52.3872	0
52.3914	5
52.3955	9
52.3997	2
52.4039	18
52.4081	14
52.4123	1
52.4164	11
52.4206	6
52.4248	3
52.429	6
52.4332	9
52.4373	10
52.4415	18
52.4457	16
52.4499	8
52.4541	6
52.4583	13
52.4624	5
52.4666	0
52.4708	3
52.475	2
52.4792	3
52.4833	11
52.4875	8
52.4917	2
52.4959	4
52.5001	3
52.5043	2
52.5084	0
52.5126	0
52.5168	0
52.521	7
52.5252	10
52.5294	4
52.5336	1
52.5377	2
52.5419	4
52.5461	10
52.5503	6
52.5545	3
52.5587	1
52.5629	0
52.567	3
52.5712	6
52.5754	2
52.5796	2
52.5838	15
52.588	12
52.5922	0
52.5963	3
52.6005	3
52.6047	2
52.6089	4
52.6131	4
52.6173	5
52.6215	2
52.6257	6
52.6298	16
52.634	12
52.6382	3
52.6424	1
52.6466	3
52.6508	11
52.655	9
52.6592	12
52.6634	6
52.6676	5
52.6717	1
52.6759	2
52.6801	6
52.6843	6
52.6885	1
52.6927	1
52.6969	5
52.7011	14
52.7053	5
52.7095	0
52.7137	0
52.7178	9
52.722	9
52.7262	0
52.7304	0
52.7346	0
52.7388	6
52.743	9
52.7472	13
52.7514	6
52.7556	9
52.7598	3
52.764	3
52.7682	4
52.7724	1
52.7766	5
52.7807	6
52.7849	2
52.7891	2
52.7933	4
52.7975	5
52.8017	14
52.8059	12
52.8101	4
52.8143	3
52.8185	0
52.8227	2
52.8269	3
52.8311	0
52.8353	1
52.8395	16
52.8437	11
52.8479	1
52.8521	1
52.8563	6
52.8605	4
52.8647	4
52.8689	7
52.8731	15
52.8773	5
52.8815	12
52.8857	15
52.8899	4
52.8941	6
52.8983	2
52.9025	8
52.9067	7
52.9109	0
52.9151	3
52.9193	5
52.9235	3
52.9277	3
52.9319	9
52.9361	15
52.9403	22
52.9445	14
52.9487	4
52.9529	9
52.9571	12
52.9613	2
52.9655	10
52.9697	11
52.9739	3
52.9781	0
52.9823	1
52.9865	13
52.9907	6
52.9949	3
52.9991	3
53.0033	3
53.0075	6
53.0117	6
53.0159	1
53.0201	5
53.0243	8
53.0285	3
53.0327	0
53.0369	1
53.0411	0
53.0453	13
53.0495	10
53.0538	9
53.058	10
53.0622	9
53.0664	1
53.0706	4
53.0748	10
53.079	16
53.0832	16
53.0874	12
53.0916	6
53.0958	0
53.1	1
53.1042	7
53.1084	13
53.1126	9
53.1169	1
53.1211	4
53.1253	3
53.1295	6
53.1337	6
53.1379	4
53.1421	5
53.1463	5
53.1505	6
53.1547	12
53.1589	3
53.1631	0
53.1674	2
53.1716	8
53.1758	17
53.18	22
53.1842	9
53.1884	3
53.1926	3
53.1968	11
53.201	6
53.2053	7
53.2095	8
53.2137	8
53.2179	22
53.2221	14
53.2263	0
53.2305	0
53.2347	6
53.239	2
53.2432	1
53.2474	7
53.2516	10
53.2558	5
53.26	5
53.2642	5
53.2684	3
53.2727	8
53.2769	5
53.2811	7
53.2853	7
53.2895	12
53.2937	13
53.2979	5
53.3022	4
53.3064	6
53.3106	0
53.3148	0
53.319	0
53.3232	3
53.3275	4
53.3317	3
53.3359	4
53.3401	0
53.3443	10
53.3485	6
53.3528	1
53.357	0
53.3612	0
53.3654	9
53.3696	9
53.3738	1
53.3781	3
53.3823	8
53.3865	7
53.3907	11
53.3949	6
53.3992	1
53.4034	7
53.4076	10
53.4118	13
53.416	8
53.4203	8
53.4245	7
53.4287	2
53.4329	7
53.4371	3
53.4414	8
53.4456	6
53.4498	9
53.454	3
53.4582	0
53.4625	4
53.4667	12
53.4709	16
53.4751	10
53.4794	8
53.4836	13
53.4878	1
53.492	5
53.4962	5
53.5005	2
53.5047	2
53.5089	2
53.5131	4
53.5174	0
53.5216	1
53.5258	10
53.53	7
53.5343	0
53.5385	3
53.5427	16
53.5469	5
53.5512	3
53.5554	10
53.5596	15
53.5638	6
53.5681	15
53.5723	13
53.5765	8
53.5807	5
53.585	4
53.5892	4
53.5934	0
53.5976	2
53.6019	3
53.6061	11
53.6103	9
53.6146	7
53.6188	1
53.623	4
53.6272	1
53.6315	3
53.6357	5
53.6399	3
53.6441	10
53.6484	6
53.6526	11
53.6568	15
53.6611	6
53.6653	20
53.6695	14
53.6738	19
53.678	12
53.6822	7
53.6864	9
53.6907	6
53.6949	1
53.6991	0
53.7034	6
53.7076	2
53.7118	0
53.7161	0
53.7203	3
53.7245	12
53.7288	8
53.733	14
53.7372	18
53.7415	5
53.7457	6
53.7499	1
53.7542	3
53.7584	4
53.7626	4
53.7669	11
53.7711	4
53.7753	0
53.7796	1
53.7838	1
53.788	0
53.7923	3
53.7965	3
53.8007	8
53.805	19
53.8092	8
53.8134	0
53.8177	8
53.8219	9
53.8261	3
53.8304	1
53.8346	8
53.8388	4
53.8431	2
53.8473	0
53.8516	5
53.8558	7
53.86	14
53.8643	3
53.8685	0
53.8727	4
53.877	3
53.8812	0
53.8855	0
53.8897	2
53.8939	3
53.8982	5
53.9024	0
53.9067	1
53.9109	2
53.9151	1
53.9194	0
53.9236	1
53.9279	2
53.9321	3
53.9363	0
53.9406	5
53.9448	1
53.9491	2
53.9533	3
53.9575	1
53.9618	6
53.966	7
53.9703	8
53.9745	7
53.9787	5
53.983	5
53.9872	9
53.9915	9
53.9957	11
54	20
54.0042	16
54.0084	15
54.0127	14
54.0169	1
54.0212	2
54.0254	12
54.0297	19
54.0339	9
54.0381	15
54.0424	9
54.0466	5
54.0509	2
54.0551	0
54.0594	4
54.0636	8
54.0679	4
54.0721	1
54.0764	4
54.0806	0
54.0848	4
54.0891	10
54.0933	8
54.0976	4
54.1018	5
54.1061	3
54.1103	15
54.1146	7
54.1188	8
54.1231	9
54.1273	14
54.1316	17
54.1358	17
54.1401	10
54.1443	1
54.1486	5
54.1528	4
54.1571	0
54.1613	0
54.1656	4
54.1698	27
54.174	9
54.1783	0
54.1825	0
54.1868	5
54.191	10
54.1953	7
54.1996	3
54.2038	1
54.2081	5
54.2123	3
54.2166	9
54.2208	9
54.2251	1
54.2293	0
54.2336	5
54.2378	18
54.2421	6
54.2463	2
54.2506	5
54.2548	4
54.2591	1
54.2633	1
54.2676	7
54.2718	3
54.2761	7
54.2803	12
54.2846	4
54.2889	0
54.2931	1
54.2974	4
54.3016	3
54.3059	8
54.3101	6
54.3144	7
54.3186	19
54.3229	9
54.3271	0
54.3314	1
54.3357	7
54.3399	4
54.3442	0
54.3484	3
54.3527	16
54.3569	17
54.3612	2
54.3655	1
54.3697	0
54.374	8
54.3782	6
54.3825	0
54.3867	1
54.391	7
54.3953	4
54.3995	6
54.4038	2
54.408	7
54.4123	9
54.4165	8
54.4208	9
54.4251	5
54.4293	4
54.4336	3
54.4378	2
54.4421	0
54.4464	0
54.4506	3
54.4549	13
54.4591	5
54.4634	0
54.4677	8
54.4719	14
54.4762	3
54.4805	2
54.4847	3
54.489	4
54.4932	7
54.4975	2
54.5018	6
54.506	8
54.5103	20
54.5146	11
54.5188	7
54.5231	4
54.5273	7
54.5316	7
54.5359	4
54.5401	0
54.5444	0
54.5487	1
54.5529	6
54.5572	6
54.5615	5
54.5657	4
54.57	0
54.5743	4
54.5785	11
54.5828	9
54.587	3
54.5913	4
54.5956	14
54.5998	5
54.6041	3
54.6084	6
54.6126	3
54.6169	12
54.6212	5
54.6254	0
54.6297	0
54.634	0
54.6382	1
54.6425	10
54.6468	9
54.6511	0
54.6553	4
54.6596	3
54.6639	3
54.6681	3
54.6724	4
54.6767	1
54.6809	6
54.6852	15
54.6895	13
54.6937	7
54.698	5
54.7023	7
54.7066	27
54.7108	8
54.7151	0
54.7194	10
54.7236	8
54.7279	1
54.7322	2
54.7365	8
54.7407	15
54.745	5
54.7493	1
54.7535	1
54.7578	2
54.7621	0
54.7664	3
54.7706	9
54.7749	4
54.7792	6
54.7835	4
54.7877	6
54.792	4
54.7963	7
54.8005	0
54.8048	10
54.8091	2
54.8134	4
54.8176	6
54.8219	11
54.8262	2
54.8305	4
54.8347	5
54.839	2
54.8433	0
54.8476	0
54.8518	7
54.8561	19
54.8604	10
54.8647	0
54.869	3
54.8732	2
54.8775	4
54.8818	1
54.8861	11
54.8903	2
54.8946	8
54.8989	14
54.9032	11
54.9075	5
54.9117	1
54.916	2
54.9203	8
54.9246	2
54.9288	2
54.9331	8
54.9374	1
54.9417	13
54.946	8
54.9502	2
54.9545	13
54.9588	21
54.9631	22
54.9674	20
54.9716	18
54.9759	11
54.9802	4
54.9845	1
54.9888	7
54.9931	25
54.9973	11
55.0016	8
55.0059	23
55.0102	11
55.0145	0
55.0187	1
55.023	3
55.0273	2
55.0316	9
55.0359	16
55.0402	5
55.0444	1
55.0487	9
55.053	3
55.0573	3
55.0616	3
55.0659	16
55.0701	8
55.0744	13
55.0787	7
55.083	2
55.0873	3
55.0916	2
55.0959	7
55.1001	4
55.1044	8
55.1087	2
55.113	0
55.1173	3
55.1216	12
55.1259	3
55.1301	0
55.1344	3
55.1387	9
55.143	9
55.1473	2
55.1516	14
55.1559	7
55.1602	5
55.1644	8
55.1687	5
55.173	6
55.1773	4
55.1816	7
55.1859	13
55.1902	11
55.1945	4
55.1988	0
55.2031	9
55.2073	21
55.2116	15
55.2159	7
55.2202	5
55.2245	0
55.2288	3
55.2331	2
55.2374	6
55.2417	5
55.246	17
55.2502	19
55.2545	1
55.2588	3
55.2631	7
55.2674	1
55.2717	0
55.276	2
55.2803	1
55.2846	0
55.2889	4
55.2932	13
55.2975	8
55.3018	0
55.3061	0
55.3103	7
55.3146	14
55.3189	6
55.3232	0
55.3275	3
55.3318	13
55.3361	11
55.3404	1
55.3447	3
55.349	13
55.3533	4
55.3576	4
55.3619	5
55.3662	5
55.3705	13
55.3748	7
55.3791	8
55.3834	11
55.3877	5
55.392	11
55.3963	7
55.4006	5
55.4049	0
55.4092	0
55.4135	3
55.4177	7
55.422	10
55.4263	7
55.4306	8
55.4349	2
55.4392	2
55.4435	5
55.4478	4
55.4521	1
55.4564	4
55.4607	5
55.465	0
55.4693	0
55.4736	4
55.4779	5
55.4822	2
55.4865	0
55.4908	6
55.4951	6
55.4994	2
55.5037	6
55.508	2
55.5123	3
55.5166	7
55.521	11
55.5253	6
55.5296	1
55.5339	8
55.5382	7
55.5425	5
55.5468	5
55.5511	11
55.5554	8
55.5597	0
55.564	2
55.5683	4
55.5726	1
55.5769	0
55.5812	0
55.5855	6
55.5898	14
55.5941	11
55.5984	12
55.6027	9
55.607	10
55.6113	21
55.6156	18
55.6199	4
55.6243	2
55.6286	4
55.6329	4
55.6372	8
55.6415	1
55.6458	9
55.6501	15
55.6544	7
55.6587	8
55.663	14
55.6673	4
55.6716	0
55.6759	4
55.6802	7
55.6846	11
55.6889	11
55.6932	3
55.6975	5
55.7018	1
55.7061	2
55.7104	8
55.7147	6
55.719	5
55.7233	10
55.7276	23
55.732	13
55.7363	10
55.7406	4
55.7449	0
55.7492	6
55.7535	4
55.7578	0
55.7621	2
55.7664	5
55.7708	3
55.7751	9
55.7794	1
55.7837	0
55.788	0
55.7923	0
55.7966	2
55.8009	2
55.8053	19
55.8096	16
55.8139	2
55.8182	0
55.8225	0
55.8268	1
55.8311	5
55.8355	6
55.8398	6
55.8441	0
55.8484	3
55.8527	11
55.857	11
55.8613	14
55.8657	10
55.87	3
55.8743	6
55.8786	3
55.8829	9
55.8872	18
55.8916	14
55.8959	14
55.9002	11
55.9045	2
55.9088	0
55.9131	8
55.9175	10
55.9218	12
55.9261	4
55.9304	3
55.9347	6
55.939	8
55.9434	11
55.9477	6
55.952	3
55.9563	0
55.9606	0
55.965	6
55.9693	2
55.9736	2
55.9779	13
55.9822	19
55.9866	14
55.9909	4
55.9952	14
55.9995	7
56.0038	1
56.0082	6
56.0125	10
56.0168	8
56.0211	8
56.0254	11
56.0298	11
56.0341	5
56.0384	7
56.0427	0
56.0471	0
56.0514	5
56.0557	8
56.06	3
56.0643	5
56.0687	6
56.073	3
56.0773	0
56.0816	0
56.086	0
56.0903	2
56.0946	4
56.0989	4
56.1033	1
56.1076	0
56.1119	3
56.1162	11
56.1206	10
56.1249	11
56.1292	4
56.1335	1
56.1379	5
56.1422	10
56.1465	4
56.1508	16
56.1552	9
56.1595	0
56.1638	1
56.1681	3
56.1725	1
56.1768	6
56.1811	3
56.1855	7
56.1898	13
56.1941	8
56.1984	13
56.2028	20
56.2071	9
56.2114	4
56.2158	11
56.2201	10
56.2244	5
56.2287	5
56.2331	2
56.2374	2
56.2417	5
56.2461	3
56.2504	0
56.2547	0
56.2591	1
56.2634	9
56.2677	24
56.272	23
56.2764	11
56.2807	3
56.285	14
56.2894	5
56.2937	4
56.298	5
56.3024	6
56.3067	9
56.311	5
56.3154	10
56.3197	5
56.324	2
56.3284	3
56.3327	3
56.337	0
56.3414	0
56.3457	0
56.35	1
56.3544	6
56.3587	7
56.363	7
56.3674	11
56.3717	7
56.376	9
56.3804	8
56.3847	11
56.389	7
56.3934	0
56.3977	0
56.4021	5
56.4064	2
56.4107	11
56.4151	5
56.4194	2
56.4237	3
56.4281	0
56.4324	11
56.4367	8
56.4411	2
56.4454	5
56.4498	23
56.4541	6
56.4584	5
56.4628	10
56.4671	3
56.4715	6
56.4758	4
56.4801	6
56.4845	7
56.4888	8
56.4931	1
56.4975	0
56.5018	4
56.5062	8
56.5105	11
56.5149	6
56.5192	0
56.5235	1
56.5279	7
56.5322	9
56.5366	7
56.5409	6
56.5452	3
56.5496	9
56.5539	4
56.5583	1
56.5626	0
56.5669	8
56.5713	11
56.5756	8
56.58	3
56.5843	4
56.5887	15
56.593	9
56.5973	5
56.6017	2
56.606	9
56.6104	0
56.6147	1
56.6191	1
56.6234	0
56.6278	4
56.6321	8
56.6364	9
56.6408	1
56.6451	0
56.6495	6
56.6538	16
56.6582	7
56.6625	12
56.6669	10
56.6712	9
56.6756	1
56.6799	0
56.6843	3
56.6886	3
56.6929	0
56.6973	3
56.7016	3
56.706	0
56.7103	9
56.7147	4
56.719	3
56.7234	2
56.7277	2
56.7321	18
56.7364	16
56.7408	15
56.7451	17
56.7495	13
56.7538	12
56.7582	4
56.7625	0
56.7669	4
56.7712	8
56.7756	13
56.7799	4
56.7843	4
56.7886	7
56.793	1
56.7973	11
56.8017	12
56.806	2
56.8104	2
56.8147	9
56.8191	22
56.8234	11
56.8278	7
56.8321	0
56.8365	0
56.8409	5
56.8452	0
56.8496	6
56.8539	10
56.8583	2
56.8626	0
56.867	6
56.8713	4
56.8757	1
56.88	5
56.8844	0
56.8887	5
56.8931	2
56.8975	1
56.9018	1
56.9062	0
56.9105	0
56.9149	7
56.9192	7
56.9236	0
56.9279	0
56.9323	3
56.9367	5
56.941	7
56.9454	19
56.9497	32
56.9541	8
56.9584	8
56.9628	11
56.9672	16
56.9715	21
56.9759	9
56.9802	1
56.9846	8
56.989	6
56.9933	12
56.9977	3
57.002	4
57.0064	19
57.0107	17
57.0151	3
57.0195	2
57.0238	0
57.0282	0
57.0325	0
57.0369	0
57.0413	10
57.0456	31
57.05	27
57.0543	12
57.0587	4
57.0631	0
57.0674	14
57.0718	14
57.0762	5
57.0805	5
57.0849	3
57.0892	2
57.0936	3
57.098	7
57.1023	6
57.1067	7
57.1111	1
57.1154	6
57.1198	4
57.1241	1
57.1285	7
57.1329	22
57.1372	14
57.1416	0
57.146	10
57.1503	10
57.1547	4
57.1591	4
57.1634	7
57.1678	0
57.1722	6
57.1765	13
57.1809	11
57.1853	9
57.1896	5
57.194	1
57.1984	7
57.2027	8
57.2071	3
57.2115	4
57.2158	16
57.2202	6
57.2246	11
57.2289	10
57.2333	6
57.2377	8
57.242	1
57.2464	0
57.2508	2
57.2551	6
57.2595	1
57.2639	4
57.2682	8
57.2726	13
57.277	6
57.2814	4
57.2857	9
57.2901	7
57.2945	7
57.2988	8
57.3032	4
57.3076	4
57.3119	14
57.3163	13
57.3207	3
57.3251	4
57.3294	9
57.3338	10
57.3382	6
57.3425	1
57.3469	0
57.3513	0
57.3557	1
57.36	8
57.3644	4
57.3688	1
57.3732	0
57.3775	11
57.3819	8
57.3863	7
57.3907	10
57.395	14
57.3994	8
57.4038	6
57.4081	10
57.4125	10
57.4169	15
57.4213	14
57.4256	18
57.43	8
57.4344	6
57.4388	1
57.4431	7
57.4475	3
57.4519	0
57.4563	0
57.4607	3
57.465	4
57.4694	7
57.4738	8
57.4782	5
57.4825	4
57.4869	0
57.4913	3
57.4957	5
57.5001	14
57.5044	9
57.5088	4
57.5132	10
57.5176	9
57.5219	7
57.5263	13
57.5307	6
57.5351	10
57.5395	5
57.5438	4
57.5482	1
57.5526	3
57.557	7
57.5614	17
57.5657	9
57.5701	4
57.5745	0
57.5789	2
57.5833	14
57.5876	16
57.592	2
57.5964	9
57.6008	5
57.6052	3
57.6096	2
57.6139	0
57.6183	0
57.6227	6
57.6271	3
57.6315	6
57.6359	6
57.6402	5
57.6446	1
57.649	1
57.6534	9
57.6578	7
57.6622	0
57.6665	0
57.6709	1
57.6753	3
57.6797	19
57.6841	12
57.6885	2
57.6929	2
57.6972	9
57.7016	3
57.706	9
57.7104	9
57.7148	6
57.7192	7
57.7236	20
57.7279	11
57.7323	11
57.7367	9
57.7411	12
57.7455	6
57.7499	7
57.7543	9
57.7587	5
57.763	7
57.7674	2
57.7718	0
57.7762	0
57.7806	7
57.785	14
57.7894	8
57.7938	13
57.7981	7
57.8025	13
57.8069	10
57.8113	4
57.8157	0
57.8201	3
57.8245	11
57.8289	2
57.8333	6
57.8377	5
57.8421	4
57.8464	5
57.8508	2
57.8552	13
57.8596	10
57.864	5
57.8684	12
57.8728	22
57.8772	30
57.8816	20
57.886	6
57.8904	0
57.8948	0
57.8992	0
57.9035	3
57.9079	11
57.9123	8
57.9167	5
57.9211	2
57.9255	4
57.9299	2
57.9343	5
57.9387	5
57.9431	0
57.9475	0
57.9519	4
57.9563	7
57.9607	13
57.9651	10
57.9695	9
57.9739	1
57.9783	2
57.9827	6
57.9871	5
57.9914	2
57.9958	13
58.0002	14
58.0046	2
58.009	4
58.0134	21
58.0178	16
58.0222	33
58.0266	53
58.031	27
58.0354	19
58.0398	22
58.0442	3
58.0486	3
58.053	4
58.0574	5
58.0618	4
58.0662	8
58.0706	7
58.075	4
58.0794	8
58.0838	10
58.0882	6
58.0926	10
58.097	8
58.1014	3
58.1058	0
58.1102	0
58.1146	1
58.119	2
58.1234	5
58.1278	5
58.1322	4
58.1366	2
58.141	2
58.1454	13
58.1498	17
58.1542	0
58.1586	0
58.163	3
58.1675	6
58.1719	5
58.1763	2
58.1807	0
58.1851	0
58.1895	0
58.1939	4
58.1983	12
58.2027	7
58.2071	13
58.2115	1
58.2159	0
58.2203	8
58.2247	1
58.2291	4
58.2335	4
58.2379	9
58.2423	3
58.2467	1
58.2511	0
58.2556	12
58.26	4
58.2644	1
58.2688	0
58.2732	3
58.2776	8
58.282	9
58.2864	15
58.2908	1
58.2952	3
58.2996	0
58.304	5
58.3084	5
58.3129	2
58.3173	5
58.3217	2
58.3261	7
58.3305	6
58.3349	5
58.3393	6
58.3437	7
58.3481	4
58.3525	4
58.357	3
58.3614	8
58.3658	7
58.3702	3
58.3746	3
58.379	14
58.3834	10
58.3878	9
58.3922	17
58.3967	12
58.4011	6
58.4055	6
58.4099	2
58.4143	15
58.4187	16
58.4231	6
58.4275	1
58.432	7
58.4364	13
58.4408	2
58.4452	6
58.4496	7
58.454	1
58.4584	7
58.4629	8
58.4673	2
58.4717	6
58.4761	4
58.4805	0
58.4849	0
[truncated: 74,480 more rows]

## Sheet: ExtendedData7d
m/z	TIC
49.9996	0
50.0037	0
50.0078	3
50.0118	3
50.0159	0
50.02	0
50.0241	0
50.0282	0
50.0323	1
50.0363	0
50.0404	0
50.0445	0
50.0486	0
50.0527	0
50.0568	4
50.0608	5
50.0649	1
50.069	0
50.0731	1
50.0772	5
50.0813	1
50.0854	0
50.0894	0
50.0935	0
50.0976	0
50.1017	0
50.1058	0
50.1099	0
50.114	0
50.1181	0
50.1221	0
50.1262	0
50.1303	0
50.1344	3
50.1385	4
50.1426	0
50.1467	0
50.1508	0
50.1549	0
50.1589	0
50.163	0
50.1671	2
50.1712	2
50.1753	0
50.1794	0
50.1835	0
50.1876	0
50.1917	5
50.1957	0
50.1998	0
50.2039	0
50.208	0
50.2121	0
50.2162	0
50.2203	6
50.2244	4
50.2285	0
50.2326	0
50.2367	0
50.2408	0
50.2448	0
50.2489	0
50.253	2
50.2571	6
50.2612	1
50.2653	0
50.2694	0
50.2735	0
50.2776	0
50.2817	0
50.2858	0
50.2899	0
50.294	0
50.2981	0
50.3022	1
50.3063	5
50.3104	4
50.3144	0
50.3185	0
50.3226	0
50.3267	0
50.3308	1
50.3349	0
50.339	0
50.3431	0
50.3472	0
50.3513	0
50.3554	0
50.3595	1
50.3636	1
50.3677	0
50.3718	0
50.3759	0
50.38	0
50.3841	0
50.3882	0
50.3923	0
50.3964	0
50.4005	0
50.4046	0
50.4087	1
50.4128	0
50.4169	0
50.421	0
50.4251	0
50.4292	0
50.4333	0
50.4374	11
50.4415	10
50.4456	0
50.4497	0
50.4538	2
50.4579	3
50.462	0
50.4661	0
50.4702	0
50.4743	1
50.4784	1
50.4825	0
50.4866	0
50.4907	0
50.4948	0
50.4989	2
50.503	0
50.5071	2
50.5112	1
50.5153	0
50.5194	0
50.5235	0
50.5276	0
50.5317	7
50.5358	3
50.54	0
50.5441	0
50.5482	0
50.5523	0
50.5564	0
50.5605	0
50.5646	0
50.5687	0
50.5728	0
50.5769	0
50.581	0
50.5851	0
50.5892	0
50.5933	0
50.5974	0
50.6015	0
50.6056	0
50.6098	0
50.6139	1
50.618	0
50.6221	0
50.6262	0
50.6303	0
50.6344	0
50.6385	0
50.6426	0
50.6467	0
50.6508	0
50.6549	0
50.6591	1
50.6632	0
50.6673	0
50.6714	0
50.6755	0
50.6796	0
50.6837	0
50.6878	0
50.6919	2
50.696	2
50.7002	0
50.7043	1
50.7084	0
50.7125	0
50.7166	1
50.7207	0
50.7248	0
50.7289	0
50.7331	0
50.7372	0
50.7413	0
50.7454	3
50.7495	2
50.7536	0
50.7577	0
50.7618	0
50.766	0
50.7701	0
50.7742	0
50.7783	1
50.7824	4
50.7865	0
50.7906	0
50.7948	0
50.7989	4
50.803	3
50.8071	1
50.8112	1
50.8153	0
50.8194	0
50.8236	0
50.8277	0
50.8318	0
50.8359	2
50.84	6
50.8441	8
50.8483	1
50.8524	0
50.8565	0
50.8606	0
50.8647	0
50.8689	0
50.873	0
50.8771	0
50.8812	0
50.8853	0
50.8894	0
50.8936	0
50.8977	1
50.9018	0
50.9059	0
50.91	0
50.9142	0
50.9183	2
50.9224	1
50.9265	0
50.9306	0
50.9348	0
50.9389	0
50.943	0
50.9471	0
50.9512	0
50.9554	0
50.9595	0
50.9636	0
50.9677	0
50.9719	0
50.976	3
50.9801	9
50.9842	3
50.9883	0
50.9925	0
50.9966	0
51.0007	0
51.0048	0
51.009	0
51.0131	0
51.0172	0
51.0213	0
51.0255	0
51.0296	0
51.0337	0
51.0378	0
51.042	0
51.0461	1
51.0502	2
51.0543	1
51.0585	1
51.0626	1
51.0667	0
51.0708	0
51.075	0
51.0791	0
51.0832	0
51.0873	0
51.0915	0
51.0956	6
51.0997	4
51.1038	0
51.108	0
51.1121	1
51.1162	0
51.1204	0
51.1245	0
51.1286	1
51.1327	0
51.1369	0
51.141	0
51.1451	0
51.1493	0
51.1534	0
51.1575	2
51.1616	5
51.1658	0
51.1699	0
51.174	0
51.1782	0
51.1823	0
51.1864	0
51.1906	0
51.1947	0
51.1988	0
51.203	0
51.2071	0
51.2112	0
51.2153	0
51.2195	0
51.2236	0
51.2277	0
51.2319	0
51.236	0
51.2401	0
51.2443	0
51.2484	0
51.2525	0
51.2567	0
51.2608	0
51.2649	0
51.2691	0
51.2732	1
51.2773	1
51.2815	0
51.2856	6
51.2898	5
51.2939	0
51.298	0
51.3022	0
51.3063	0
51.3104	0
51.3146	0
51.3187	0
51.3228	0
51.327	0
51.3311	0
51.3352	0
51.3394	0
51.3435	0
51.3477	0
51.3518	0
51.3559	0
51.3601	0
51.3642	0
51.3683	0
51.3725	0
51.3766	0
51.3808	0
51.3849	4
51.389	1
51.3932	0
51.3973	0
51.4015	0
51.4056	0
51.4097	3
51.4139	3
51.418	0
51.4222	0
51.4263	0
51.4304	2
51.4346	2
51.4387	0
51.4429	0
51.447	0
51.4511	0
51.4553	0
51.4594	0
51.4636	0
51.4677	0
51.4719	0
51.476	0
51.4801	0
51.4843	0
51.4884	0
51.4926	0
51.4967	0
51.5009	0
51.505	3
51.5091	3
51.5133	0
51.5174	4
51.5216	4
51.5257	0
51.5299	0
51.534	1
51.5381	1
51.5423	4
51.5464	3
51.5506	3
51.5547	0
51.5589	6
51.563	8
51.5672	1
51.5713	0
51.5755	0
51.5796	0
51.5838	0
51.5879	0
51.592	0
51.5962	0
51.6003	0
51.6045	0
51.6086	0
51.6128	0
51.6169	0
51.6211	0
51.6252	0
51.6294	0
51.6335	0
51.6377	0
51.6418	1
51.646	1
51.6501	0
51.6543	0
51.6584	0
51.6626	0
51.6667	0
51.6709	0
51.675	0
51.6792	0
51.6833	5
51.6875	10
51.6916	2
51.6958	0
51.6999	0
51.7041	0
51.7082	0
51.7124	0
51.7165	0
51.7207	0
51.7248	2
51.729	3
51.7331	0
51.7373	0
51.7415	0
51.7456	5
51.7498	4
51.7539	0
51.7581	0
51.7622	1
51.7664	0
51.7705	0
51.7747	5
51.7788	8
51.783	6
51.7871	3
51.7913	7
51.7955	1
51.7996	0
51.8038	0
51.8079	0
51.8121	2
51.8162	2
51.8204	0
51.8245	0
51.8287	0
51.8329	0
51.837	0
51.8412	6
51.8453	1
51.8495	0
51.8536	0
51.8578	0
51.862	0
51.8661	0
51.8703	0
51.8744	0
51.8786	0
51.8828	0
51.8869	0
51.8911	0
51.8952	0
51.8994	1
51.9036	0
51.9077	0
51.9119	0
51.916	0
51.9202	0
51.9244	0
51.9285	0
51.9327	0
51.9368	0
51.941	0
51.9452	0
51.9493	0
51.9535	0
51.9576	0
51.9618	0
51.966	0
51.9701	0
51.9743	0
51.9785	0
51.9826	0
51.9868	0
51.9909	1
51.9951	0
51.9993	0
52.0034	6
52.0076	9
52.0118	0
52.0159	0
52.0201	2
52.0243	0
52.0284	5
52.0326	4
52.0367	0
52.0409	1
52.0451	2
52.0492	0
52.0534	1
52.0576	3
52.0617	1
52.0659	4
52.0701	2
52.0742	0
52.0784	0
52.0826	0
52.0867	1
52.0909	0
52.0951	0
52.0992	0
52.1034	5
52.1076	12
52.1117	4
52.1159	0
52.1201	1
52.1242	0
52.1284	0
52.1326	4
52.1368	2
52.1409	0
52.1451	0
52.1493	2
52.1534	0
52.1576	1
52.1618	5
52.1659	7
52.1701	0
52.1743	0
52.1784	0
52.1826	0
52.1868	0
52.191	0
52.1951	0
52.1993	0
52.2035	0
52.2076	0
52.2118	1
52.216	0
52.2202	0
52.2243	0
52.2285	0
52.2327	0
52.2369	0
52.241	0
52.2452	0
52.2494	0
52.2535	0
52.2577	0
52.2619	0
52.2661	0
52.2702	0
52.2744	0
52.2786	0
52.2828	0
52.2869	0
52.2911	5
52.2953	1
52.2995	0
52.3036	0
52.3078	0
52.312	0
52.3162	0
52.3203	2
52.3245	4
52.3287	0
52.3329	0
52.3371	0
52.3412	0
52.3454	1
52.3496	0
52.3538	0
52.3579	0
52.3621	0
52.3663	0
52.3705	0
52.3747	0
52.3788	0
52.383	0
52.3872	0
52.3914	0
52.3955	0
52.3997	0
52.4039	1
52.4081	0
52.4123	0
52.4164	0
52.4206	0
52.4248	0
52.429	0
52.4332	0
52.4373	0
52.4415	0
52.4457	2
52.4499	4
52.4541	3
52.4583	4
52.4624	1
52.4666	0
52.4708	0
52.475	0
52.4792	0
52.4833	0
52.4875	0
52.4917	0
52.4959	1
52.5001	4
52.5043	1
52.5084	1
52.5126	0
52.5168	0
52.521	0
52.5252	1
52.5294	1
52.5336	0
52.5377	0
52.5419	0
52.5461	0
52.5503	0
52.5545	0
52.5587	0
52.5629	0
52.567	0
52.5712	0
52.5754	0
52.5796	0
52.5838	1
52.588	0
52.5922	0
52.5963	2
52.6005	4
52.6047	1
52.6089	0
52.6131	0
52.6173	0
52.6215	0
52.6257	0
52.6298	1
52.634	5
52.6382	1
52.6424	0
52.6466	0
52.6508	0
52.655	0
52.6592	0
52.6634	0
52.6676	0
52.6717	0
52.6759	0
52.6801	0
52.6843	0
52.6885	0
52.6927	0
52.6969	0
52.7011	0
52.7053	0
52.7095	0
52.7137	0
52.7178	0
52.722	0
52.7262	6
52.7304	2
52.7346	0
52.7388	0
52.743	0
52.7472	0
52.7514	6
52.7556	5
52.7598	0
52.764	1
52.7682	0
52.7724	0
52.7766	0
52.7807	0
52.7849	0
52.7891	1
52.7933	3
52.7975	0
52.8017	0
52.8059	0
52.8101	1
52.8143	3
52.8185	1
52.8227	0
52.8269	0
52.8311	3
52.8353	0
52.8395	0
52.8437	0
52.8479	0
52.8521	0
52.8563	0
52.8605	0
52.8647	0
52.8689	0
52.8731	0
52.8773	0
52.8815	0
52.8857	0
52.8899	0
52.8941	0
52.8983	0
52.9025	0
52.9067	0
52.9109	1
52.9151	0
52.9193	0
52.9235	0
52.9277	0
52.9319	4
52.9361	3
52.9403	0
52.9445	0
52.9487	0
52.9529	0
52.9571	0
52.9613	0
52.9655	0
52.9697	0
52.9739	0
52.9781	0
52.9823	0
52.9865	0
52.9907	0
52.9949	0
52.9991	3
53.0033	0
53.0075	0
53.0117	0
53.0159	0
53.0201	0
53.0243	0
53.0285	0
53.0327	0
53.0369	0
53.0411	0
53.0453	0
53.0495	0
53.0538	0
53.058	0
53.0622	0
53.0664	0
53.0706	0
53.0748	0
53.079	0
53.0832	0
53.0874	0
53.0916	0
53.0958	0
53.1	1
53.1042	7
53.1084	2
53.1126	0
53.1169	0
53.1211	0
53.1253	0
53.1295	0
53.1337	6
53.1379	3
53.1421	0
53.1463	2
53.1505	2
53.1547	5
53.1589	2
53.1631	1
53.1674	0
53.1716	0
53.1758	0
53.18	0
53.1842	0
53.1884	0
53.1926	0
53.1968	0
53.201	0
53.2053	0
53.2095	1
53.2137	4
53.2179	0
53.2221	1
53.2263	0
53.2305	0
53.2347	0
53.239	0
53.2432	0
53.2474	0
53.2516	0
53.2558	0
53.26	0
53.2642	0
53.2684	0
53.2727	0
53.2769	0
53.2811	0
53.2853	0
53.2895	0
53.2937	0
53.2979	0
53.3022	4
53.3064	1
53.3106	4
53.3148	4
53.319	2
53.3232	3
53.3275	8
53.3317	3
53.3359	0
53.3401	0
53.3443	0
53.3485	0
53.3528	0
53.357	0
53.3612	0
53.3654	0
53.3696	0
53.3738	0
53.3781	0
53.3823	0
53.3865	0
53.3907	0
53.3949	0
53.3992	0
53.4034	0
53.4076	0
53.4118	0
53.416	0
53.4203	8
53.4245	6
53.4287	0
53.4329	0
53.4371	0
53.4414	0
53.4456	1
53.4498	0
53.454	0
53.4582	0
53.4625	1
53.4667	4
53.4709	0
53.4751	2
53.4794	3
53.4836	0
53.4878	3
53.492	1
53.4962	0
53.5005	0
53.5047	0
53.5089	0
53.5131	1
53.5174	7
53.5216	4
53.5258	0
53.53	0
53.5343	0
53.5385	0
53.5427	0
53.5469	0
53.5512	0
53.5554	0
53.5596	0
53.5638	0
53.5681	0
53.5723	0
53.5765	5
53.5807	3
53.585	2
53.5892	0
53.5934	0
53.5976	0
53.6019	0
53.6061	4
53.6103	1
53.6146	0
53.6188	0
53.623	0
53.6272	1
53.6315	0
53.6357	3
53.6399	2
53.6441	0
53.6484	0
53.6526	0
53.6568	0
53.6611	0
53.6653	0
53.6695	0
53.6738	0
53.678	0
53.6822	0
53.6864	0
53.6907	0
53.6949	0
53.6991	0
53.7034	0
53.7076	0
53.7118	4
53.7161	7
53.7203	4
53.7245	0
53.7288	0
53.733	0
53.7372	0
53.7415	0
53.7457	0
53.7499	0
53.7542	0
53.7584	2
53.7626	0
53.7669	1
53.7711	0
53.7753	1
53.7796	0
53.7838	0
53.788	0
53.7923	0
53.7965	0
53.8007	0
53.805	0
53.8092	0
53.8134	0
53.8177	0
53.8219	0
53.8261	0
53.8304	5
53.8346	1
53.8388	0
53.8431	0
53.8473	0
53.8516	0
53.8558	0
53.86	0
53.8643	0
53.8685	0
53.8727	2
53.877	0
53.8812	0
53.8855	0
53.8897	0
53.8939	0
53.8982	0
53.9024	0
53.9067	0
53.9109	0
53.9151	0
53.9194	2
53.9236	2
53.9279	0
53.9321	0
53.9363	0
53.9406	1
53.9448	0
53.9491	0
53.9533	0
53.9575	0
53.9618	0
53.966	0
53.9703	0
53.9745	0
53.9787	0
53.983	0
53.9872	0
53.9915	0
53.9957	0
54	0
54.0042	0
54.0084	0
54.0127	1
54.0169	0
54.0212	0
54.0254	0
54.0297	0
54.0339	0
54.0381	0
54.0424	0
54.0466	3
54.0509	6
54.0551	2
54.0594	1
54.0636	0
54.0679	0
54.0721	0
54.0764	2
54.0806	1
54.0848	0
54.0891	5
54.0933	6
54.0976	1
54.1018	0
54.1061	0
54.1103	0
54.1146	0
54.1188	0
54.1231	0
54.1273	0
54.1316	0
54.1358	0
54.1401	0
54.1443	2
54.1486	3
54.1528	0
54.1571	1
54.1613	0
54.1656	0
54.1698	0
54.174	0
54.1783	0
54.1825	0
54.1868	0
54.191	0
54.1953	0
54.1996	0
54.2038	1
54.2081	1
54.2123	2
54.2166	8
54.2208	0
54.2251	0
54.2293	0
54.2336	0
54.2378	0
54.2421	1
54.2463	0
54.2506	0
54.2548	0
54.2591	0
54.2633	0
54.2676	0
54.2718	0
54.2761	0
54.2803	0
54.2846	0
54.2889	0
54.2931	0
54.2974	0
54.3016	0
54.3059	0
54.3101	0
54.3144	0
54.3186	0
54.3229	0
54.3271	0
54.3314	0
54.3357	0
54.3399	0
54.3442	1
54.3484	0
54.3527	0
54.3569	0
54.3612	0
54.3655	0
54.3697	0
54.374	0
54.3782	0
54.3825	0
54.3867	0
54.391	0
54.3953	3
54.3995	0
54.4038	5
54.408	2
54.4123	0
54.4165	0
54.4208	0
54.4251	0
54.4293	2
54.4336	2
54.4378	0
54.4421	0
54.4464	3
54.4506	0
54.4549	0
54.4591	0
54.4634	4
54.4677	2
54.4719	0
54.4762	0
54.4805	0
54.4847	0
54.489	0
54.4932	0
54.4975	0
54.5018	0
54.506	0
54.5103	0
54.5146	0
54.5188	0
54.5231	0
54.5273	0
54.5316	1
54.5359	2
54.5401	8
54.5444	9
54.5487	2
54.5529	0
54.5572	0
54.5615	0
54.5657	5
54.57	2
54.5743	0
54.5785	0
54.5828	0
54.587	8
54.5913	5
54.5956	0
54.5998	0
54.6041	0
54.6084	0
54.6126	6
54.6169	10
54.6212	3
54.6254	5
54.6297	8
54.634	0
54.6382	0
54.6425	0
54.6468	0
54.6511	0
54.6553	2
54.6596	0
54.6639	0
54.6681	0
54.6724	0
54.6767	0
54.6809	0
54.6852	0
54.6895	0
54.6937	0
54.698	0
54.7023	0
54.7066	0
54.7108	0
54.7151	0
54.7194	0
54.7236	0
54.7279	0
54.7322	0
54.7365	0
54.7407	0
54.745	0
54.7493	0
54.7535	0
54.7578	0
54.7621	0
54.7664	0
54.7706	0
54.7749	0
54.7792	0
54.7835	2
54.7877	2
54.792	0
54.7963	0
54.8005	8
54.8048	6
54.8091	0
54.8134	0
54.8176	0
54.8219	0
54.8262	0
54.8305	0
54.8347	6
54.839	6
54.8433	0
54.8476	0
54.8518	0
54.8561	0
54.8604	0
54.8647	0
54.869	0
54.8732	0
54.8775	0
54.8818	0
54.8861	0
54.8903	0
54.8946	0
54.8989	0
54.9032	0
54.9075	0
54.9117	0
54.916	0
54.9203	3
54.9246	0
54.9288	0
54.9331	3
54.9374	0
54.9417	0
54.946	0
54.9502	0
54.9545	0
54.9588	0
54.9631	0
54.9674	0
54.9716	0
54.9759	0
54.9802	0
54.9845	0
54.9888	0
54.9931	0
54.9973	0
55.0016	7
55.0059	5
55.0102	1
55.0145	2
55.0187	0
55.023	0
55.0273	0
55.0316	0
55.0359	0
55.0402	0
55.0444	0
55.0487	0
55.053	0
55.0573	0
55.0616	0
55.0659	0
55.0701	0
55.0744	0
55.0787	0
55.083	0
55.0873	0
55.0916	0
55.0959	0
55.1001	0
55.1044	0
55.1087	0
55.113	0
55.1173	0
55.1216	0
55.1259	0
55.1301	0
55.1344	0
55.1387	0
55.143	0
55.1473	0
55.1516	0
55.1559	1
55.1602	1
55.1644	0
55.1687	0
55.173	0
55.1773	0
55.1816	0
55.1859	0
55.1902	0
55.1945	0
55.1988	0
55.2031	3
55.2073	2
55.2116	0
55.2159	0
55.2202	0
55.2245	0
55.2288	0
55.2331	0
55.2374	0
55.2417	2
55.246	0
55.2502	0
55.2545	0
55.2588	0
55.2631	2
55.2674	12
55.2717	6
55.276	0
55.2803	0
55.2846	0
55.2889	0
55.2932	0
55.2975	0
55.3018	0
55.3061	0
55.3103	0
55.3146	0
55.3189	0
55.3232	7
55.3275	2
55.3318	0
55.3361	0
55.3404	0
55.3447	0
55.349	0
55.3533	0
55.3576	0
55.3619	0
55.3662	0
55.3705	0
55.3748	0
55.3791	0
55.3834	0
55.3877	1
55.392	0
55.3963	0
55.4006	0
55.4049	3
55.4092	6
55.4135	0
55.4177	0
55.422	0
55.4263	1
55.4306	0
55.4349	0
55.4392	0
55.4435	0
55.4478	1
55.4521	1
55.4564	0
55.4607	1
55.465	4
55.4693	1
55.4736	0
55.4779	0
55.4822	0
55.4865	0
55.4908	0
55.4951	0
55.4994	0
55.5037	0
55.508	3
55.5123	6
55.5166	2
55.521	0
55.5253	0
55.5296	0
55.5339	0
55.5382	0
55.5425	0
55.5468	0
55.5511	0
55.5554	0
55.5597	0
55.564	0
55.5683	0
55.5726	0
55.5769	0
55.5812	0
55.5855	0
55.5898	3
55.5941	7
55.5984	3
55.6027	0
55.607	0
55.6113	0
55.6156	4
55.6199	3
55.6243	0
55.6286	0
55.6329	6
55.6372	10
55.6415	2
55.6458	0
55.6501	0
55.6544	0
55.6587	0
55.663	0
55.6673	0
55.6716	0
55.6759	0
55.6802	0
55.6846	0
55.6889	0
55.6932	3
55.6975	4
55.7018	0
55.7061	0
55.7104	0
55.7147	0
55.719	0
55.7233	0
55.7276	0
55.732	0
55.7363	0
55.7406	0
55.7449	0
55.7492	0
55.7535	0
55.7578	0
55.7621	0
55.7664	0
55.7708	2
55.7751	4
55.7794	0
55.7837	0
55.788	0
55.7923	0
55.7966	0
55.8009	0
55.8053	0
55.8096	4
55.8139	2
55.8182	0
55.8225	1
55.8268	0
55.8311	0
55.8355	0
55.8398	2
55.8441	1
55.8484	0
55.8527	0
55.857	0
55.8613	0
55.8657	0
55.87	0
55.8743	0
55.8786	0
55.8829	0
55.8872	5
55.8916	5
55.8959	0
55.9002	0
55.9045	0
55.9088	0
55.9131	0
55.9175	0
55.9218	0
55.9261	0
55.9304	0
55.9347	0
55.939	0
55.9434	0
55.9477	0
55.952	0
55.9563	0
55.9606	0
55.965	0
55.9693	0
55.9736	0
55.9779	0
55.9822	0
55.9866	0
55.9909	0
55.9952	0
55.9995	0
56.0038	0
56.0082	0
56.0125	0
56.0168	0
56.0211	0
56.0254	0
56.0298	0
56.0341	3
56.0384	4
56.0427	0
56.0471	0
56.0514	3
56.0557	6
56.06	0
56.0643	5
56.0687	10
56.073	2
56.0773	8
56.0816	4
56.086	0
56.0903	0
56.0946	0
56.0989	0
56.1033	0
56.1076	0
56.1119	0
56.1162	0
56.1206	0
56.1249	0
56.1292	0
56.1335	0
56.1379	1
56.1422	4
56.1465	3
56.1508	0
56.1552	0
56.1595	0
56.1638	0
56.1681	0
56.1725	0
56.1768	1
56.1811	10
56.1855	8
56.1898	5
56.1941	0
56.1984	0
56.2028	0
56.2071	0
56.2114	1
56.2158	0
56.2201	3
56.2244	3
56.2287	1
56.2331	1
56.2374	4
56.2417	0
56.2461	6
56.2504	16
56.2547	5
56.2591	1
56.2634	0
56.2677	0
56.272	4
56.2764	3
56.2807	0
56.285	0
56.2894	0
56.2937	0
56.298	4
56.3024	1
56.3067	0
56.311	0
56.3154	0
56.3197	0
56.324	0
56.3284	0
56.3327	0
56.337	0
56.3414	0
56.3457	0
56.35	1
56.3544	0
56.3587	0
56.363	1
56.3674	1
56.3717	4
56.376	7
56.3804	5
56.3847	2
56.389	0
56.3934	0
56.3977	5
56.4021	0
56.4064	0
56.4107	1
56.4151	0
56.4194	0
56.4237	0
56.4281	0
56.4324	0
56.4367	1
56.4411	0
56.4454	0
56.4498	0
56.4541	0
56.4584	0
56.4628	0
56.4671	0
56.4715	0
56.4758	0
56.4801	0
56.4845	0
56.4888	1
56.4931	0
56.4975	0
56.5018	0
56.5062	1
56.5105	0
56.5149	0
56.5192	0
56.5235	1
56.5279	3
56.5322	0
56.5366	0
56.5409	0
56.5452	4
56.5496	3
56.5539	2
56.5583	0
56.5626	2
56.5669	1
56.5713	0
56.5756	0
56.58	0
56.5843	0
56.5887	0
56.593	1
56.5973	0
56.6017	0
56.606	0
56.6104	0
56.6147	0
56.6191	0
56.6234	0
56.6278	0
56.6321	0
56.6364	0
56.6408	0
56.6451	0
56.6495	0
56.6538	0
56.6582	0
56.6625	0
56.6669	0
56.6712	0
56.6756	4
56.6799	3
56.6843	0
56.6886	0
56.6929	0
56.6973	2
56.7016	4
56.706	0
56.7103	0
56.7147	0
56.719	0
56.7234	1
56.7277	0
56.7321	3
56.7364	1
56.7408	10
56.7451	17
56.7495	5
56.7538	5
56.7582	9
56.7625	3
56.7669	0
56.7712	0
56.7756	0
56.7799	0
56.7843	0
56.7886	2
56.793	0
56.7973	0
56.8017	0
56.806	0
56.8104	0
56.8147	0
56.8191	0
56.8234	0
56.8278	0
56.8321	0
56.8365	0
56.8409	4
56.8452	3
56.8496	1
56.8539	0
56.8583	4
56.8626	1
56.867	0
56.8713	0
56.8757	0
56.88	0
56.8844	0
56.8887	0
56.8931	0
56.8975	0
56.9018	0
56.9062	0
56.9105	0
56.9149	0
56.9192	7
56.9236	4
56.9279	0
56.9323	0
56.9367	0
56.941	0
56.9454	0
56.9497	0
56.9541	0
56.9584	2
56.9628	6
56.9672	0
56.9715	0
56.9759	0
56.9802	1
56.9846	0
56.989	0
56.9933	0
56.9977	0
57.002	0
57.0064	0
57.0107	0
57.0151	0
57.0195	0
57.0238	0
57.0282	0
57.0325	1
57.0369	0
57.0413	1
57.0456	8
57.05	6
57.0543	0
57.0587	0
57.0631	6
57.0674	5
57.0718	0
57.0762	0
57.0805	0
57.0849	3
57.0892	2
57.0936	1
57.098	2
57.1023	0
57.1067	0
57.1111	0
57.1154	0
57.1198	0
57.1241	0
57.1285	0
57.1329	0
57.1372	0
57.1416	0
57.146	0
57.1503	0
57.1547	1
57.1591	8
57.1634	2
57.1678	1
57.1722	0
57.1765	0
57.1809	0
57.1853	0
57.1896	3
57.194	0
57.1984	0
57.2027	0
57.2071	0
57.2115	0
57.2158	0
57.2202	0
57.2246	0
57.2289	0
57.2333	6
57.2377	4
57.242	0
57.2464	5
57.2508	1
57.2551	0
57.2595	0
57.2639	7
57.2682	6
57.2726	0
57.277	1
57.2814	0
57.2857	0
57.2901	0
57.2945	1
57.2988	0
57.3032	0
57.3076	3
57.3119	10
57.3163	4
57.3207	0
57.3251	0
57.3294	0
57.3338	3
57.3382	5
57.3425	0
57.3469	0
57.3513	2
57.3557	0
57.36	0
57.3644	0
57.3688	0
57.3732	2
57.3775	3
57.3819	1
57.3863	0
57.3907	0
57.395	0
57.3994	0
57.4038	0
57.4081	0
57.4125	0
57.4169	0
57.4213	0
57.4256	2
57.43	4
57.4344	0
57.4388	0
57.4431	1
57.4475	0
57.4519	3
57.4563	0
57.4607	0
57.465	0
57.4694	0
57.4738	0
57.4782	0
57.4825	2
57.4869	0
57.4913	0
57.4957	0
57.5001	0
57.5044	1
57.5088	2
57.5132	0
57.5176	0
57.5219	0
57.5263	0
57.5307	0
57.5351	0
57.5395	0
57.5438	0
57.5482	0
57.5526	0
57.557	0
57.5614	0
57.5657	0
57.5701	0
57.5745	0
57.5789	0
57.5833	0
57.5876	0
57.592	0
57.5964	0
57.6008	0
57.6052	0
57.6096	0
57.6139	0
57.6183	0
57.6227	0
57.6271	0
57.6315	2
57.6359	1
57.6402	0
57.6446	0
57.649	3
57.6534	1
57.6578	0
57.6622	0
57.6665	0
57.6709	0
57.6753	0
57.6797	3
57.6841	1
57.6885	6
57.6929	8
57.6972	0
57.7016	0
57.706	0
57.7104	0
57.7148	0
57.7192	0
57.7236	0
57.7279	0
57.7323	0
57.7367	0
57.7411	0
57.7455	0
57.7499	0
57.7543	0
57.7587	0
57.763	0
57.7674	1
57.7718	0
57.7762	0
57.7806	0
57.785	0
57.7894	0
57.7938	0
57.7981	0
57.8025	0
57.8069	0
57.8113	0
57.8157	0
57.8201	0
57.8245	2
57.8289	2
57.8333	0
57.8377	0
57.8421	1
57.8464	0
57.8508	0
57.8552	0
57.8596	0
57.864	0
57.8684	0
57.8728	0
57.8772	1
57.8816	0
57.886	0
57.8904	0
57.8948	0
57.8992	0
57.9035	0
57.9079	0
57.9123	0
57.9167	0
57.9211	1
57.9255	1
57.9299	1
57.9343	9
57.9387	1
57.9431	0
57.9475	0
57.9519	0
57.9563	0
57.9607	0
57.9651	0
57.9695	0
57.9739	0
57.9783	0
57.9827	0
57.9871	0
57.9914	0
57.9958	0
58.0002	0
58.0046	0
58.009	0
58.0134	0
58.0178	0
58.0222	0
58.0266	0
58.031	0
58.0354	0
58.0398	0
58.0442	0
58.0486	0
58.053	3
58.0574	0
58.0618	0
58.0662	0
58.0706	0
58.075	0
58.0794	0
58.0838	0
58.0882	0
58.0926	0
58.097	0
58.1014	3
58.1058	1
58.1102	0
58.1146	0
58.119	0
58.1234	0
58.1278	0
58.1322	0
58.1366	0
58.141	0
58.1454	0
58.1498	2
58.1542	0
58.1586	3
58.163	4
58.1675	2
58.1719	0
58.1763	0
58.1807	0
58.1851	0
58.1895	0
58.1939	0
58.1983	1
58.2027	5
58.2071	3
58.2115	4
58.2159	3
58.2203	0
58.2247	0
58.2291	0
58.2335	0
58.2379	0
58.2423	5
58.2467	11
58.2511	4
58.2556	0
58.26	0
58.2644	0
58.2688	0
58.2732	0
58.2776	0
58.282	0
58.2864	5
58.2908	1
58.2952	0
58.2996	0
58.304	0
58.3084	0
58.3129	0
58.3173	0
58.3217	1
58.3261	1
58.3305	0
58.3349	0
58.3393	0
58.3437	0
58.3481	0
58.3525	0
58.357	0
58.3614	0
58.3658	0
58.3702	0
58.3746	1
58.379	0
58.3834	0
58.3878	0
58.3922	0
58.3967	6
58.4011	2
58.4055	0
58.4099	0
58.4143	0
58.4187	0
58.4231	0
58.4275	1
58.432	0
58.4364	0
58.4408	0
58.4452	0
58.4496	0
58.454	1
58.4584	2
58.4629	0
58.4673	0
58.4717	3
58.4761	7
58.4805	0
58.4849	0
58.4894	1
[truncated: 74,478 more rows]

## Sheet: ExtendedData7e
time (min)	TIC m/z = 776.1986	TIC m/z = 734.1872
13	1115	1502
13.021	1045	865
13.041	846	673
13.061	733	889
13.082	891	1345
13.102	732	1192
13.123	1193	1087
13.143	505	605
13.163	728	1213
13.184	670	921
13.204	500	1187
13.225	694	875
13.245	541	1060
13.265	824	757
13.286	675	815
13.306	704	858
13.326	1027	841
13.347	511	1075
13.367	944	764
13.388	796	1633
13.408	904	1215
13.428	906	1186
13.449	810	1049
13.469	846	935
13.49	871	989
13.51	803	712
13.53	852	1178
13.551	633	1114
13.571	984	820
13.591	646	674
13.612	730	553
13.632	514	590
13.653	527	1070
13.673	659	642
13.693	403	620
13.714	976	741
13.734	377	543
13.754	760	614
13.775	614	869
13.795	465	642
13.816	702	760
13.836	500	617
13.856	557	556
13.877	757	602
13.897	568	681
13.918	779	830
13.938	673	606
13.958	627	876
13.979	493	749
13.999	769	777
14.019	433	616
14.048	566	602
14.077	609	1066
14.106	619	889
14.135	452	2105
14.164	703	1054
14.192	420	609
14.221	357	667
14.25	486	477
14.279	464	527
14.308	663	738
14.336	515	922
14.365	494	535
14.394	458	519
14.423	408	733
14.452	461	1039
14.48	558	750
14.509	365	797
14.538	469	669
14.567	717	795
14.596	557	699
14.624	605	1129
14.653	364	776
14.682	367	654
14.711	407	1223
14.74	418	1794
14.768	486	1726
14.797	726	1978
14.826	892	1737
14.855	829	1800
14.884	585	1032
14.913	560	957
14.941	336	958
14.97	364	882
14.999	430	1763
15.028	370	674
15.057	718	652
15.085	672	730
15.114	986	645
15.143	779	789
15.172	460	788
15.201	519	771
15.229	384	805
15.258	617	580
15.287	397	624
15.316	404	639
15.345	244	650
15.373	260	522
15.402	431	623
15.431	1831	456
15.46	9440	475
15.489	25234	770
15.518	28582	681
15.546	14287	481
15.575	6983	485
15.604	5495	697
15.633	4883	451
15.662	1733	335
15.69	1309	555
15.719	1297	628
15.748	1052	1017
15.777	956	1029
15.806	763	458
15.834	530	842
15.863	709	242
15.892	364	626
15.921	477	465
15.95	795	599
15.978	490	496
16.007	417	723
16.036	278	506
16.065	241	511
16.094	964	538
16.122	571	647
16.151	538	1457
16.18	799	3392
16.209	310	1990
16.238	293	752
16.267	323	1404
16.295	259	926
16.324	197	1725
16.353	225	2927
16.382	483	4664
16.411	208	4318
16.439	311	2035
16.468	162	1152
16.497	171	760
16.526	228	596
16.555	287	591
16.583	399	673
16.612	441	613
16.641	234	679
16.67	288	680
16.699	183	782
16.727	226	761
16.756	411	591
16.785	291	684
16.814	543	406
16.843	347	461
16.871	177	328
16.9	287	634
16.929	368	287
16.958	136	230
16.987	145	583
17.016	111	693
17.044	425	478
17.073	333	338
17.102	362	575
17.131	167	467
17.16	266	660
17.189	366	413
17.217	444	597
17.246	203	330
17.275	229	346
17.304	293	493
17.333	268	378
17.361	245	360
17.39	361	335
17.419	421	382
17.448	81	578
17.477	446	655
17.505	167	494
17.534	378	576
17.563	138	385
17.592	674	477
17.621	288	799
17.649	366	628
17.678	139	691
17.707	419	843
17.736	209	453
17.765	170	488
17.794	181	635
17.822	374	545
17.851	158	318
17.88	374	337
17.909	255	391
17.938	344	704
17.966	154	463
17.995	544	333
18.024	570	647
18.053	173	398
18.082	84	541
18.11	284	455
18.139	277	967
18.168	140	687
18.197	228	399
18.226	225	433
18.254	352	425
18.283	172	664
18.312	659	483
18.341	97	530
18.37	188	438
18.398	302	693
18.427	656	1053
18.456	149	1215
18.485	401	806
18.514	477	781
18.543	348	1358
18.571	163	612
18.6	340	552
18.629	225	634
18.658	297	660
18.687	269	540
18.715	171	442
18.744	629	449
18.773	498	471
18.802	190	396
18.831	229	562
18.859	348	749
18.888	264	989
18.917	320	595
18.946	400	448
18.975	258	601
19.003	408	543
19.024	201	423
19.044	175	508
19.065	87	451
19.085	486	667
19.105	304	715
19.126	378	655
19.146	206	899
19.167	333	417
19.187	254	639
19.207	311	550
19.228	311	514
19.248	247	795
19.268	153	346
19.289	409	544
19.309	256	758
19.33	501	481
19.35	351	900
19.37	367	463
19.391	260	580
19.411	393	632
19.431	704	879
19.452	257	567
19.472	151	335
19.493	200	646
19.513	155	509
19.533	402	556
19.554	186	442
19.574	96	577
19.595	222	375
19.615	221	495
19.635	266	385
19.656	219	914
19.676	442	572
19.696	274	346
19.717	175	453
19.737	422	323
19.758	601	714
19.778	453	681
19.798	181	349
19.819	118	758
19.839	79	513
19.86	206	641
19.88	569	783
19.9	211	722
19.921	269	454
19.941	518	871
19.961	328	457
19.982	521	402

## Sheet: ExtendedData7f
time (min)	TIC m/z = 776.1986	TIC m/z = 734.1872
13	1454	1560
13.021	1590	1422
13.041	1502	1437
13.062	1289	1152
13.082	1206	941
13.102	878	1184
13.123	1277	1143
13.143	1067	1202
13.164	1180	1013
13.184	1188	1005
13.204	1068	1018
13.225	690	993
13.245	886	1499
13.265	932	1000
13.286	952	1116
13.306	831	1570
13.327	1169	2588
13.347	1620	2463
13.367	1509	1364
13.388	912	1515
13.408	1688	1616
13.429	1179	1796
13.449	1564	1468
13.469	1039	1778
13.49	1620	1274
13.51	1548	1056
13.53	1343	1378
13.551	1435	1110
13.571	1468	1538
13.592	1217	980
13.612	1022	1192
13.632	885	1499
13.653	772	844
13.673	775	1131
13.693	986	993
13.714	778	1229
13.734	862	904
13.755	675	1069
13.775	624	1034
13.795	1192	1157
13.816	853	1061
13.836	720	1104
13.857	771	1153
13.877	770	857
13.897	856	1120
13.918	972	1028
13.938	750	1210
13.958	842	967
13.979	644	1133
13.999	938	1175
14.02	699	1007
14.048	720	1268
14.077	869	1070
14.106	679	1020
14.135	1002	921
14.164	1036	858
14.192	649	895
14.221	738	970
14.25	674	879
14.279	696	637
14.308	670	584
14.337	793	1150
14.365	879	689
14.394	740	941
14.423	676	1392
14.452	928	1493
14.481	592	1277
14.509	488	1071
14.538	1081	886
14.567	727	1372
14.596	868	956
14.625	649	1448
14.653	888	1020
14.682	933	1180
14.711	696	2436
14.74	592	2538
14.769	597	2804
14.797	1137	2730
14.826	1205	2636
14.855	1114	1841
14.884	786	1118
14.913	765	1291
14.941	698	1224
14.97	646	1157
14.999	593	767
15.028	796	1024
15.057	891	713
15.086	774	509
15.114	640	863
15.143	889	714
15.172	760	599
15.201	496	1058
15.23	682	377
15.258	401	644
15.287	471	1005
15.316	511	903
15.345	794	924
15.374	631	734
15.402	393	668
15.431	2395	598
15.46	15928	539
15.489	37056	681
15.518	36337	748
15.546	19805	555
15.575	12852	747
15.604	8918	668
15.633	5773	569
15.662	4013	558
15.69	1742	886
15.719	1590	864
15.748	1709	1260
15.777	1571	843
15.806	1384	722
15.835	733	618
15.863	610	610
15.892	1257	1029
15.921	487	623
15.95	868	890
15.979	514	862
16.007	660	722
16.036	528	568
16.065	1216	619
16.094	444	776
16.123	319	938
16.152	734	1841
16.18	304	4714
16.209	804	4276
16.238	563	1308
16.267	345	1347
16.296	442	1954
16.324	663	1713
16.353	249	4009
16.382	368	7887
16.411	333	3843
16.44	587	2496
16.468	518	986
16.497	373	985
16.526	434	1175
16.555	195	826
16.584	318	701
16.612	176	590
16.641	297	504
16.67	268	655
16.699	261	870
16.728	220	530
16.756	309	1176
16.785	167	1118
16.814	330	388
16.843	186	350
16.872	396	850
16.901	137	684
16.929	552	456
16.958	306	541
16.987	258	584
17.016	168	968
17.045	733	523
17.073	566	453
17.102	260	705
17.131	247	663
17.16	108	728
17.189	243	552
17.217	236	664
17.246	196	720
17.275	380	661
17.304	189	486
17.333	163	717
17.361	211	619
17.39	610	595
17.419	405	595
17.448	517	530
17.477	423	568
17.505	123	666
17.534	463	646
17.563	172	471
17.592	242	775
17.621	116	614
17.65	389	902
17.678	266	563
17.707	104	591
17.736	172	468
17.765	936	743
17.794	122	493
17.822	276	675
17.851	195	888
17.88	202	647
17.909	474	713
17.938	469	431
17.966	473	793
17.995	405	479
18.024	288	555
18.053	107	432
18.082	406	829
18.11	422	677
18.139	271	649
18.168	274	503
18.197	258	677
18.226	167	949
18.255	172	719
18.283	145	646
18.312	99	499
18.341	278	771
18.37	647	573
18.399	465	840
18.427	381	550
18.456	190	796
18.485	724	1086
18.514	237	735
18.543	252	1168
18.571	199	881
18.6	399	977
18.629	153	1143
18.658	415	583
18.687	398	759
18.715	191	461
18.744	76	798
18.773	392	643
18.802	327	883
18.831	418	473
18.859	199	629
18.888	424	940
18.917	209	663
18.946	246	588
18.975	269	434
19.004	251	516
19.024	251	563
19.044	204	959
19.065	319	740
19.085	410	571
19.105	149	661
19.126	182	639
19.146	216	526
19.167	163	596
19.187	187	571
19.207	379	558
19.228	416	1002
19.248	203	1080
19.269	503	690
19.289	920	651
19.309	421	352
19.33	227	778
19.35	384	258
19.37	321	808
19.391	250	392
19.411	204	583
19.432	183	522
19.452	390	693
19.472	182	705
19.493	270	629
19.513	382	1066
19.533	540	890
19.554	337	813
19.574	301	749
19.595	460	521
19.615	294	598
19.635	405	675
19.656	604	616
19.676	236	343
19.697	251	823
19.717	160	510
19.737	297	518
19.758	483	547
19.778	342	669
19.798	390	463
19.819	479	569
19.839	483	625
19.86	358	515
19.88	234	768
19.9	129	735
19.921	80	593
19.941	177	457
19.962	255	521
19.982	159	463

## Sheet: ExtendedData7g
time (min)	TIC m/z = 776.1986	TIC m/z = 734.1872
13.003	1080	890
13.023	533	931
13.044	720	761
13.064	779	911
13.085	417	946
13.105	521	1088
13.125	531	635
13.146	560	581
13.166	517	857
13.186	330	754
13.207	499	684
13.227	479	1028
13.248	546	741
13.268	495	1135
13.288	780	999
13.309	588	909
13.329	549	983
13.349	424	773
13.37	692	765
13.39	741	872
13.411	763	983
13.431	653	663
13.451	710	816
13.472	424	1074
13.492	719	809
13.513	847	864
13.533	781	873
13.553	783	903
13.574	495	705
13.594	665	572
13.614	366	870
13.635	291	809
13.655	319	611
13.676	451	608
13.696	361	686
13.716	466	915
13.737	719	418
13.757	404	567
13.778	399	825
13.798	577	714
13.818	369	765
13.839	462	628
13.859	451	601
13.879	368	490
13.9	372	965
13.92	334	744
13.941	496	942
13.961	399	970
13.981	276	862
14.002	380	717
14.031	369	697
14.059	503	698
14.088	284	697
14.117	277	781
14.146	464	701
14.175	406	640
14.203	378	310
14.232	616	579
14.261	500	1025
14.29	418	604
14.319	525	549
14.347	566	786
14.376	266	722
14.405	397	2549
14.434	287	3378
14.463	592	3230
14.491	570	1837
14.52	469	1850
14.549	289	1229
14.578	707	1244
14.607	287	1250
14.636	372	921
14.664	505	636
14.693	402	877
14.722	429	1265
14.751	823	1349
14.78	565	1586
14.808	651	1597
14.837	457	1148
14.866	371	779
14.895	372	718
14.924	525	956
14.952	366	638
14.981	368	615
15.01	480	644
15.039	390	607
15.068	609	458
15.096	369	675
15.125	415	957
15.154	193	420
15.183	429	617
15.212	444	872
15.24	208	657
15.269	319	491
15.298	235	608
15.327	272	818
15.356	478	710
15.385	473	636
15.413	406	982
15.442	888	475
15.471	4996	837
15.5	16030	473
15.529	15460	501
15.557	9345	532
15.586	6746	670
15.615	5459	501
15.644	3784	797
15.673	1908	370
15.701	1239	786
15.73	1516	794
15.759	1808	985
15.788	1418	766
15.817	647	775
15.846	614	704
15.874	685	1081
15.903	491	631
15.932	391	519
15.961	775	903
15.99	500	700
16.018	533	659
16.047	1085	882
16.076	410	791
16.105	554	2867
16.134	273	15389
16.162	2146	54386
16.191	559	63827
16.22	727	36296
16.249	324	14389
16.278	329	9119
16.306	176	10052
16.335	923	44843
16.364	753	102116
16.393	210	87326
16.422	676	42372
16.451	1214	21130
16.479	304	9931
16.508	368	6824
16.537	219	4493
16.566	427	2920
16.595	394	1967
16.623	326	3394
16.652	217	4422
16.681	146	5354
16.71	214	1914
16.739	350	2007
16.767	327	1064
16.796	168	1427
16.825	343	1003
16.854	95	724
16.883	518	828
16.911	621	1113
16.94	281	975
16.969	545	748
16.998	207	717
17.027	381	959
17.056	162	518
17.084	312	809
17.113	109	636
17.142	72	784
17.171	558	627
17.2	368	682
17.228	281	713
17.257	159	550
17.286	474	596
17.315	447	875
17.344	309	447
17.372	399	366
17.401	78	398
17.43	407	945
17.459	156	542
17.488	179	607
17.516	519	313
17.545	471	541
17.574	489	753
17.603	474	644
17.632	298	409
17.66	144	484
17.689	160	460
17.718	729	433
17.747	246	779
17.776	494	638
17.805	266	362
17.833	477	422
17.862	304	431
17.891	219	876
17.92	386	452
17.949	145	446
17.977	481	833
18.006	304	1071
18.035	345	863
18.064	232	697
18.093	136	1039
18.121	338	311
18.15	136	484
18.179	254	655
18.208	361	707
18.237	217	738
18.265	148	720
18.294	58	476
18.323	198	881
18.352	512	675
18.381	288	311
18.409	309	570
18.438	420	523
18.467	215	721
18.496	108	901
18.525	421	705
18.554	112	588
18.582	142	633
18.611	354	705
18.64	176	632
18.669	191	637
18.698	143	731
18.726	312	422
18.755	289	715
18.784	287	516
18.813	402	604
18.842	198	655
18.87	321	747
18.899	111	490
18.928	380	554
18.957	211	769
18.986	279	549
19.014	226	442
19.035	383	374
19.055	132	565
19.076	252	358
19.096	468	486
19.116	285	691
19.137	287	474
19.157	308	696
19.178	329	674
19.198	158	844
19.218	406	421
19.239	339	705
19.259	349	857
19.279	111	562
19.3	807	608
19.32	471	564
19.341	435	1012
19.361	330	466
19.381	376	530
19.402	461	664
19.422	230	643
19.442	314	748
19.463	119	821
19.483	105	648
19.504	87	484
19.524	464	596
19.544	160	676
19.565	300	772
19.585	242	1032
19.606	85	454
19.626	367	425
19.646	195	549
19.667	485	237
19.687	455	308
19.707	360	1172
19.728	453	557
19.748	324	401
19.769	454	330
19.789	185	435
19.809	508	878
19.83	423	791
19.85	480	618
19.871	368	635
19.891	334	855
19.911	304	526
19.932	302	751
19.952	403	368
19.972	181	680
19.993	167	374

## Sheet: ExtendedData7h
m/z	TIC
49.9955	0
49.9996	5
50.0037	11
50.0078	17
50.0118	11
50.0159	1
50.02	4
50.0241	5
50.0282	1
50.0323	3
50.0363	4
50.0404	0
50.0445	0
50.0486	0
50.0527	0
50.0568	0
50.0608	0
50.0649	3
50.069	1
50.0731	0
50.0772	0
50.0813	4
50.0854	8
50.0894	7
50.0935	7
50.0976	0
50.1017	0
50.1058	0
50.1099	9
50.114	2
50.1181	0
50.1221	0
50.1262	1
50.1303	0
50.1344	0
50.1385	0
50.1426	0
50.1467	3
50.1508	0
50.1549	0
50.1589	1
50.163	0
50.1671	1
50.1712	3
50.1753	6
50.1794	0
50.1835	0
50.1876	3
50.1917	3
50.1957	0
50.1998	0
50.2039	0
50.208	0
50.2121	0
50.2162	0
50.2203	0
50.2244	7
50.2285	10
50.2326	2
50.2367	4
50.2408	1
50.2448	2
50.2489	2
50.253	6
50.2571	6
50.2612	0
50.2653	0
50.2694	1
50.2735	0
50.2776	0
50.2817	0
50.2858	0
50.2899	0
50.294	6
50.2981	1
50.3022	3
50.3063	5
50.3104	5
50.3144	7
50.3185	2
50.3226	0
50.3267	0
50.3308	0
50.3349	0
50.339	0
50.3431	1
50.3472	4
50.3513	2
50.3554	0
50.3595	2
50.3636	5
50.3677	1
50.3718	5
50.3759	0
50.38	0
50.3841	7
50.3882	3
50.3923	0
50.3964	2
50.4005	2
50.4046	0
50.4087	0
50.4128	1
50.4169	0
50.421	0
50.4251	0
50.4292	0
50.4333	0
50.4374	0
50.4415	0
50.4456	0
50.4497	3
50.4538	5
50.4579	1
50.462	0
50.4661	0
50.4702	0
50.4743	0
50.4784	2
50.4825	7
50.4866	4
50.4907	0
50.4948	0
50.4989	1
50.503	0
50.5071	0
50.5112	1
50.5153	1
50.5194	0
50.5235	0
50.5276	0
50.5317	2
50.5358	3
50.54	2
50.5441	0
50.5482	0
50.5523	0
50.5564	0
50.5605	0
50.5646	0
50.5687	0
50.5728	0
50.5769	0
50.581	6
50.5851	3
50.5892	0
50.5933	2
50.5974	2
50.6015	0
50.6056	0
50.6098	0
50.6139	0
50.618	2
50.6221	1
50.6262	0
50.6303	0
50.6344	0
50.6385	1
50.6426	0
50.6467	0
50.6508	0
50.6549	0
50.6591	1
50.6632	1
50.6673	0
50.6714	0
50.6755	0
50.6796	0
50.6837	0
50.6878	1
50.6919	5
50.696	3
50.7002	0
50.7043	0
50.7084	0
50.7125	1
50.7166	3
50.7207	0
50.7248	2
50.7289	3
50.7331	1
50.7372	0
50.7413	0
50.7454	0
50.7495	0
50.7536	0
50.7577	3
50.7618	0
50.766	0
50.7701	0
50.7742	0
50.7783	0
50.7824	1
50.7865	1
50.7906	1
50.7948	0
50.7989	0
50.803	0
50.8071	7
50.8112	7
50.8153	2
50.8194	0
50.8236	4
50.8277	4
50.8318	0
50.8359	0
50.84	3
50.8441	2
50.8483	1
50.8524	0
50.8565	0
50.8606	0
50.8647	2
50.8689	5
50.873	0
50.8771	0
50.8812	1
50.8853	3
50.8894	0
50.8936	0
50.8977	0
50.9018	0
50.9059	1
50.91	14
50.9142	3
50.9183	0
50.9224	0
50.9265	0
50.9306	3
50.9348	5
50.9389	0
50.943	6
50.9471	0
50.9512	0
50.9554	0
50.9595	0
50.9636	1
50.9677	5
50.9719	4
50.976	1
50.9801	0
50.9842	0
50.9883	2
50.9925	0
50.9966	1
51.0007	2
51.0048	4
51.009	3
51.0131	0
51.0172	0
51.0213	0
51.0255	4
51.0296	9
51.0337	2
51.0378	2
51.042	0
51.0461	3
51.0502	6
51.0543	1
51.0585	3
51.0626	7
51.0667	1
51.0708	0
51.075	2
51.0791	0
51.0832	0
51.0873	7
51.0915	5
51.0956	0
51.0997	3
51.1038	1
51.108	0
51.1121	0
51.1162	0
51.1204	2
51.1245	0
51.1286	1
51.1327	1
51.1369	0
51.141	0
51.1451	0
51.1493	1
51.1534	1
51.1575	0
51.1616	0
51.1658	0
51.1699	1
51.174	3
51.1782	0
51.1823	5
51.1864	7
51.1906	0
51.1947	0
51.1988	0
51.203	0
51.2071	1
51.2112	1
51.2153	1
51.2195	10
51.2236	9
51.2277	2
51.2319	5
51.236	0
51.2401	1
51.2443	0
51.2484	1
51.2525	0
51.2567	0
51.2608	1
51.2649	0
51.2691	0
51.2732	6
51.2773	1
51.2815	6
51.2856	8
51.2898	2
51.2939	1
51.298	0
51.3022	0
51.3063	9
51.3104	5
51.3146	1
51.3187	7
51.3228	1
51.327	0
51.3311	0
51.3352	1
51.3394	0
51.3435	0
51.3477	0
51.3518	0
51.3559	0
51.3601	0
51.3642	0
51.3683	0
51.3725	0
51.3766	0
51.3808	4
51.3849	4
51.389	6
51.3932	2
51.3973	2
51.4015	2
51.4056	9
51.4097	4
51.4139	0
51.418	2
51.4222	0
51.4263	0
51.4304	2
51.4346	1
51.4387	4
51.4429	8
51.447	1
51.4511	2
51.4553	5
51.4594	0
51.4636	0
51.4677	0
51.4719	2
51.476	5
51.4801	0
51.4843	0
51.4884	0
51.4926	0
51.4967	0
51.5009	0
51.505	0
51.5091	0
51.5133	0
51.5174	0
51.5216	0
51.5257	3
51.5299	1
51.534	10
51.5381	15
51.5423	2
51.5464	0
51.5506	0
51.5547	1
51.5589	2
51.563	0
51.5672	0
51.5713	0
51.5755	0
51.5796	1
51.5838	6
51.5879	2
51.592	0
51.5962	0
51.6003	4
51.6045	8
51.6086	0
51.6128	0
51.6169	0
51.6211	5
51.6252	5
51.6294	0
51.6335	4
51.6377	2
51.6418	0
51.646	2
51.6501	0
51.6543	1
51.6584	0
51.6626	0
51.6667	0
51.6709	0
51.675	2
51.6792	9
51.6833	5
51.6875	0
51.6916	1
51.6958	2
51.6999	3
51.7041	1
51.7082	2
51.7124	2
51.7165	0
51.7207	0
51.7248	2
51.729	6
51.7331	2
51.7373	3
51.7415	0
51.7456	1
51.7498	5
51.7539	3
51.7581	0
51.7622	0
51.7664	1
51.7705	15
51.7747	22
51.7788	10
51.783	0
51.7871	0
51.7913	0
51.7955	3
51.7996	2
51.8038	0
51.8079	0
51.8121	0
51.8162	0
51.8204	0
51.8245	7
51.8287	11
51.8329	4
51.837	8
51.8412	0
51.8453	0
51.8495	0
51.8536	0
51.8578	0
51.862	0
51.8661	0
51.8703	0
51.8744	0
51.8786	0
51.8828	3
51.8869	2
51.8911	0
51.8952	0
51.8994	0
51.9036	0
51.9077	2
51.9119	4
51.916	7
51.9202	8
51.9244	1
51.9285	0
51.9327	4
51.9368	2
51.941	0
51.9452	0
51.9493	0
51.9535	1
51.9576	1
51.9618	3
51.966	0
51.9701	0
51.9743	0
51.9785	0
51.9826	0
51.9868	0
51.9909	1
51.9951	4
51.9993	2
52.0034	4
52.0076	0
52.0118	0
52.0159	0
52.0201	1
52.0243	0
52.0284	0
52.0326	0
52.0367	0
52.0409	3
52.0451	4
52.0492	3
52.0534	6
52.0576	7
52.0617	5
52.0659	2
52.0701	1
52.0742	6
52.0784	3
52.0826	3
52.0867	8
52.0909	2
52.0951	0
52.0992	4
52.1034	3
52.1076	0
52.1117	0
52.1159	0
52.1201	0
52.1242	0
52.1284	0
52.1326	2
52.1368	4
52.1409	0
52.1451	0
52.1493	2
52.1534	10
52.1576	1
52.1618	5
52.1659	4
52.1701	0
52.1743	1
52.1784	1
52.1826	0
52.1868	0
52.191	8
52.1951	7
52.1993	2
52.2035	0
52.2076	5
52.2118	1
52.216	2
52.2202	0
52.2243	1
52.2285	4
52.2327	0
52.2369	0
52.241	5
52.2452	3
52.2494	0
52.2535	0
52.2577	3
52.2619	2
52.2661	2
52.2702	7
52.2744	9
52.2786	2
52.2828	0
52.2869	0
52.2911	1
52.2953	0
52.2995	0
52.3036	0
52.3078	0
52.312	0
52.3162	0
52.3203	1
52.3245	1
52.3287	7
52.3329	4
52.3371	0
52.3412	1
52.3454	10
52.3496	6
52.3538	0
52.3579	2
52.3621	2
52.3663	0
52.3705	0
52.3747	0
52.3788	2
52.383	1
52.3872	8
52.3914	21
52.3955	13
52.3997	6
52.4039	17
52.4081	14
52.4123	7
52.4164	5
52.4206	2
52.4248	3
52.429	0
52.4332	0
52.4373	0
52.4415	1
52.4457	0
52.4499	0
52.4541	0
52.4583	0
52.4624	0
52.4666	0
52.4708	0
52.475	0
52.4792	0
52.4833	0
52.4875	13
52.4917	11
52.4959	3
52.5001	0
52.5043	4
52.5084	3
52.5126	2
52.5168	5
52.521	8
52.5252	1
52.5294	0
52.5336	0
52.5377	0
52.5419	0
52.5461	0
52.5503	1
52.5545	3
52.5587	0
52.5629	0
52.567	0
52.5712	0
52.5754	8
52.5796	11
52.5838	6
52.588	1
52.5922	1
52.5963	2
52.6005	0
52.6047	5
52.6089	4
52.6131	0
52.6173	0
52.6215	0
52.6257	1
52.6298	1
52.634	0
52.6382	0
52.6424	0
52.6466	0
52.6508	0
52.655	0
52.6592	0
52.6634	6
52.6676	4
52.6717	1
52.6759	0
52.6801	2
52.6843	0
52.6885	0
52.6927	1
52.6969	0
52.7011	0
52.7053	0
52.7095	1
52.7137	7
52.7178	0
52.722	0
52.7262	6
52.7304	19
52.7346	15
52.7388	2
52.743	2
52.7472	0
52.7514	0
52.7556	0
52.7598	0
52.764	1
52.7682	0
52.7724	0
52.7766	1
52.7807	1
52.7849	2
52.7891	2
52.7933	2
52.7975	1
52.8017	0
52.8059	0
52.8101	0
52.8143	1
52.8185	0
52.8227	0
52.8269	0
52.8311	4
52.8353	5
52.8395	3
52.8437	3
52.8479	2
52.8521	0
52.8563	0
52.8605	0
52.8647	10
52.8689	12
52.8731	4
52.8773	0
52.8815	0
52.8857	0
52.8899	1
52.8941	2
52.8983	1
52.9025	0
52.9067	4
52.9109	1
52.9151	3
52.9193	2
52.9235	0
52.9277	2
52.9319	3
52.9361	0
52.9403	0
52.9445	1
52.9487	0
52.9529	0
52.9571	0
52.9613	0
52.9655	0
52.9697	4
52.9739	5
52.9781	2
52.9823	8
52.9865	3
52.9907	1
52.9949	0
52.9991	0
53.0033	0
53.0075	0
53.0117	4
53.0159	1
53.0201	1
53.0243	4
53.0285	3
53.0327	2
53.0369	1
53.0411	3
53.0453	2
53.0495	3
53.0538	0
53.058	0
53.0622	1
53.0664	4
53.0706	6
53.0748	11
53.079	3
53.0832	0
53.0874	0
53.0916	0
53.0958	0
53.1	0
53.1042	0
53.1084	0
53.1126	0
53.1169	0
53.1211	3
53.1253	4
53.1295	0
53.1337	0
53.1379	0
53.1421	0
53.1463	0
53.1505	0
53.1547	5
53.1589	19
53.1631	5
53.1674	0
53.1716	0
53.1758	0
53.18	0
53.1842	2
53.1884	0
53.1926	0
53.1968	0
53.201	5
53.2053	7
53.2095	3
53.2137	0
53.2179	4
53.2221	3
53.2263	0
53.2305	0
53.2347	0
53.239	4
53.2432	4
53.2474	0
53.2516	0
53.2558	4
53.26	3
53.2642	0
53.2684	0
53.2727	1
53.2769	1
53.2811	2
53.2853	8
53.2895	5
53.2937	1
53.2979	6
53.3022	6
53.3064	0
53.3106	1
53.3148	8
53.319	4
53.3232	1
53.3275	0
53.3317	0
53.3359	0
53.3401	0
53.3443	0
53.3485	0
53.3528	1
53.357	1
53.3612	4
53.3654	12
53.3696	9
53.3738	7
53.3781	1
53.3823	7
53.3865	7
53.3907	4
53.3949	8
53.3992	13
53.4034	0
53.4076	0
53.4118	0
53.416	6
53.4203	3
53.4245	0
53.4287	0
53.4329	0
53.4371	0
53.4414	0
53.4456	1
53.4498	4
53.454	1
53.4582	0
53.4625	0
53.4667	0
53.4709	3
53.4751	2
53.4794	2
53.4836	4
53.4878	11
53.492	15
53.4962	6
53.5005	3
53.5047	0
53.5089	4
53.5131	0
53.5174	0
53.5216	0
53.5258	1
53.53	3
53.5343	0
53.5385	0
53.5427	1
53.5469	1
53.5512	5
53.5554	3
53.5596	2
53.5638	0
53.5681	0
53.5723	0
53.5765	0
53.5807	0
53.585	0
53.5892	0
53.5934	0
53.5976	0
53.6019	0
53.6061	1
53.6103	0
53.6146	0
53.6188	0
53.623	2
53.6272	5
53.6315	2
53.6357	4
53.6399	4
53.6441	0
53.6484	1
53.6526	10
53.6568	11
53.6611	0
53.6653	1
53.6695	4
53.6738	0
53.678	0
53.6822	0
53.6864	2
53.6907	0
53.6949	2
53.6991	1
53.7034	6
53.7076	4
53.7118	0
53.7161	1
53.7203	6
53.7245	5
53.7288	10
53.733	5
53.7372	1
53.7415	0
53.7457	1
53.7499	0
53.7542	0
53.7584	0
53.7626	5
53.7669	12
53.7711	6
53.7753	3
53.7796	0
53.7838	0
53.788	1
53.7923	3
53.7965	0
53.8007	0
53.805	0
53.8092	0
53.8134	0
53.8177	0
53.8219	0
53.8261	0
53.8304	0
53.8346	0
53.8388	1
53.8431	0
53.8473	0
53.8516	0
53.8558	0
53.86	0
53.8643	0
53.8685	0
53.8727	0
53.877	1
53.8812	0
53.8855	5
53.8897	13
53.8939	5
53.8982	5
53.9024	4
53.9067	4
53.9109	2
53.9151	0
53.9194	3
53.9236	2
53.9279	2
53.9321	1
53.9363	3
53.9406	0
53.9448	0
53.9491	1
53.9533	0
53.9575	0
53.9618	0
53.966	0
53.9703	0
53.9745	7
53.9787	5
53.983	0
53.9872	0
53.9915	3
53.9957	3
54	2
54.0042	0
54.0084	3
54.0127	6
54.0169	0
54.0212	0
54.0254	0
54.0297	0
54.0339	0
54.0381	0
54.0424	2
54.0466	0
54.0509	2
54.0551	0
54.0594	0
54.0636	0
54.0679	2
54.0721	1
54.0764	0
54.0806	0
54.0848	2
54.0891	1
54.0933	0
54.0976	3
54.1018	0
54.1061	0
54.1103	0
54.1146	2
54.1188	11
54.1231	6
54.1273	7
54.1316	1
54.1358	0
54.1401	1
54.1443	4
54.1486	7
54.1528	1
54.1571	7
54.1613	3
54.1656	0
54.1698	0
54.174	0
54.1783	0
54.1825	0
54.1868	0
54.191	5
54.1953	3
54.1996	0
54.2038	4
54.2081	5
54.2123	5
54.2166	2
54.2208	0
54.2251	2
54.2293	3
54.2336	0
54.2378	0
54.2421	1
54.2463	0
54.2506	0
54.2548	6
54.2591	3
54.2633	0
54.2676	0
54.2718	0
54.2761	0
54.2803	0
54.2846	0
54.2889	0
54.2931	0
54.2974	0
54.3016	0
54.3059	2
54.3101	1
54.3144	0
54.3186	0
54.3229	0
54.3271	3
54.3314	3
54.3357	6
54.3399	0
54.3442	4
54.3484	1
54.3527	1
54.3569	1
54.3612	4
54.3655	7
54.3697	3
54.374	0
54.3782	5
54.3825	6
54.3867	1
54.391	0
54.3953	4
54.3995	5
54.4038	3
54.408	2
54.4123	3
54.4165	1
54.4208	0
54.4251	3
54.4293	0
54.4336	7
54.4378	5
54.4421	1
54.4464	0
54.4506	4
54.4549	1
54.4591	2
54.4634	4
54.4677	3
54.4719	6
54.4762	4
54.4805	1
54.4847	3
54.489	1
54.4932	8
54.4975	12
54.5018	8
54.506	3
54.5103	1
54.5146	1
54.5188	4
54.5231	6
54.5273	4
54.5316	0
54.5359	3
54.5401	6
54.5444	6
54.5487	4
54.5529	1
54.5572	0
54.5615	0
54.5657	0
54.57	0
54.5743	0
54.5785	0
54.5828	0
54.587	2
54.5913	2
54.5956	0
54.5998	2
54.6041	2
54.6084	1
54.6126	0
54.6169	0
54.6212	0
54.6254	0
54.6297	1
54.634	0
54.6382	0
54.6425	0
54.6468	0
54.6511	0
54.6553	0
54.6596	0
54.6639	0
54.6681	0
54.6724	0
54.6767	0
54.6809	1
54.6852	2
54.6895	1
54.6937	8
54.698	5
54.7023	1
54.7066	5
54.7108	1
54.7151	3
54.7194	3
54.7236	3
54.7279	0
54.7322	3
54.7365	5
54.7407	0
54.745	11
54.7493	14
54.7535	0
54.7578	0
54.7621	0
54.7664	0
54.7706	0
54.7749	1
54.7792	0
54.7835	0
54.7877	0
54.792	2
54.7963	1
54.8005	0
54.8048	11
54.8091	7
54.8134	3
54.8176	0
54.8219	0
54.8262	0
54.8305	0
54.8347	0
54.839	15
54.8433	8
54.8476	4
54.8518	6
54.8561	0
54.8604	6
54.8647	4
54.869	2
54.8732	1
54.8775	0
54.8818	0
54.8861	6
54.8903	7
54.8946	0
54.8989	2
54.9032	4
54.9075	1
54.9117	0
54.916	0
54.9203	0
54.9246	0
54.9288	0
54.9331	0
54.9374	0
54.9417	8
54.946	10
54.9502	8
54.9545	2
54.9588	0
54.9631	1
54.9674	0
54.9716	3
54.9759	11
54.9802	10
54.9845	0
54.9888	3
54.9931	8
54.9973	7
55.0016	14
55.0059	6
55.0102	18
55.0145	8
55.0187	0
55.023	0
55.0273	0
55.0316	0
55.0359	1
55.0402	2
55.0444	0
55.0487	0
55.053	0
55.0573	0
55.0616	1
55.0659	0
55.0701	4
55.0744	5
55.0787	0
55.083	0
55.0873	1
55.0916	0
55.0959	0
55.1001	4
55.1044	9
55.1087	5
55.113	0
55.1173	0
55.1216	6
55.1259	4
55.1301	4
55.1344	5
55.1387	5
55.143	9
55.1473	1
55.1516	0
55.1559	0
55.1602	0
55.1644	3
55.1687	5
55.173	3
55.1773	2
55.1816	0
55.1859	2
55.1902	3
55.1945	0
55.1988	3
55.2031	4
55.2073	10
55.2116	1
55.2159	4
55.2202	2
55.2245	2
55.2288	5
55.2331	3
55.2374	3
55.2417	0
55.246	0
55.2502	0
55.2545	1
55.2588	0
55.2631	0
55.2674	3
55.2717	6
55.276	0
55.2803	0
55.2846	0
55.2889	5
55.2932	11
55.2975	5
55.3018	0
55.3061	2
55.3103	3
55.3146	3
55.3189	0
55.3232	0
55.3275	0
55.3318	0
55.3361	5
55.3404	3
55.3447	0
55.349	1
55.3533	2
55.3576	0
55.3619	0
55.3662	0
55.3705	0
55.3748	0
55.3791	0
55.3834	0
55.3877	0
55.392	3
55.3963	0
55.4006	0
55.4049	0
55.4092	3
55.4135	0
55.4177	0
55.422	1
55.4263	0
55.4306	0
55.4349	7
55.4392	0
55.4435	0
55.4478	3
55.4521	7
55.4564	0
55.4607	0
55.465	2
55.4693	3
55.4736	0
55.4779	1
55.4822	0
55.4865	0
55.4908	0
55.4951	0
55.4994	0
55.5037	0
55.508	0
55.5123	0
55.5166	0
55.521	1
55.5253	4
55.5296	8
55.5339	6
55.5382	1
55.5425	7
55.5468	4
55.5511	0
55.5554	0
55.5597	0
55.564	1
55.5683	8
55.5726	10
55.5769	6
55.5812	0
55.5855	0
55.5898	3
55.5941	2
55.5984	1
55.6027	0
55.607	0
55.6113	0
55.6156	1
55.6199	4
55.6243	0
55.6286	1
55.6329	5
55.6372	5
55.6415	0
55.6458	0
55.6501	0
55.6544	3
55.6587	4
55.663	0
55.6673	0
55.6716	0
55.6759	0
55.6802	0
55.6846	2
55.6889	0
55.6932	0
55.6975	1
55.7018	1
55.7061	0
55.7104	1
55.7147	0
55.719	0
55.7233	0
55.7276	0
55.732	0
55.7363	1
55.7406	1
55.7449	0
55.7492	0
55.7535	0
55.7578	0
55.7621	2
55.7664	3
55.7708	1
55.7751	0
55.7794	0
55.7837	0
55.788	0
55.7923	0
55.7966	2
55.8009	0
55.8053	0
55.8096	0
55.8139	0
55.8182	0
55.8225	0
55.8268	1
55.8311	1
55.8355	3
55.8398	9
55.8441	5
55.8484	9
55.8527	2
55.857	0
55.8613	0
55.8657	7
55.87	18
55.8743	13
55.8786	3
55.8829	0
55.8872	0
55.8916	0
55.8959	3
55.9002	1
55.9045	3
55.9088	4
55.9131	1
55.9175	0
55.9218	0
55.9261	3
55.9304	7
55.9347	3
55.939	4
55.9434	8
55.9477	7
55.952	7
55.9563	5
55.9606	4
55.965	0
55.9693	0
55.9736	2
55.9779	1
55.9822	0
55.9866	2
55.9909	0
55.9952	3
55.9995	3
56.0038	0
56.0082	8
56.0125	4
56.0168	2
56.0211	1
56.0254	0
56.0298	0
56.0341	0
56.0384	9
56.0427	3
56.0471	0
56.0514	0
56.0557	4
56.06	8
56.0643	4
56.0687	9
56.073	5
56.0773	3
56.0816	6
56.086	9
56.0903	2
56.0946	0
56.0989	0
56.1033	5
56.1076	3
56.1119	8
56.1162	4
56.1206	0
56.1249	4
56.1292	6
56.1335	3
56.1379	1
56.1422	2
56.1465	1
56.1508	6
56.1552	0
56.1595	0
56.1638	0
56.1681	1
56.1725	2
56.1768	0
56.1811	0
56.1855	0
56.1898	6
56.1941	6
56.1984	4
56.2028	0
56.2071	1
56.2114	0
56.2158	4
56.2201	0
56.2244	0
56.2287	0
56.2331	2
56.2374	5
56.2417	0
56.2461	8
56.2504	4
56.2547	4
56.2591	3
56.2634	5
56.2677	0
56.272	0
56.2764	0
56.2807	0
56.285	3
56.2894	0
56.2937	0
56.298	0
56.3024	0
56.3067	0
56.311	0
56.3154	0
56.3197	1
56.324	2
56.3284	8
56.3327	6
56.337	7
56.3414	5
56.3457	0
56.35	0
56.3544	2
56.3587	0
56.363	0
56.3674	0
56.3717	0
56.376	0
56.3804	1
56.3847	7
56.389	4
56.3934	7
56.3977	10
56.4021	2
56.4064	0
56.4107	0
56.4151	0
56.4194	1
56.4237	0
56.4281	0
56.4324	1
56.4367	5
56.4411	3
56.4454	0
56.4498	0
56.4541	2
56.4584	0
56.4628	0
56.4671	2
56.4715	13
56.4758	7
56.4801	0
56.4845	0
56.4888	1
56.4931	1
56.4975	0
56.5018	4
56.5062	7
56.5105	7
56.5149	0
56.5192	1
56.5235	0
56.5279	0
56.5322	1
56.5366	5
56.5409	4
56.5452	2
56.5496	0
56.5539	2
56.5583	4
56.5626	2
56.5669	0
56.5713	0
56.5756	0
56.58	0
56.5843	0
56.5887	1
56.593	0
56.5973	0
56.6017	2
56.606	4
56.6104	4
56.6147	1
56.6191	0
56.6234	0
56.6278	0
56.6321	0
56.6364	4
56.6408	2
56.6451	0
56.6495	0
56.6538	0
56.6582	0
56.6625	1
56.6669	1
56.6712	4
56.6756	10
56.6799	2
56.6843	2
56.6886	3
56.6929	2
56.6973	3
56.7016	3
56.706	13
56.7103	6
56.7147	17
56.719	19
56.7234	3
56.7277	0
56.7321	0
56.7364	0
56.7408	0
56.7451	0
56.7495	0
56.7538	1
56.7582	1
56.7625	2
56.7669	0
56.7712	0
56.7756	0
56.7799	1
56.7843	0
56.7886	0
56.793	2
56.7973	0
56.8017	7
56.806	12
56.8104	4
56.8147	8
56.8191	1
56.8234	2
56.8278	0
56.8321	0
56.8365	0
56.8409	0
56.8452	0
56.8496	0
56.8539	0
56.8583	0
56.8626	0
56.867	0
56.8713	0
56.8757	0
56.88	2
56.8844	0
56.8887	0
56.8931	0
56.8975	0
56.9018	0
56.9062	0
56.9105	5
56.9149	7
56.9192	1
56.9236	0
56.9279	3
56.9323	5
56.9367	1
56.941	0
56.9454	8
56.9497	7
56.9541	5
56.9584	1
56.9628	7
56.9672	12
56.9715	3
56.9759	0
56.9802	0
56.9846	2
56.989	8
56.9933	2
56.9977	0
57.002	1
57.0064	1
57.0107	4
57.0151	1
57.0195	0
57.0238	0
57.0282	1
57.0325	4
57.0369	2
57.0413	2
57.0456	0
57.05	5
57.0543	4
57.0587	0
57.0631	5
57.0674	5
57.0718	4
57.0762	2
57.0805	1
57.0849	0
57.0892	3
57.0936	8
57.098	12
57.1023	1
57.1067	0
57.1111	0
57.1154	0
57.1198	0
57.1241	0
57.1285	9
57.1329	12
57.1372	4
57.1416	5
57.146	2
57.1503	4
57.1547	2
57.1591	5
57.1634	0
57.1678	0
57.1722	0
57.1765	3
57.1809	5
57.1853	0
57.1896	2
57.194	8
57.1984	1
57.2027	0
57.2071	0
57.2115	0
57.2158	8
57.2202	5
57.2246	0
57.2289	1
57.2333	5
57.2377	1
57.242	2
57.2464	2
57.2508	0
57.2551	0
57.2595	0
57.2639	0
57.2682	0
57.2726	3
57.277	2
57.2814	3
57.2857	0
57.2901	0
57.2945	0
57.2988	0
57.3032	3
57.3076	0
57.3119	0
57.3163	0
57.3207	1
57.3251	0
57.3294	0
57.3338	0
57.3382	0
57.3425	0
57.3469	0
57.3513	3
57.3557	0
57.36	2
57.3644	4
57.3688	2
57.3732	8
57.3775	3
57.3819	16
57.3863	11
57.3907	2
57.395	6
57.3994	2
57.4038	0
57.4081	0
57.4125	0
57.4169	1
57.4213	4
57.4256	8
57.43	3
57.4344	0
57.4388	1
57.4431	2
57.4475	1
57.4519	7
57.4563	0
57.4607	0
57.465	0
57.4694	0
57.4738	0
57.4782	0
57.4825	0
57.4869	0
57.4913	0
57.4957	0
57.5001	0
57.5044	0
57.5088	0
57.5132	1
57.5176	1
57.5219	1
57.5263	5
57.5307	7
57.5351	5
57.5395	2
57.5438	2
57.5482	1
57.5526	3
57.557	0
57.5614	5
57.5657	3
57.5701	0
57.5745	0
57.5789	1
57.5833	0
57.5876	0
57.592	0
57.5964	0
57.6008	0
57.6052	2
57.6096	7
57.6139	9
57.6183	0
57.6227	0
57.6271	0
57.6315	0
57.6359	0
57.6402	0
57.6446	7
57.649	7
57.6534	4
57.6578	1
57.6622	0
57.6665	0
57.6709	3
57.6753	2
57.6797	0
57.6841	0
57.6885	3
57.6929	3
57.6972	5
57.7016	10
57.706	9
57.7104	0
57.7148	0
57.7192	10
57.7236	7
57.7279	0
57.7323	0
57.7367	1
57.7411	0
57.7455	0
57.7499	0
57.7543	0
57.7587	5
57.763	4
57.7674	1
57.7718	4
57.7762	6
57.7806	0
57.785	0
57.7894	1
57.7938	0
57.7981	1
57.8025	1
57.8069	5
57.8113	4
57.8157	0
57.8201	0
57.8245	0
57.8289	0
57.8333	0
57.8377	0
57.8421	2
57.8464	1
57.8508	3
57.8552	5
57.8596	7
57.864	4
57.8684	3
57.8728	1
57.8772	0
57.8816	0
57.886	2
57.8904	0
57.8948	0
57.8992	1
57.9035	0
57.9079	0
57.9123	0
57.9167	0
57.9211	3
57.9255	2
57.9299	0
57.9343	0
57.9387	4
57.9431	7
57.9475	1
57.9519	0
57.9563	0
57.9607	0
57.9651	0
57.9695	1
57.9739	0
57.9783	0
57.9827	0
57.9871	0
57.9914	0
57.9958	0
58.0002	0
58.0046	0
58.009	1
58.0134	1
58.0178	1
58.0222	0
58.0266	3
58.031	0
58.0354	0
58.0398	0
58.0442	0
58.0486	0
58.053	0
58.0574	0
58.0618	0
58.0662	0
58.0706	0
58.075	0
58.0794	2
58.0838	1
58.0882	0
58.0926	0
58.097	0
58.1014	0
58.1058	0
58.1102	0
58.1146	5
58.119	2
58.1234	0
58.1278	0
58.1322	0
58.1366	0
58.141	0
58.1454	0
58.1498	0
58.1542	0
58.1586	6
58.163	7
58.1675	0
58.1719	0
58.1763	0
58.1807	0
58.1851	0
58.1895	3
58.1939	8
58.1983	2
58.2027	0
58.2071	2
58.2115	0
58.2159	0
58.2203	0
58.2247	0
58.2291	2
58.2335	3
58.2379	2
58.2423	0
58.2467	0
58.2511	2
58.2556	0
58.26	0
58.2644	0
58.2688	0
58.2732	0
58.2776	5
58.282	13
58.2864	4
58.2908	0
58.2952	0
58.2996	0
58.304	2
58.3084	1
58.3129	0
58.3173	6
58.3217	8
58.3261	8
58.3305	4
58.3349	2
58.3393	0
58.3437	2
58.3481	8
58.3525	2
58.357	0
58.3614	2
58.3658	4
58.3702	1
58.3746	0
58.379	3
58.3834	3
58.3878	3
58.3922	0
58.3967	3
58.4011	3
58.4055	0
58.4099	0
58.4143	1
58.4187	2
58.4231	3
58.4275	0
58.432	0
58.4364	0
58.4408	0
58.4452	0
58.4496	0
58.454	1
58.4584	4
58.4629	0
58.4673	0
58.4717	0
58.4761	0
58.4805	0
58.4849	0
[truncated: 74,480 more rows]

## Sheet: ExtendedData7i
m/z	TIC
49.9955	0
49.9996	1
50.0037	0
50.0078	3
50.0118	8
50.0159	5
50.02	0
50.0241	0
50.0282	2
50.0323	0
50.0363	0
50.0404	0
50.0445	0
50.0486	0
50.0527	0
50.0568	0
50.0608	0
50.0649	0
50.069	0
50.0731	0
50.0772	0
50.0813	0
50.0854	1
50.0894	0
50.0935	0
50.0976	0
50.1017	0
50.1058	2
50.1099	7
50.114	5
50.1181	0
50.1221	0
50.1262	0
50.1303	0
50.1344	0
50.1385	0
50.1426	0
50.1467	0
50.1508	0
50.1549	3
50.1589	0
50.163	0
50.1671	0
50.1712	0
50.1753	0
50.1794	0
50.1835	7
50.1876	6
50.1917	0
50.1957	0
50.1998	0
50.2039	0
50.208	0
50.2121	0
50.2162	4
50.2203	6
50.2244	4
50.2285	0
50.2326	0
50.2367	0
50.2408	0
50.2448	2
50.2489	1
50.253	0
50.2571	0
50.2612	0
50.2653	0
50.2694	3
50.2735	5
50.2776	3
50.2817	4
50.2858	2
50.2899	0
50.294	0
50.2981	0
50.3022	0
50.3063	0
50.3104	0
50.3144	2
50.3185	6
50.3226	0
50.3267	0
50.3308	0
50.3349	0
50.339	1
50.3431	0
50.3472	0
50.3513	0
50.3554	0
50.3595	0
50.3636	1
50.3677	0
50.3718	0
50.3759	0
50.38	0
50.3841	0
50.3882	0
50.3923	0
50.3964	0
50.4005	0
50.4046	4
50.4087	1
50.4128	0
50.4169	4
50.421	2
50.4251	4
50.4292	1
50.4333	0
50.4374	0
50.4415	3
50.4456	2
50.4497	0
50.4538	0
50.4579	0
50.462	0
50.4661	0
50.4702	3
50.4743	1
50.4784	0
50.4825	0
50.4866	0
50.4907	0
50.4948	0
50.4989	0
50.503	0
50.5071	0
50.5112	0
50.5153	0
50.5194	0
50.5235	4
50.5276	2
50.5317	0
50.5358	0
50.54	3
50.5441	0
50.5482	0
50.5523	0
50.5564	0
50.5605	0
50.5646	8
50.5687	5
50.5728	0
50.5769	0
50.581	0
50.5851	0
50.5892	0
50.5933	0
50.5974	0
50.6015	0
50.6056	0
50.6098	4
50.6139	1
50.618	0
50.6221	5
50.6262	6
50.6303	0
50.6344	0
50.6385	0
50.6426	0
50.6467	0
50.6508	0
50.6549	0
50.6591	0
50.6632	0
50.6673	0
50.6714	3
50.6755	3
50.6796	0
50.6837	0
50.6878	0
50.6919	0
50.696	3
50.7002	6
50.7043	0
50.7084	0
50.7125	0
50.7166	0
50.7207	0
50.7248	0
50.7289	0
50.7331	0
50.7372	0
50.7413	0
50.7454	0
50.7495	0
50.7536	1
50.7577	1
50.7618	1
50.766	2
50.7701	0
50.7742	1
50.7783	1
50.7824	0
50.7865	0
50.7906	5
50.7948	1
50.7989	3
50.803	0
50.8071	0
50.8112	0
50.8153	0
50.8194	0
50.8236	2
50.8277	0
50.8318	0
50.8359	0
50.84	2
50.8441	5
50.8483	0
50.8524	1
50.8565	0
50.8606	0
50.8647	0
50.8689	1
50.873	2
50.8771	0
50.8812	2
50.8853	0
50.8894	0
50.8936	0
50.8977	0
50.9018	0
50.9059	0
50.91	0
50.9142	0
50.9183	0
50.9224	0
50.9265	0
50.9306	0
50.9348	0
50.9389	0
50.943	0
50.9471	0
50.9512	0
50.9554	0
50.9595	0
50.9636	0
50.9677	0
50.9719	0
50.976	0
50.9801	2
50.9842	3
50.9883	3
50.9925	1
50.9966	2
51.0007	0
51.0048	0
51.009	0
51.0131	0
51.0172	8
51.0213	5
51.0255	0
51.0296	1
51.0337	3
51.0378	1
51.042	0
51.0461	3
51.0502	5
51.0543	4
51.0585	0
51.0626	0
51.0667	0
51.0708	0
51.075	0
51.0791	2
51.0832	0
51.0873	0
51.0915	5
51.0956	8
51.0997	1
51.1038	0
51.108	0
51.1121	0
51.1162	0
51.1204	0
51.1245	2
51.1286	0
51.1327	0
51.1369	0
51.141	0
51.1451	0
51.1493	0
51.1534	0
51.1575	0
51.1616	3
51.1658	5
51.1699	0
51.174	0
51.1782	0
51.1823	0
51.1864	2
51.1906	0
51.1947	0
51.1988	0
51.203	2
51.2071	3
51.2112	3
51.2153	2
51.2195	0
51.2236	0
51.2277	0
51.2319	0
51.236	4
51.2401	2
51.2443	0
51.2484	1
51.2525	4
51.2567	0
51.2608	0
51.2649	0
51.2691	0
51.2732	0
51.2773	0
51.2815	0
51.2856	0
51.2898	0
51.2939	0
51.298	0
51.3022	7
51.3063	3
51.3104	0
51.3146	3
51.3187	1
51.3228	0
51.327	0
51.3311	0
51.3352	0
51.3394	0
51.3435	0
51.3477	0
51.3518	0
51.3559	0
51.3601	3
51.3642	6
51.3683	1
51.3725	0
51.3766	0
51.3808	1
51.3849	0
51.389	0
51.3932	0
51.3973	4
51.4015	3
51.4056	0
51.4097	0
51.4139	0
51.418	0
51.4222	0
51.4263	1
51.4304	1
51.4346	0
51.4387	0
51.4429	0
51.447	0
51.4511	0
51.4553	0
51.4594	0
51.4636	3
51.4677	1
51.4719	0
51.476	0
51.4801	0
51.4843	0
51.4884	1
51.4926	3
51.4967	4
51.5009	0
51.505	0
51.5091	0
51.5133	0
51.5174	0
51.5216	1
51.5257	0
51.5299	0
51.534	0
51.5381	0
51.5423	0
51.5464	2
51.5506	0
51.5547	0
51.5589	0
51.563	0
51.5672	0
51.5713	5
51.5755	8
51.5796	0
51.5838	0
51.5879	0
51.592	0
51.5962	0
51.6003	3
51.6045	0
51.6086	0
51.6128	1
51.6169	1
51.6211	0
51.6252	1
51.6294	0
51.6335	0
51.6377	0
51.6418	0
51.646	2
51.6501	0
51.6543	1
51.6584	1
51.6626	2
51.6667	0
51.6709	0
51.675	0
51.6792	8
51.6833	17
51.6875	10
51.6916	1
51.6958	0
51.6999	0
51.7041	0
51.7082	0
51.7124	0
51.7165	0
51.7207	0
51.7248	0
51.729	0
51.7331	0
51.7373	0
51.7415	1
51.7456	0
51.7498	0
51.7539	0
51.7581	0
51.7622	3
51.7664	5
51.7705	0
51.7747	0
51.7788	0
51.783	0
51.7871	1
51.7913	6
51.7955	2
51.7996	0
51.8038	0
51.8079	0
51.8121	5
51.8162	11
51.8204	3
51.8245	2
51.8287	2
51.8329	0
51.837	2
51.8412	1
51.8453	0
51.8495	0
51.8536	0
51.8578	0
51.862	1
51.8661	0
51.8703	4
51.8744	3
51.8786	0
51.8828	0
51.8869	5
51.8911	4
51.8952	0
51.8994	0
51.9036	0
51.9077	0
51.9119	0
51.916	0
51.9202	2
51.9244	0
51.9285	0
51.9327	5
51.9368	9
51.941	17
51.9452	13
51.9493	1
51.9535	1
51.9576	7
51.9618	1
51.966	0
51.9701	0
51.9743	0
51.9785	4
51.9826	2
51.9868	0
51.9909	0
51.9951	0
51.9993	0
52.0034	0
52.0076	0
52.0118	2
52.0159	3
52.0201	1
52.0243	1
52.0284	6
52.0326	11
52.0367	3
52.0409	0
52.0451	2
52.0492	1
52.0534	0
52.0576	2
52.0617	5
52.0659	2
52.0701	5
52.0742	4
52.0784	7
52.0826	3
52.0867	0
52.0909	0
52.0951	0
52.0992	0
52.1034	0
52.1076	0
52.1117	0
52.1159	0
52.1201	0
52.1242	0
52.1284	0
52.1326	0
52.1368	0
52.1409	0
52.1451	0
52.1493	0
52.1534	2
52.1576	0
52.1618	0
52.1659	0
52.1701	0
52.1743	0
52.1784	0
52.1826	0
52.1868	0
52.191	1
52.1951	1
52.1993	0
52.2035	0
52.2076	0
52.2118	0
52.216	0
52.2202	0
52.2243	0
52.2285	0
52.2327	0
52.2369	0
52.241	0
52.2452	0
52.2494	0
52.2535	3
52.2577	0
52.2619	0
52.2661	0
52.2702	0
52.2744	1
52.2786	0
52.2828	0
52.2869	0
52.2911	2
52.2953	5
52.2995	0
52.3036	0
52.3078	0
52.312	0
52.3162	0
52.3203	3
52.3245	1
52.3287	0
52.3329	0
52.3371	0
52.3412	0
52.3454	1
52.3496	2
52.3538	0
52.3579	0
52.3621	0
52.3663	0
52.3705	0
52.3747	0
52.3788	0
52.383	0
52.3872	0
52.3914	0
52.3955	0
52.3997	0
52.4039	0
52.4081	0
52.4123	5
52.4164	7
52.4206	0
52.4248	0
52.429	0
52.4332	0
52.4373	0
52.4415	0
52.4457	0
52.4499	0
52.4541	0
52.4583	0
52.4624	0
52.4666	0
52.4708	0
52.475	0
52.4792	3
52.4833	6
52.4875	3
52.4917	1
52.4959	0
52.5001	0
52.5043	0
52.5084	0
52.5126	0
52.5168	0
52.521	0
52.5252	0
52.5294	0
52.5336	0
52.5377	0
52.5419	0
52.5461	0
52.5503	2
52.5545	7
52.5587	1
52.5629	1
52.567	0
52.5712	0
52.5754	0
52.5796	3
52.5838	9
52.588	0
52.5922	0
52.5963	0
52.6005	2
52.6047	3
52.6089	4
52.6131	4
52.6173	2
52.6215	0
52.6257	0
52.6298	0
52.634	0
52.6382	0
52.6424	0
52.6466	0
52.6508	0
52.655	0
52.6592	0
52.6634	0
52.6676	0
52.6717	0
52.6759	0
52.6801	0
52.6843	0
52.6885	0
52.6927	0
52.6969	0
52.7011	0
52.7053	0
52.7095	0
52.7137	3
52.7178	2
52.722	0
52.7262	1
52.7304	0
52.7346	0
52.7388	0
52.743	0
52.7472	0
52.7514	4
52.7556	5
52.7598	2
52.764	0
52.7682	0
52.7724	1
52.7766	1
52.7807	6
52.7849	0
52.7891	0
52.7933	0
52.7975	0
52.8017	0
52.8059	0
52.8101	0
52.8143	0
52.8185	0
52.8227	3
52.8269	0
52.8311	0
52.8353	0
52.8395	0
52.8437	0
52.8479	0
52.8521	0
52.8563	0
52.8605	0
52.8647	0
52.8689	3
52.8731	2
52.8773	0
52.8815	0
52.8857	0
52.8899	0
52.8941	0
52.8983	0
52.9025	0
52.9067	1
52.9109	0
52.9151	9
52.9193	7
52.9235	3
52.9277	11
52.9319	6
52.9361	0
52.9403	0
52.9445	0
52.9487	0
52.9529	0
52.9571	0
52.9613	0
52.9655	7
52.9697	1
52.9739	8
52.9781	4
52.9823	0
52.9865	3
52.9907	3
52.9949	0
52.9991	4
53.0033	5
53.0075	10
53.0117	12
53.0159	8
53.0201	4
53.0243	0
53.0285	0
53.0327	0
53.0369	0
53.0411	0
53.0453	2
53.0495	1
53.0538	0
53.058	0
53.0622	0
53.0664	0
53.0706	0
53.0748	1
53.079	0
53.0832	0
53.0874	0
53.0916	0
53.0958	3
53.1	0
53.1042	0
53.1084	0
53.1126	0
53.1169	0
53.1211	0
53.1253	0
53.1295	0
53.1337	0
53.1379	0
53.1421	6
53.1463	3
53.1505	0
53.1547	9
53.1589	11
53.1631	6
53.1674	0
53.1716	0
53.1758	0
53.18	0
53.1842	0
53.1884	0
53.1926	0
53.1968	0
53.201	0
53.2053	0
53.2095	0
53.2137	0
53.2179	1
53.2221	1
53.2263	0
53.2305	0
53.2347	0
53.239	0
53.2432	2
53.2474	6
53.2516	1
53.2558	0
53.26	0
53.2642	9
53.2684	4
53.2727	0
53.2769	0
53.2811	0
53.2853	3
53.2895	3
53.2937	0
53.2979	0
53.3022	4
53.3064	2
53.3106	0
53.3148	0
53.319	3
53.3232	0
53.3275	0
53.3317	0
53.3359	0
53.3401	2
53.3443	0
53.3485	2
53.3528	0
53.357	0
53.3612	0
53.3654	0
53.3696	0
53.3738	0
53.3781	3
53.3823	2
53.3865	0
53.3907	0
53.3949	0
53.3992	0
53.4034	0
53.4076	0
53.4118	0
53.416	0
53.4203	2
53.4245	0
53.4287	1
53.4329	4
53.4371	2
53.4414	0
53.4456	0
53.4498	0
53.454	0
53.4582	1
53.4625	5
53.4667	2
53.4709	0
53.4751	0
53.4794	0
53.4836	0
53.4878	1
53.492	0
53.4962	0
53.5005	0
53.5047	0
53.5089	3
53.5131	0
53.5174	0
53.5216	0
53.5258	0
53.53	0
53.5343	0
53.5385	0
53.5427	1
53.5469	0
53.5512	0
53.5554	1
53.5596	7
53.5638	0
53.5681	0
53.5723	0
53.5765	0
53.5807	0
53.585	1
53.5892	2
53.5934	0
53.5976	0
53.6019	0
53.6061	0
53.6103	0
53.6146	0
53.6188	1
53.623	8
53.6272	3
53.6315	0
53.6357	0
53.6399	0
53.6441	6
53.6484	8
53.6526	1
53.6568	0
53.6611	0
53.6653	2
53.6695	0
53.6738	3
53.678	0
53.6822	0
53.6864	1
53.6907	1
53.6949	0
53.6991	0
53.7034	0
53.7076	0
53.7118	0
53.7161	0
53.7203	0
53.7245	0
53.7288	0
53.733	0
53.7372	0
53.7415	0
53.7457	1
53.7499	4
53.7542	0
53.7584	0
53.7626	0
53.7669	1
53.7711	0
53.7753	0
53.7796	0
53.7838	0
53.788	0
53.7923	0
53.7965	0
53.8007	0
53.805	0
53.8092	0
53.8134	0
53.8177	0
53.8219	1
53.8261	3
53.8304	0
53.8346	3
53.8388	2
53.8431	0
53.8473	15
53.8516	21
53.8558	17
53.86	6
53.8643	3
53.8685	4
53.8727	1
53.877	0
53.8812	2
53.8855	0
53.8897	0
53.8939	0
53.8982	0
53.9024	0
53.9067	0
53.9109	6
53.9151	3
53.9194	1
53.9236	4
53.9279	0
53.9321	0
53.9363	0
53.9406	0
53.9448	0
53.9491	1
53.9533	3
53.9575	0
53.9618	0
53.966	0
53.9703	0
53.9745	0
53.9787	0
53.983	0
53.9872	0
53.9915	0
53.9957	0
54	0
54.0042	4
54.0084	3
54.0127	0
54.0169	0
54.0212	0
54.0254	0
54.0297	2
54.0339	7
54.0381	0
54.0424	0
54.0466	0
54.0509	0
54.0551	0
54.0594	0
54.0636	4
54.0679	1
54.0721	0
54.0764	0
54.0806	0
54.0848	5
54.0891	2
54.0933	0
54.0976	0
54.1018	0
54.1061	0
54.1103	1
54.1146	1
54.1188	1
54.1231	0
54.1273	0
54.1316	3
54.1358	0
54.1401	1
54.1443	0
54.1486	0
54.1528	1
54.1571	7
54.1613	0
54.1656	0
54.1698	2
54.174	1
54.1783	0
54.1825	0
54.1868	0
54.191	0
54.1953	0
54.1996	0
54.2038	0
54.2081	0
54.2123	0
54.2166	2
54.2208	1
54.2251	2
54.2293	1
54.2336	1
54.2378	0
54.2421	0
54.2463	0
54.2506	0
54.2548	0
54.2591	0
54.2633	0
54.2676	1
54.2718	1
54.2761	0
54.2803	0
54.2846	0
54.2889	0
54.2931	0
54.2974	0
54.3016	0
54.3059	0
54.3101	0
54.3144	0
54.3186	0
54.3229	1
54.3271	0
54.3314	0
54.3357	0
54.3399	1
54.3442	4
54.3484	0
54.3527	1
54.3569	0
54.3612	0
54.3655	8
54.3697	5
54.374	0
54.3782	0
54.3825	0
54.3867	0
54.391	0
54.3953	0
54.3995	0
54.4038	0
54.408	0
54.4123	0
54.4165	0
54.4208	1
54.4251	7
54.4293	15
54.4336	1
54.4378	0
54.4421	0
54.4464	0
54.4506	0
54.4549	0
54.4591	1
54.4634	6
54.4677	1
54.4719	0
54.4762	0
54.4805	1
54.4847	0
54.489	1
54.4932	2
54.4975	0
54.5018	0
54.506	0
54.5103	0
54.5146	0
54.5188	1
54.5231	0
54.5273	1
54.5316	2
54.5359	0
54.5401	4
54.5444	3
54.5487	0
54.5529	0
54.5572	0
54.5615	0
54.5657	0
54.57	0
54.5743	0
54.5785	0
54.5828	0
54.587	3
54.5913	1
54.5956	0
54.5998	0
54.6041	2
54.6084	0
54.6126	0
54.6169	4
54.6212	5
54.6254	0
54.6297	0
54.634	0
54.6382	0
54.6425	0
54.6468	0
54.6511	4
54.6553	12
54.6596	1
54.6639	0
54.6681	0
54.6724	0
54.6767	0
54.6809	0
54.6852	0
54.6895	0
54.6937	0
54.698	3
54.7023	1
54.7066	0
54.7108	1
54.7151	5
54.7194	4
54.7236	0
54.7279	0
54.7322	0
54.7365	0
54.7407	0
54.745	1
54.7493	2
54.7535	0
54.7578	0
54.7621	0
54.7664	2
54.7706	0
54.7749	0
54.7792	0
54.7835	0
54.7877	0
54.792	0
54.7963	0
54.8005	0
54.8048	0
54.8091	0
54.8134	0
54.8176	0
54.8219	1
54.8262	0
54.8305	0
54.8347	0
54.839	0
54.8433	0
54.8476	0
54.8518	0
54.8561	5
54.8604	4
54.8647	0
54.869	0
54.8732	2
54.8775	4
54.8818	0
54.8861	0
54.8903	0
54.8946	1
54.8989	5
54.9032	1
54.9075	0
54.9117	0
54.916	0
54.9203	0
54.9246	6
54.9288	3
54.9331	0
54.9374	0
54.9417	0
54.946	0
54.9502	0
54.9545	0
54.9588	0
54.9631	4
54.9674	4
54.9716	0
54.9759	3
54.9802	2
54.9845	0
54.9888	0
54.9931	2
54.9973	11
55.0016	7
55.0059	2
55.0102	3
55.0145	2
55.0187	0
55.023	0
55.0273	1
55.0316	0
55.0359	0
55.0402	0
55.0444	0
55.0487	4
55.053	2
55.0573	3
55.0616	1
55.0659	0
55.0701	0
55.0744	1
55.0787	0
55.083	2
55.0873	0
55.0916	6
55.0959	2
55.1001	0
55.1044	0
55.1087	0
55.113	0
55.1173	0
55.1216	0
55.1259	0
55.1301	0
55.1344	0
55.1387	0
55.143	0
55.1473	3
55.1516	6
55.1559	4
55.1602	0
55.1644	0
55.1687	0
55.173	0
55.1773	0
55.1816	0
55.1859	0
55.1902	0
55.1945	0
55.1988	0
55.2031	4
55.2073	5
55.2116	9
55.2159	6
55.2202	0
55.2245	0
55.2288	0
55.2331	0
55.2374	0
55.2417	1
55.246	0
55.2502	1
55.2545	1
55.2588	2
55.2631	0
55.2674	0
55.2717	0
55.276	0
55.2803	0
55.2846	0
55.2889	3
55.2932	0
55.2975	0
55.3018	7
55.3061	7
55.3103	1
55.3146	3
55.3189	0
55.3232	0
55.3275	0
55.3318	0
55.3361	0
55.3404	0
55.3447	0
55.349	2
55.3533	2
55.3576	0
55.3619	0
55.3662	0
55.3705	0
55.3748	0
55.3791	0
55.3834	0
55.3877	0
55.392	0
55.3963	0
55.4006	6
55.4049	3
55.4092	1
55.4135	0
55.4177	0
55.422	0
55.4263	1
55.4306	0
55.4349	0
55.4392	0
55.4435	0
55.4478	0
55.4521	1
55.4564	4
55.4607	0
55.465	0
55.4693	0
55.4736	0
55.4779	0
55.4822	6
55.4865	4
55.4908	2
55.4951	0
55.4994	0
55.5037	0
55.508	0
55.5123	0
55.5166	0
55.521	0
55.5253	0
55.5296	0
55.5339	1
55.5382	2
55.5425	1
55.5468	0
55.5511	0
55.5554	0
55.5597	0
55.564	0
55.5683	0
55.5726	0
55.5769	0
55.5812	0
55.5855	0
55.5898	2
55.5941	0
55.5984	2
55.6027	0
55.607	6
55.6113	4
55.6156	0
55.6199	0
55.6243	0
55.6286	0
55.6329	2
55.6372	1
55.6415	3
55.6458	10
55.6501	7
55.6544	0
55.6587	0
55.663	0
55.6673	1
55.6716	1
55.6759	0
55.6802	0
55.6846	0
55.6889	2
55.6932	0
55.6975	0
55.7018	0
55.7061	0
55.7104	0
55.7147	0
55.719	0
55.7233	0
55.7276	1
55.732	0
55.7363	0
55.7406	0
55.7449	0
55.7492	0
55.7535	0
55.7578	2
55.7621	0
55.7664	0
55.7708	0
55.7751	0
55.7794	0
55.7837	0
55.788	0
55.7923	0
55.7966	2
55.8009	0
55.8053	4
55.8096	7
55.8139	1
55.8182	0
55.8225	0
55.8268	0
55.8311	0
55.8355	0
55.8398	0
55.8441	0
55.8484	0
55.8527	0
55.857	0
55.8613	0
55.8657	2
55.87	0
55.8743	0
55.8786	0
55.8829	0
55.8872	0
55.8916	0
55.8959	0
55.9002	0
55.9045	0
55.9088	0
55.9131	1
55.9175	0
55.9218	0
55.9261	0
55.9304	0
55.9347	0
55.939	0
55.9434	0
55.9477	0
55.952	0
55.9563	0
55.9606	0
55.965	1
55.9693	0
55.9736	1
55.9779	6
55.9822	2
55.9866	0
55.9909	0
55.9952	0
55.9995	0
56.0038	3
56.0082	9
56.0125	1
56.0168	0
56.0211	0
56.0254	0
56.0298	0
56.0341	2
56.0384	0
56.0427	0
56.0471	0
56.0514	0
56.0557	7
56.06	3
56.0643	0
56.0687	0
56.073	1
56.0773	9
56.0816	4
56.086	0
56.0903	0
56.0946	0
56.0989	0
56.1033	0
56.1076	0
56.1119	1
56.1162	4
56.1206	0
56.1249	5
56.1292	3
56.1335	0
56.1379	0
56.1422	0
56.1465	0
56.1508	1
56.1552	7
56.1595	2
56.1638	0
56.1681	4
56.1725	2
56.1768	6
56.1811	2
56.1855	0
56.1898	5
56.1941	2
56.1984	1
56.2028	0
56.2071	3
56.2114	7
56.2158	2
56.2201	0
56.2244	0
56.2287	0
56.2331	0
56.2374	0
56.2417	0
56.2461	0
56.2504	0
56.2547	0
56.2591	3
56.2634	2
56.2677	0
56.272	0
56.2764	0
56.2807	0
56.285	1
56.2894	0
56.2937	0
56.298	0
56.3024	0
56.3067	0
56.311	0
56.3154	0
56.3197	0
56.324	0
56.3284	0
56.3327	0
56.337	0
56.3414	0
56.3457	0
56.35	0
56.3544	0
56.3587	0
56.363	4
56.3674	3
56.3717	0
56.376	0
56.3804	0
56.3847	0
56.389	5
56.3934	1
56.3977	0
56.4021	0
56.4064	0
56.4107	0
56.4151	0
56.4194	0
56.4237	0
56.4281	0
56.4324	0
56.4367	0
56.4411	0
56.4454	0
56.4498	0
56.4541	0
56.4584	1
56.4628	0
56.4671	0
56.4715	0
56.4758	0
56.4801	0
56.4845	0
56.4888	0
56.4931	0
56.4975	0
56.5018	3
56.5062	4
56.5105	0
56.5149	0
56.5192	0
56.5235	0
56.5279	2
56.5322	0
56.5366	0
56.5409	0
56.5452	0
56.5496	0
56.5539	0
56.5583	0
56.5626	0
56.5669	0
56.5713	0
56.5756	0
56.58	0
56.5843	0
56.5887	0
56.593	3
56.5973	1
56.6017	3
56.606	1
56.6104	0
56.6147	0
56.6191	4
56.6234	4
56.6278	0
56.6321	0
56.6364	0
56.6408	0
56.6451	0
56.6495	0
56.6538	0
56.6582	0
56.6625	0
56.6669	0
56.6712	0
56.6756	0
56.6799	0
56.6843	1
56.6886	0
56.6929	2
56.6973	4
56.7016	1
56.706	4
56.7103	0
56.7147	2
56.719	0
56.7234	0
56.7277	0
56.7321	0
56.7364	0
56.7408	0
56.7451	4
56.7495	2
56.7538	7
56.7582	7
56.7625	9
56.7669	16
56.7712	5
56.7756	0
56.7799	0
56.7843	0
56.7886	0
56.793	0
56.7973	2
56.8017	0
56.806	0
56.8104	0
56.8147	0
56.8191	0
56.8234	0
56.8278	0
56.8321	0
56.8365	0
56.8409	0
56.8452	1
56.8496	0
56.8539	1
56.8583	3
56.8626	2
56.867	0
56.8713	3
56.8757	3
56.88	0
56.8844	3
56.8887	2
56.8931	0
56.8975	0
56.9018	1
56.9062	0
56.9105	3
56.9149	0
56.9192	0
56.9236	0
56.9279	0
56.9323	0
56.9367	5
56.941	2
56.9454	3
56.9497	2
56.9541	0
56.9584	0
56.9628	0
56.9672	0
56.9715	0
56.9759	0
56.9802	0
56.9846	2
56.989	0
56.9933	0
56.9977	0
57.002	2
57.0064	4
57.0107	0
57.0151	0
57.0195	0
57.0238	0
57.0282	0
57.0325	0
57.0369	0
57.0413	0
57.0456	0
57.05	3
57.0543	3
57.0587	1
57.0631	0
57.0674	2
57.0718	2
57.0762	0
57.0805	0
57.0849	0
57.0892	5
57.0936	5
57.098	0
57.1023	0
57.1067	0
57.1111	0
57.1154	4
57.1198	3
57.1241	1
57.1285	0
57.1329	0
57.1372	0
57.1416	0
57.146	2
57.1503	0
57.1547	3
57.1591	6
57.1634	0
57.1678	0
57.1722	0
57.1765	0
57.1809	0
57.1853	0
57.1896	0
57.194	0
57.1984	0
57.2027	0
57.2071	0
57.2115	1
57.2158	1
57.2202	0
57.2246	1
57.2289	0
57.2333	8
57.2377	7
57.242	0
57.2464	0
57.2508	0
57.2551	0
57.2595	0
57.2639	0
57.2682	2
57.2726	1
57.277	0
57.2814	0
57.2857	0
57.2901	0
57.2945	0
57.2988	2
57.3032	2
57.3076	2
57.3119	3
57.3163	1
57.3207	2
57.3251	0
57.3294	0
57.3338	3
57.3382	0
57.3425	3
57.3469	4
57.3513	0
57.3557	0
57.36	5
57.3644	2
57.3688	6
57.3732	7
57.3775	0
57.3819	0
57.3863	0
57.3907	0
57.395	0
57.3994	0
57.4038	0
57.4081	0
57.4125	0
57.4169	0
57.4213	0
57.4256	0
57.43	1
57.4344	0
57.4388	0
57.4431	2
57.4475	5
57.4519	0
57.4563	0
57.4607	0
57.465	0
57.4694	0
57.4738	0
57.4782	0
57.4825	2
57.4869	0
57.4913	0
57.4957	4
57.5001	9
57.5044	8
57.5088	0
57.5132	0
57.5176	0
57.5219	0
57.5263	0
57.5307	0
57.5351	3
57.5395	2
57.5438	2
57.5482	3
57.5526	0
57.557	0
57.5614	4
57.5657	0
57.5701	2
57.5745	2
57.5789	5
57.5833	1
57.5876	0
57.592	0
57.5964	0
57.6008	0
57.6052	0
57.6096	0
57.6139	0
57.6183	4
57.6227	1
57.6271	0
57.6315	0
57.6359	0
57.6402	0
57.6446	0
57.649	0
57.6534	0
57.6578	0
57.6622	1
57.6665	0
57.6709	0
57.6753	3
57.6797	4
57.6841	0
57.6885	0
57.6929	0
57.6972	0
57.7016	0
57.706	0
57.7104	0
57.7148	0
57.7192	0
57.7236	0
57.7279	0
57.7323	0
57.7367	0
57.7411	0
57.7455	0
57.7499	0
57.7543	0
57.7587	0
57.763	0
57.7674	0
57.7718	0
57.7762	0
57.7806	0
57.785	0
57.7894	0
57.7938	0
57.7981	0
57.8025	0
57.8069	0
57.8113	0
57.8157	0
57.8201	2
57.8245	4
57.8289	0
57.8333	0
57.8377	0
57.8421	0
57.8464	0
57.8508	0
57.8552	0
57.8596	0
57.864	0
57.8684	0
57.8728	0
57.8772	0
57.8816	0
57.886	0
57.8904	0
57.8948	0
57.8992	3
57.9035	3
57.9079	2
57.9123	1
57.9167	2
57.9211	2
57.9255	1
57.9299	0
57.9343	0
57.9387	0
57.9431	0
57.9475	1
57.9519	6
57.9563	5
57.9607	0
57.9651	0
57.9695	0
57.9739	4
57.9783	11
57.9827	3
57.9871	0
57.9914	0
57.9958	0
58.0002	0
58.0046	0
58.009	0
58.0134	0
58.0178	0
58.0222	0
58.0266	0
58.031	0
58.0354	0
58.0398	0
58.0442	4
58.0486	0
58.053	0
58.0574	2
58.0618	1
58.0662	0
58.0706	0
58.075	0
58.0794	0
58.0838	0
58.0882	0
58.0926	3
58.097	2
58.1014	0
58.1058	0
58.1102	6
58.1146	10
58.119	3
58.1234	0
58.1278	0
58.1322	0
58.1366	0
58.141	0
58.1454	0
58.1498	0
58.1542	0
58.1586	0
58.163	0
58.1675	0
58.1719	0
58.1763	0
58.1807	5
58.1851	4
58.1895	0
58.1939	0
58.1983	0
58.2027	2
58.2071	0
58.2115	0
58.2159	0
58.2203	1
58.2247	5
58.2291	0
58.2335	2
58.2379	0
58.2423	0
58.2467	0
58.2511	2
58.2556	0
58.26	0
58.2644	0
58.2688	0
58.2732	0
58.2776	0
58.282	3
58.2864	5
58.2908	0
58.2952	6
58.2996	9
58.304	1
58.3084	0
58.3129	0
58.3173	0
58.3217	0
58.3261	1
58.3305	0
58.3349	0
58.3393	2
58.3437	3
58.3481	0
58.3525	0
58.357	0
58.3614	1
58.3658	5
58.3702	1
58.3746	0
58.379	0
58.3834	0
58.3878	0
58.3922	0
58.3967	0
58.4011	0
58.4055	0
58.4099	0
58.4143	0
58.4187	0
58.4231	0
58.4275	0
58.432	0
58.4364	0
58.4408	0
58.4452	0
58.4496	0
58.454	0
58.4584	0
58.4629	2
58.4673	3
58.4717	4
58.4761	7
58.4805	3
58.4849	8
[truncated: 74,480 more rows]

## Sheet: ExtendedData7j
m/z	TIC
49.9996	0
50.0037	0
50.0078	0
50.0118	0
50.0159	0
50.02	0
50.0241	0
50.0282	0
50.0323	0
50.0363	0
50.0404	0
50.0445	0
50.0486	0
50.0527	0
50.0568	0
50.0608	0
50.0649	5
50.069	4
50.0731	0
50.0772	2
50.0813	2
50.0854	0
50.0894	0
50.0935	0
50.0976	0
50.1017	0
50.1058	0
50.1099	0
50.114	0
50.1181	1
50.1221	0
50.1262	0
50.1303	0
50.1344	5
50.1385	5
50.1426	0
50.1467	0
50.1508	0
50.1549	0
50.1589	1
50.163	0
50.1671	5
50.1712	1
50.1753	0
50.1794	0
50.1835	0
50.1876	0
50.1917	0
50.1957	0
50.1998	0
50.2039	0
50.208	0
50.2121	1
50.2162	0
50.2203	3
50.2244	2
50.2285	0
50.2326	4
50.2367	4
50.2408	0
50.2448	0
50.2489	0
50.253	0
50.2571	0
50.2612	3
50.2653	4
50.2694	8
50.2735	2
50.2776	0
50.2817	0
50.2858	0
50.2899	0
50.294	0
50.2981	0
50.3022	0
50.3063	1
50.3104	5
50.3144	0
50.3185	0
50.3226	2
50.3267	0
50.3308	2
50.3349	0
50.339	0
50.3431	0
50.3472	0
50.3513	1
50.3554	3
50.3595	5
50.3636	0
50.3677	4
50.3718	1
50.3759	0
50.38	0
50.3841	2
50.3882	4
50.3923	13
50.3964	3
50.4005	0
50.4046	0
50.4087	2
50.4128	2
50.4169	1
50.421	1
50.4251	0
50.4292	0
50.4333	0
50.4374	0
50.4415	3
50.4456	6
50.4497	0
50.4538	1
50.4579	1
50.462	0
50.4661	0
50.4702	2
50.4743	3
50.4784	0
50.4825	0
50.4866	0
50.4907	4
50.4948	6
50.4989	0
50.503	0
50.5071	0
50.5112	2
50.5153	1
50.5194	0
50.5235	0
50.5276	6
50.5317	2
50.5358	0
50.54	0
50.5441	0
50.5482	0
50.5523	2
50.5564	2
50.5605	3
50.5646	0
50.5687	3
50.5728	5
50.5769	0
50.581	0
50.5851	1
50.5892	0
50.5933	0
50.5974	0
50.6015	0
50.6056	0
50.6098	0
50.6139	1
50.618	0
50.6221	0
50.6262	0
50.6303	0
50.6344	0
50.6385	7
50.6426	11
50.6467	3
50.6508	0
50.6549	0
50.6591	0
50.6632	0
50.6673	0
50.6714	0
50.6755	0
50.6796	0
50.6837	0
50.6878	0
50.6919	5
50.696	4
50.7002	0
50.7043	0
50.7084	0
50.7125	0
50.7166	0
50.7207	1
50.7248	0
50.7289	0
50.7331	0
50.7372	1
50.7413	0
50.7454	0
50.7495	0
50.7536	2
50.7577	0
50.7618	0
50.766	0
50.7701	0
50.7742	1
50.7783	0
50.7824	0
50.7865	0
50.7906	1
50.7948	2
50.7989	6
50.803	0
50.8071	0
50.8112	0
50.8153	0
50.8194	0
50.8236	0
50.8277	2
50.8318	1
50.8359	0
50.84	0
50.8441	5
50.8483	4
50.8524	5
50.8565	8
50.8606	1
50.8647	0
50.8689	0
50.873	0
50.8771	0
50.8812	0
50.8853	0
50.8894	0
50.8936	0
50.8977	0
50.9018	0
50.9059	0
50.91	0
50.9142	0
50.9183	2
50.9224	0
50.9265	3
50.9306	6
50.9348	5
50.9389	1
50.943	0
50.9471	0
50.9512	0
50.9554	0
50.9595	3
50.9636	5
50.9677	1
50.9719	3
50.976	0
50.9801	0
50.9842	0
50.9883	1
50.9925	0
50.9966	0
51.0007	0
51.0048	0
51.009	0
51.0131	0
51.0172	1
51.0213	3
51.0255	1
51.0296	0
51.0337	0
51.0378	0
51.042	0
51.0461	0
51.0502	0
51.0543	0
51.0585	0
51.0626	0
51.0667	1
51.0708	8
51.075	0
51.0791	0
51.0832	0
51.0873	0
51.0915	1
51.0956	3
51.0997	0
51.1038	0
51.108	0
51.1121	0
51.1162	4
51.1204	5
51.1245	1
51.1286	0
51.1327	0
51.1369	0
51.141	0
51.1451	1
51.1493	0
51.1534	1
51.1575	0
51.1616	1
51.1658	0
51.1699	0
51.174	0
51.1782	2
51.1823	3
51.1864	0
51.1906	3
51.1947	0
51.1988	0
51.203	0
51.2071	0
51.2112	0
51.2153	0
51.2195	4
51.2236	1
51.2277	0
51.2319	0
51.236	3
51.2401	5
51.2443	1
51.2484	0
51.2525	0
51.2567	0
51.2608	0
51.2649	0
51.2691	6
51.2732	3
51.2773	0
51.2815	0
51.2856	2
51.2898	3
51.2939	0
51.298	1
51.3022	0
51.3063	1
51.3104	0
51.3146	0
51.3187	0
51.3228	0
51.327	0
51.3311	3
51.3352	1
51.3394	0
51.3435	0
51.3477	0
51.3518	0
51.3559	0
51.3601	0
51.3642	1
51.3683	6
51.3725	0
51.3766	1
51.3808	2
51.3849	0
51.389	0
51.3932	0
51.3973	1
51.4015	7
51.4056	1
51.4097	0
51.4139	0
51.418	0
51.4222	4
51.4263	2
51.4304	0
51.4346	0
51.4387	0
51.4429	0
51.447	0
51.4511	3
51.4553	4
51.4594	3
51.4636	1
51.4677	0
51.4719	0
51.476	0
51.4801	0
51.4843	0
51.4884	1
51.4926	0
51.4967	0
51.5009	0
51.505	0
51.5091	0
51.5133	0
51.5174	0
51.5216	0
51.5257	0
51.5299	0
51.534	0
51.5381	0
51.5423	7
51.5464	7
51.5506	0
51.5547	0
51.5589	0
51.563	0
51.5672	0
51.5713	2
51.5755	1
51.5796	1
51.5838	3
51.5879	2
51.592	0
51.5962	0
51.6003	0
51.6045	0
51.6086	0
51.6128	0
51.6169	0
51.6211	0
51.6252	1
51.6294	4
51.6335	6
51.6377	2
51.6418	0
51.646	0
51.6501	4
51.6543	1
51.6584	0
51.6626	0
51.6667	1
51.6709	0
51.675	0
51.6792	4
51.6833	3
51.6875	0
51.6916	0
51.6958	0
51.6999	0
51.7041	0
51.7082	0
51.7124	0
51.7165	0
51.7207	0
51.7248	0
51.729	0
51.7331	1
51.7373	0
51.7415	0
51.7456	0
51.7498	0
51.7539	0
51.7581	0
51.7622	0
51.7664	0
51.7705	3
51.7747	2
51.7788	0
51.783	0
51.7871	0
51.7913	0
51.7955	0
51.7996	0
51.8038	0
51.8079	0
51.8121	0
51.8162	6
51.8204	6
51.8245	0
51.8287	0
51.8329	2
51.837	3
51.8412	2
51.8453	0
51.8495	0
51.8536	0
51.8578	0
51.862	2
51.8661	4
51.8703	0
51.8744	0
51.8786	0
51.8828	0
51.8869	0
51.8911	1
51.8952	2
51.8994	0
51.9036	0
51.9077	0
51.9119	0
51.916	0
51.9202	0
51.9244	0
51.9285	0
51.9327	0
51.9368	0
51.941	4
51.9452	3
51.9493	0
51.9535	0
51.9576	3
51.9618	6
51.966	0
51.9701	0
51.9743	0
51.9785	1
51.9826	0
51.9868	0
51.9909	0
51.9951	0
51.9993	0
52.0034	0
52.0076	0
52.0118	0
52.0159	0
52.0201	0
52.0243	3
52.0284	2
52.0326	0
52.0367	0
52.0409	1
52.0451	0
52.0492	0
52.0534	0
52.0576	0
52.0617	0
52.0659	0
52.0701	0
52.0742	0
52.0784	0
52.0826	6
52.0867	3
52.0909	0
52.0951	0
52.0992	0
52.1034	0
52.1076	0
52.1117	0
52.1159	0
52.1201	0
52.1242	1
52.1284	0
52.1326	0
52.1368	1
52.1409	0
52.1451	0
52.1493	2
52.1534	4
52.1576	1
52.1618	3
52.1659	0
52.1701	0
52.1743	0
52.1784	2
52.1826	0
52.1868	1
52.191	0
52.1951	0
52.1993	0
52.2035	2
52.2076	0
52.2118	0
52.216	0
52.2202	0
52.2243	0
52.2285	0
52.2327	0
52.2369	0
52.241	1
52.2452	4
52.2494	0
52.2535	0
52.2577	0
52.2619	0
52.2661	0
52.2702	0
52.2744	1
52.2786	4
52.2828	3
52.2869	1
52.2911	1
52.2953	0
52.2995	0
52.3036	1
52.3078	5
52.312	1
52.3162	0
52.3203	0
52.3245	0
52.3287	0
52.3329	0
52.3371	0
52.3412	0
52.3454	0
52.3496	0
52.3538	0
52.3579	0
52.3621	0
52.3663	0
52.3705	1
52.3747	7
52.3788	7
52.383	0
52.3872	1
52.3914	5
52.3955	17
52.3997	7
52.4039	0
52.4081	6
52.4123	7
52.4164	0
52.4206	0
52.4248	0
52.429	0
52.4332	0
52.4373	0
52.4415	0
52.4457	0
52.4499	0
52.4541	0
52.4583	0
52.4624	0
52.4666	0
52.4708	2
52.475	0
52.4792	0
52.4833	3
52.4875	5
52.4917	0
52.4959	3
52.5001	3
52.5043	0
52.5084	0
52.5126	0
52.5168	5
52.521	2
52.5252	6
52.5294	0
52.5336	0
52.5377	9
52.5419	6
52.5461	0
52.5503	3
52.5545	2
52.5587	2
52.5629	0
52.567	0
52.5712	0
52.5754	0
52.5796	0
52.5838	0
52.588	3
52.5922	2
52.5963	0
52.6005	0
52.6047	0
52.6089	0
52.6131	0
52.6173	0
52.6215	0
52.6257	0
52.6298	0
52.634	0
52.6382	0
52.6424	0
52.6466	0
52.6508	2
52.655	1
52.6592	0
52.6634	0
52.6676	0
52.6717	0
52.6759	0
52.6801	0
52.6843	1
52.6885	6
52.6927	3
52.6969	1
52.7011	0
52.7053	0
52.7095	4
52.7137	9
52.7178	1
52.722	0
52.7262	0
52.7304	0
52.7346	0
52.7388	4
52.743	6
52.7472	1
52.7514	0
52.7556	0
52.7598	0
52.764	6
52.7682	4
52.7724	0
52.7766	0
52.7807	1
52.7849	0
52.7891	3
52.7933	2
52.7975	3
52.8017	4
52.8059	1
52.8101	0
52.8143	0
52.8185	0
52.8227	0
52.8269	0
52.8311	5
52.8353	13
52.8395	4
52.8437	4
52.8479	1
52.8521	2
52.8563	0
52.8605	0
52.8647	0
52.8689	0
52.8731	0
52.8773	0
52.8815	0
52.8857	0
52.8899	0
52.8941	1
52.8983	6
52.9025	1
52.9067	0
52.9109	2
52.9151	2
52.9193	0
52.9235	0
52.9277	0
52.9319	0
52.9361	1
52.9403	0
52.9445	0
52.9487	0
52.9529	0
52.9571	0
52.9613	0
52.9655	0
52.9697	0
52.9739	0
52.9781	6
52.9823	6
52.9865	0
52.9907	0
52.9949	0
52.9991	0
53.0033	0
53.0075	0
53.0117	0
53.0159	0
53.0201	0
53.0243	0
53.0285	2
53.0327	4
53.0369	0
53.0411	0
53.0453	0
53.0495	0
53.0538	0
53.058	0
53.0622	2
53.0664	0
53.0706	5
53.0748	0
53.079	0
53.0832	0
53.0874	0
53.0916	6
53.0958	5
53.1	7
53.1042	10
53.1084	2
53.1126	0
53.1169	0
53.1211	0
53.1253	1
53.1295	0
53.1337	0
53.1379	0
53.1421	0
53.1463	0
53.1505	3
53.1547	6
53.1589	1
53.1631	0
53.1674	0
53.1716	0
53.1758	0
53.18	0
53.1842	0
53.1884	0
53.1926	0
53.1968	2
53.201	4
53.2053	1
53.2095	0
53.2137	0
53.2179	0
53.2221	0
53.2263	0
53.2305	2
53.2347	2
53.239	0
53.2432	1
53.2474	0
53.2516	0
53.2558	0
53.26	0
53.2642	0
53.2684	0
53.2727	0
53.2769	0
53.2811	0
53.2853	0
53.2895	0
53.2937	0
53.2979	0
53.3022	0
53.3064	1
53.3106	0
53.3148	0
53.319	8
53.3232	11
53.3275	3
53.3317	0
53.3359	0
53.3401	0
53.3443	0
53.3485	0
53.3528	0
53.357	0
53.3612	2
53.3654	1
53.3696	0
53.3738	0
53.3781	0
53.3823	0
53.3865	0
53.3907	0
53.3949	0
53.3992	0
53.4034	0
53.4076	0
53.4118	0
53.416	0
53.4203	0
53.4245	0
53.4287	0
53.4329	0
53.4371	0
53.4414	0
53.4456	0
53.4498	0
53.454	0
53.4582	1
53.4625	8
53.4667	1
53.4709	0
53.4751	0
53.4794	0
53.4836	1
53.4878	3
53.492	4
53.4962	0
53.5005	0
53.5047	0
53.5089	0
53.5131	0
53.5174	3
53.5216	1
53.5258	0
53.53	1
53.5343	2
53.5385	2
53.5427	0
53.5469	0
53.5512	0
53.5554	0
53.5596	0
53.5638	0
53.5681	0
53.5723	0
53.5765	5
53.5807	1
53.585	0
53.5892	0
53.5934	0
53.5976	0
53.6019	0
53.6061	0
53.6103	0
53.6146	0
53.6188	3
53.623	1
53.6272	2
53.6315	1
53.6357	0
53.6399	0
53.6441	3
53.6484	0
53.6526	0
53.6568	0
53.6611	0
53.6653	1
53.6695	0
53.6738	4
53.678	0
53.6822	0
53.6864	0
53.6907	0
53.6949	0
53.6991	0
53.7034	0
53.7076	0
53.7118	0
53.7161	0
53.7203	0
53.7245	0
53.7288	0
53.733	0
53.7372	0
53.7415	0
53.7457	0
53.7499	0
53.7542	0
53.7584	0
53.7626	0
53.7669	4
53.7711	3
53.7753	1
53.7796	5
53.7838	0
53.788	0
53.7923	0
53.7965	3
53.8007	0
53.805	0
53.8092	0
53.8134	0
53.8177	0
53.8219	0
53.8261	0
53.8304	0
53.8346	0
53.8388	0
53.8431	2
53.8473	0
53.8516	0
53.8558	0
53.86	0
53.8643	0
53.8685	0
53.8727	0
53.877	0
53.8812	0
53.8855	0
53.8897	0
53.8939	0
53.8982	0
53.9024	0
53.9067	5
53.9109	3
53.9151	0
53.9194	0
53.9236	0
53.9279	0
53.9321	3
53.9363	7
53.9406	0
53.9448	0
53.9491	0
53.9533	0
53.9575	0
53.9618	0
53.966	0
53.9703	0
53.9745	0
53.9787	1
53.983	0
53.9872	0
53.9915	0
53.9957	3
54	1
54.0042	0
54.0084	0
54.0127	0
54.0169	0
54.0212	0
54.0254	0
54.0297	0
54.0339	0
54.0381	0
54.0424	0
54.0466	0
54.0509	0
54.0551	0
54.0594	0
54.0636	0
54.0679	0
54.0721	0
54.0764	1
54.0806	0
54.0848	0
54.0891	0
54.0933	0
54.0976	0
54.1018	0
54.1061	0
54.1103	2
54.1146	1
54.1188	0
54.1231	1
54.1273	0
54.1316	0
54.1358	0
54.1401	0
54.1443	2
54.1486	3
54.1528	0
54.1571	6
54.1613	9
54.1656	8
54.1698	3
54.174	3
54.1783	1
54.1825	0
54.1868	0
54.191	0
54.1953	0
54.1996	0
54.2038	3
54.2081	2
54.2123	0
54.2166	1
54.2208	0
54.2251	1
54.2293	0
54.2336	0
54.2378	0
54.2421	0
54.2463	0
54.2506	1
54.2548	2
54.2591	0
54.2633	0
54.2676	6
54.2718	9
54.2761	1
54.2803	0
54.2846	0
54.2889	0
54.2931	0
54.2974	0
54.3016	1
54.3059	0
54.3101	0
54.3144	0
54.3186	0
54.3229	0
54.3271	1
54.3314	0
54.3357	0
54.3399	1
54.3442	1
54.3484	3
54.3527	2
54.3569	0
54.3612	0
54.3655	2
54.3697	0
54.374	0
54.3782	0
54.3825	2
54.3867	7
54.391	0
54.3953	0
54.3995	0
54.4038	0
54.408	8
54.4123	4
54.4165	0
54.4208	0
54.4251	0
54.4293	1
54.4336	0
54.4378	0
54.4421	0
54.4464	0
54.4506	0
54.4549	0
54.4591	1
54.4634	3
54.4677	0
54.4719	1
54.4762	0
54.4805	0
54.4847	0
54.489	3
54.4932	2
54.4975	0
54.5018	2
54.506	10
54.5103	4
54.5146	1
54.5188	0
54.5231	0
54.5273	0
54.5316	0
54.5359	1
54.5401	0
54.5444	0
54.5487	0
54.5529	0
54.5572	0
54.5615	0
54.5657	1
54.57	2
54.5743	0
54.5785	0
54.5828	0
54.587	0
54.5913	0
54.5956	0
54.5998	0
54.6041	1
54.6084	0
54.6126	0
54.6169	0
54.6212	0
54.6254	0
54.6297	0
54.634	0
54.6382	0
54.6425	0
54.6468	3
54.6511	1
54.6553	0
54.6596	4
54.6639	14
54.6681	8
54.6724	0
54.6767	0
54.6809	0
54.6852	1
54.6895	8
54.6937	4
54.698	0
54.7023	0
54.7066	0
54.7108	1
54.7151	4
54.7194	2
54.7236	0
54.7279	1
54.7322	0
54.7365	0
54.7407	1
54.745	6
54.7493	1
54.7535	0
54.7578	0
54.7621	0
54.7664	0
54.7706	0
54.7749	0
54.7792	5
54.7835	3
54.7877	0
54.792	2
54.7963	0
54.8005	1
54.8048	4
54.8091	0
54.8134	0
54.8176	0
54.8219	0
54.8262	0
54.8305	0
54.8347	0
54.839	0
54.8433	0
54.8476	1
54.8518	0
54.8561	0
54.8604	0
54.8647	0
54.869	0
54.8732	0
54.8775	0
54.8818	0
54.8861	0
54.8903	0
54.8946	0
54.8989	0
54.9032	0
54.9075	2
54.9117	0
54.916	0
54.9203	0
54.9246	0
54.9288	0
54.9331	0
54.9374	0
54.9417	0
54.946	1
54.9502	0
54.9545	0
54.9588	2
54.9631	1
54.9674	0
54.9716	0
54.9759	1
54.9802	0
54.9845	3
54.9888	6
54.9931	9
54.9973	6
55.0016	0
55.0059	0
55.0102	0
55.0145	6
55.0187	8
55.023	7
55.0273	4
55.0316	0
55.0359	0
55.0402	0
55.0444	0
55.0487	0
55.053	0
55.0573	3
55.0616	6
55.0659	0
55.0701	0
55.0744	0
55.0787	0
55.083	0
55.0873	0
55.0916	0
55.0959	3
55.1001	7
55.1044	3
55.1087	0
55.113	4
55.1173	10
55.1216	3
55.1259	0
55.1301	0
55.1344	0
55.1387	1
55.143	0
55.1473	1
55.1516	2
55.1559	0
55.1602	0
55.1644	0
55.1687	0
55.173	0
55.1773	0
55.1816	0
55.1859	0
55.1902	0
55.1945	0
55.1988	0
55.2031	5
55.2073	13
55.2116	1
55.2159	2
55.2202	22
55.2245	14
55.2288	1
55.2331	2
55.2374	0
55.2417	0
55.246	0
55.2502	0
55.2545	0
55.2588	0
55.2631	0
55.2674	0
55.2717	0
55.276	0
55.2803	0
55.2846	0
55.2889	0
55.2932	0
55.2975	0
55.3018	0
55.3061	0
55.3103	1
55.3146	0
55.3189	0
55.3232	0
55.3275	1
55.3318	0
55.3361	0
55.3404	0
55.3447	0
55.349	1
55.3533	0
55.3576	0
55.3619	0
55.3662	0
55.3705	0
55.3748	0
55.3791	2
55.3834	0
55.3877	0
55.392	0
55.3963	0
55.4006	2
55.4049	0
55.4092	0
55.4135	0
55.4177	0
55.422	0
55.4263	0
55.4306	0
55.4349	0
55.4392	0
55.4435	0
55.4478	0
55.4521	1
55.4564	2
55.4607	3
55.465	0
55.4693	0
55.4736	0
55.4779	0
55.4822	0
55.4865	0
55.4908	2
55.4951	0
55.4994	0
55.5037	3
55.508	0
55.5123	0
55.5166	1
55.521	2
55.5253	0
55.5296	0
55.5339	2
55.5382	0
55.5425	3
55.5468	9
55.5511	2
55.5554	1
55.5597	0
55.564	0
55.5683	0
55.5726	0
55.5769	4
55.5812	8
55.5855	0
55.5898	0
55.5941	0
55.5984	1
55.6027	0
55.607	0
55.6113	6
55.6156	0
55.6199	0
55.6243	0
55.6286	2
55.6329	0
55.6372	0
55.6415	0
55.6458	0
55.6501	0
55.6544	0
55.6587	0
55.663	4
55.6673	0
55.6716	0
55.6759	0
55.6802	0
55.6846	0
55.6889	0
55.6932	0
55.6975	0
55.7018	1
55.7061	0
55.7104	0
55.7147	0
55.719	0
55.7233	0
55.7276	0
55.732	0
55.7363	0
55.7406	1
55.7449	1
55.7492	0
55.7535	0
55.7578	0
55.7621	0
55.7664	0
55.7708	0
55.7751	0
55.7794	0
55.7837	3
55.788	9
55.7923	3
55.7966	0
55.8009	0
55.8053	0
55.8096	0
55.8139	0
55.8182	0
55.8225	0
55.8268	0
55.8311	0
55.8355	0
55.8398	0
55.8441	0
55.8484	1
55.8527	4
55.857	0
55.8613	4
55.8657	5
55.87	0
55.8743	0
55.8786	0
55.8829	0
55.8872	0
55.8916	0
55.8959	0
55.9002	0
55.9045	0
55.9088	0
55.9131	0
55.9175	0
55.9218	0
55.9261	0
55.9304	0
55.9347	0
55.939	4
55.9434	0
55.9477	0
55.952	0
55.9563	0
55.9606	0
55.965	0
55.9693	0
55.9736	0
55.9779	0
55.9822	0
55.9866	0
55.9909	0
55.9952	0
55.9995	0
56.0038	0
56.0082	0
56.0125	0
56.0168	0
56.0211	0
56.0254	0
56.0298	0
56.0341	0
56.0384	0
56.0427	0
56.0471	2
56.0514	3
56.0557	5
56.06	5
56.0643	0
56.0687	0
56.073	0
56.0773	0
56.0816	0
56.086	0
56.0903	1
56.0946	0
56.0989	0
56.1033	0
56.1076	0
56.1119	0
56.1162	0
56.1206	0
56.1249	0
56.1292	0
56.1335	0
56.1379	0
56.1422	0
56.1465	0
56.1508	0
56.1552	6
56.1595	4
56.1638	0
56.1681	0
56.1725	0
56.1768	0
56.1811	1
56.1855	1
56.1898	1
56.1941	0
56.1984	3
56.2028	1
56.2071	0
56.2114	3
56.2158	3
56.2201	0
56.2244	0
56.2287	0
56.2331	0
56.2374	0
56.2417	0
56.2461	0
56.2504	0
56.2547	0
56.2591	0
56.2634	0
56.2677	0
56.272	5
56.2764	1
56.2807	1
56.285	0
56.2894	0
56.2937	0
56.298	0
56.3024	0
56.3067	0
56.311	0
56.3154	0
56.3197	0
56.324	0
56.3284	0
56.3327	6
56.337	9
56.3414	0
56.3457	2
56.35	4
56.3544	0
56.3587	5
56.363	4
56.3674	0
56.3717	0
56.376	0
56.3804	0
56.3847	1
56.389	5
56.3934	6
56.3977	1
56.4021	0
56.4064	0
56.4107	0
56.4151	0
56.4194	0
56.4237	1
56.4281	0
56.4324	0
56.4367	0
56.4411	0
56.4454	0
56.4498	0
56.4541	0
56.4584	0
56.4628	5
56.4671	9
56.4715	10
56.4758	5
56.4801	1
56.4845	4
56.4888	0
56.4931	0
56.4975	0
56.5018	1
56.5062	0
56.5105	1
56.5149	0
56.5192	0
56.5235	0
56.5279	0
56.5322	5
56.5366	2
56.5409	0
56.5452	0
56.5496	5
56.5539	2
56.5583	1
56.5626	1
56.5669	15
56.5713	7
56.5756	0
56.58	0
56.5843	0
56.5887	0
56.593	0
56.5973	0
56.6017	0
56.606	0
56.6104	0
56.6147	0
56.6191	0
56.6234	5
56.6278	8
56.6321	6
56.6364	0
56.6408	0
56.6451	0
56.6495	3
56.6538	0
56.6582	0
56.6625	0
56.6669	0
56.6712	1
56.6756	5
56.6799	1
56.6843	0
56.6886	0
56.6929	5
56.6973	3
56.7016	3
56.706	0
56.7103	1
56.7147	0
56.719	0
56.7234	0
56.7277	0
56.7321	0
56.7364	4
56.7408	3
56.7451	1
56.7495	0
56.7538	0
56.7582	0
56.7625	0
56.7669	0
56.7712	0
56.7756	0
56.7799	0
56.7843	0
56.7886	0
56.793	0
56.7973	2
56.8017	1
56.806	2
56.8104	0
56.8147	0
56.8191	0
56.8234	0
56.8278	0
56.8321	0
56.8365	0
56.8409	0
56.8452	0
56.8496	0
56.8539	0
56.8583	0
56.8626	0
56.867	0
56.8713	0
56.8757	0
56.88	0
56.8844	0
56.8887	0
56.8931	1
56.8975	1
56.9018	3
56.9062	5
56.9105	0
56.9149	0
56.9192	0
56.9236	0
56.9279	0
56.9323	0
56.9367	0
56.941	0
56.9454	0
56.9497	1
56.9541	6
56.9584	3
56.9628	0
56.9672	7
56.9715	11
56.9759	6
56.9802	3
56.9846	0
56.989	0
56.9933	0
56.9977	0
57.002	0
57.0064	0
57.0107	0
57.0151	4
57.0195	0
57.0238	0
57.0282	0
57.0325	2
57.0369	10
57.0413	7
57.0456	0
57.05	9
57.0543	6
57.0587	0
57.0631	0
57.0674	0
57.0718	0
57.0762	1
57.0805	7
57.0849	1
57.0892	0
57.0936	0
57.098	0
57.1023	2
57.1067	1
57.1111	0
57.1154	0
57.1198	0
57.1241	0
57.1285	0
57.1329	0
57.1372	1
57.1416	1
57.146	0
57.1503	0
57.1547	0
57.1591	1
57.1634	6
57.1678	5
57.1722	8
57.1765	8
57.1809	1
57.1853	0
57.1896	0
57.194	0
57.1984	0
57.2027	0
57.2071	0
57.2115	0
57.2158	0
57.2202	0
57.2246	0
57.2289	0
57.2333	1
57.2377	4
57.242	7
57.2464	5
57.2508	0
57.2551	0
57.2595	0
57.2639	4
57.2682	3
57.2726	1
57.277	0
57.2814	0
57.2857	0
57.2901	0
57.2945	0
57.2988	0
57.3032	1
57.3076	0
57.3119	0
57.3163	0
57.3207	0
57.3251	0
57.3294	0
57.3338	2
57.3382	1
57.3425	0
57.3469	1
57.3513	4
57.3557	1
57.36	0
57.3644	0
57.3688	0
57.3732	0
57.3775	0
57.3819	3
57.3863	2
57.3907	0
57.395	0
57.3994	3
57.4038	0
57.4081	0
57.4125	0
57.4169	0
57.4213	0
57.4256	0
57.43	5
57.4344	5
57.4388	2
57.4431	1
57.4475	0
57.4519	0
57.4563	0
57.4607	0
57.465	0
57.4694	1
57.4738	0
57.4782	0
57.4825	0
57.4869	0
57.4913	0
57.4957	0
57.5001	3
57.5044	1
57.5088	0
57.5132	0
57.5176	5
57.5219	4
57.5263	0
57.5307	0
57.5351	2
57.5395	5
57.5438	2
57.5482	0
57.5526	0
57.557	0
57.5614	0
57.5657	0
57.5701	0
57.5745	0
57.5789	0
57.5833	0
57.5876	0
57.592	0
57.5964	0
57.6008	0
57.6052	0
57.6096	0
57.6139	0
57.6183	0
57.6227	0
57.6271	1
57.6315	2
57.6359	0
57.6402	0
57.6446	0
57.649	2
57.6534	1
57.6578	0
57.6622	0
57.6665	0
57.6709	0
57.6753	0
57.6797	0
57.6841	0
57.6885	2
57.6929	1
57.6972	0
57.7016	0
57.706	0
57.7104	0
57.7148	1
57.7192	1
57.7236	1
57.7279	0
57.7323	0
57.7367	0
57.7411	0
57.7455	0
57.7499	0
57.7543	0
57.7587	0
57.763	0
57.7674	2
57.7718	2
57.7762	0
57.7806	0
57.785	0
57.7894	0
57.7938	0
57.7981	0
57.8025	0
57.8069	0
57.8113	0
57.8157	0
57.8201	0
57.8245	0
57.8289	0
57.8333	5
57.8377	5
57.8421	0
57.8464	0
57.8508	4
57.8552	2
57.8596	0
57.864	0
57.8684	0
57.8728	0
57.8772	2
57.8816	5
57.886	0
57.8904	0
57.8948	0
57.8992	2
57.9035	0
57.9079	0
57.9123	0
57.9167	10
57.9211	3
57.9255	0
57.9299	0
57.9343	0
57.9387	0
57.9431	0
57.9475	0
57.9519	0
57.9563	0
57.9607	0
57.9651	0
57.9695	0
57.9739	0
57.9783	0
57.9827	0
57.9871	0
57.9914	0
57.9958	0
58.0002	1
58.0046	2
58.009	1
58.0134	2
58.0178	4
58.0222	3
58.0266	0
58.031	0
58.0354	0
58.0398	0
58.0442	0
58.0486	0
58.053	0
58.0574	0
58.0618	0
58.0662	0
58.0706	0
58.075	0
58.0794	0
58.0838	2
58.0882	0
58.0926	0
58.097	0
58.1014	0
58.1058	0
58.1102	0
58.1146	0
58.119	0
58.1234	0
58.1278	0
58.1322	1
58.1366	0
58.141	0
58.1454	0
58.1498	0
58.1542	1
58.1586	8
58.163	3
58.1675	0
58.1719	0
58.1763	0
58.1807	0
58.1851	0
58.1895	0
58.1939	1
58.1983	0
58.2027	0
58.2071	0
58.2115	0
58.2159	0
58.2203	0
58.2247	0
58.2291	0
58.2335	0
58.2379	1
58.2423	4
58.2467	0
58.2511	0
58.2556	1
58.26	2
58.2644	0
58.2688	0
58.2732	0
58.2776	0
58.282	0
58.2864	0
58.2908	0
58.2952	2
58.2996	7
58.304	4
58.3084	2
58.3129	1
58.3173	0
58.3217	0
58.3261	0
58.3305	0
58.3349	0
58.3393	0
58.3437	0
58.3481	0
58.3525	0
58.357	0
58.3614	0
58.3658	0
58.3702	0
58.3746	0
58.379	0
58.3834	0
58.3878	0
58.3922	0
58.3967	0
58.4011	0
58.4055	0
58.4099	0
58.4143	0
58.4187	0
58.4231	0
58.4275	0
58.432	0
58.4364	0
58.4408	0
58.4452	0
58.4496	1
58.454	0
58.4584	0
58.4629	0
58.4673	1
58.4717	0
58.4761	0
58.4805	0
58.4849	0
58.4894	0
[truncated: 74,478 more rows]
