# Supplementary material for: Coordination of bacterial cell wall and outer membrane biosynthesis
Source: Nature. 2023 Mar 1;615(7951):300–4. doi: 10.1038/s41586-023-05750-0 (PMC9995270; doi:10.1038/s41586-023-05750-0)
Supplement: Supplementary file 13 — Source Data Extended Data Fig. 8 [file 41586_2023_5750_MOESM13_ESM.xlsx]

## Sheet: ExtendedData8B
	nmole Pi/min/ug
Proteins present	Replicate A	Replicate B	Replicate C
PaMurA(WT)	0.275364	0.242911	0.087553
PaMurA(G58D)	0.272602	0.251888	0.103434
PaMurA(E406K)	0.458342	0.247054	0.113101
