# Supplementary material for: Coordination of bacterial cell wall and outer membrane biosynthesis
Source: Nature. 2023 Mar 1;615(7951):300–4. doi: 10.1038/s41586-023-05750-0 (PMC9995270; doi:10.1038/s41586-023-05750-0)
Supplement: Supplementary file 14 — Source Data Extended Data Fig. 9 [file 41586_2023_5750_MOESM14_ESM.xlsx]

## Sheet: ExtendedData9F
	TIC LpxC Product/min/mg
Proteins present	Replicate A	Replicate B	Replicate C
LpnLpxC Alone	73041828	80125097	70738726
LpnLpxC + LpnMurA	118000000	120000000	97071634
LpnMurA alone	14076842	17654294	12958338

## Sheet: ExtendedData9G
	TIC LpxC Product/min/mg
Proteins present	Replicate A	Replicate B	Replicate C
EcLpxC Alone	4610000000	2730000000	2740000000
EcLpxC + EcMurA	2470000000	2330000000	2580000000
EcMurA alone	51447222	41790000	88465556
